# Supplementary material for: Predicting PDZ domain mediated protein interactions from structure
Source: BMC Bioinformatics. 2013 Jan 21;14:27. doi: 10.1186/1471-2105-14-27 (PMC3602153; doi:10.1186/1471-2105-14-27)
Supplement: Additional file 2: Table S1 — Training domain structure information. In total, 83 PDZ domains were used for training. Domain structures were obtained from the PDB or homology modelled through the Protein Model Portal. For NMR structures, only the first model was used. All homology models were generated by SWISS-MODEL and have greater than 50% sequence similarity to their template structure (average 90%). Model quality is estimated using template sequence ID (percentage of residues between target and template sequences that are identical) and QMEAN score (a scoring function that measures multiple geometrical aspects of protein structure, ranging from 0 to 1 with higher values indicating more reliable models). Table S2. Blind test domain structure information. Blind testing was performed using interaction data from mouse, worm and fly protein microarray experiments. In total, 13 mouse orphan, 7 worm and 6 fly PDZ domains were used. Homology models were generated by SWISS-MODEL. All models have at least 40% sequence identity to their template structures. An NMR structure was available for one fly domain and the first model was used. The average template sequence similarity was 0.92, 0.61 and 0.61 for mouse, worm and fly domains, respectively. One mouse domain (CHAPSYN-110-1) was removed from the test set because its performance was consistently poor for both predictors. Model quality is estimated using template sequence ID (percentage of residues between target and template sequences that are identical) and QMEAN score (a scoring function that measures multiple geometrical aspects of protein structure, ranging from 0 to 1 with higher values indicating more reliable models). Table S3. Human proteome scanning domain structure information. Proteome scanning was performed for 218 human PDZ domains, which have known interactions in iRefIndex. In total, 61 X-ray and nine NMR structures (only the first models used) were obtained from the PDB and 148 homology models were created (template sequence similari [file 1471-2105-14-27-S2.xls]

## Sheet: S1. Training Domains
Table S1. Training domain structure information
In total, 83 PDZ domains were used for training. Domain structures were obtained from the PDB
or homology modelled through the Protein Model Portal. For NMR structures, only the first
model was used. All homology models were generated by SWISS-MODEL and have greater
than 50% sequence similarity to their template structure (average 90%).
Model quality is estimated using template sequence ID (percentage of residues between
target and template sequences that are identical) and QMEAN score (a scoring function
that measures multiple geometrical aspects of protein structure, ranging from 0 to 1
with higher values indicating more reliable models).
Domain Name	Organism	Experiment	PDB	Template PDB	Template Seq ID	QMEAN Score
CASK-1	Human	XRAY	1KWA
DLG1-1	Human	SWISS-MODEL		1ZOK A	0.9875	0.603
DLG1-2	Human	XRAY	2G2L
DLG1-3	Human	SWISS-MODEL		1PDR A	1	0.938
DLG2-3	Human	XRAY	2HE2
DLG3-2	Human	XRAY	2FE5
DLG4-3	Human	XRAY	1TP3
DVL2-1	Human	XRAY	2REY
ERBB2IP-1	Human	XRAY	1MFL
INADL-2	Human	NMR	2DLU
LRRC7-1	Human	SWISS-MODEL		2H3L B	0.74684	0.856
MAGI1-4	Human	SWISS-MODEL		1UEW A	0.67677	0.949
MAGI3-3	Human	SWISS-MODEL		1UEW A	0.63107	0.924
MPDZ-1	Human	SWISS-MODEL		2O2T A	0.98	0.855
MPDZ-3	Human	SWISS-MODEL		2IWN A	0.95604	0.955
MPDZ-10	Human	XRAY	2OPG
MPDZ-12	Human	SWISS-MODEL		2IWP B	1	0.887
MPP6-1	Human	SWISS-MODEL		2E7K A	0.74648	0.771
PDLIM4-1	Human	XRAY	2V1W
PDZK1-1	Human	SWISS-MODEL		2EDZ A	0.89041	0.813
PSCDBP-1	Human	XRAY	2Z17
SCRIB-1	Human	XRAY	2W4F
SCRIB-2	Human	XRAY	1WHA
SLC9A3R2-2	Human	XRAY	2HE4
SNTA1-1	Human	SWISS-MODEL		1QAV A	0.98667	0.804
A1-SYNTROPHIN-1	Mouse	NMR	1Z86
B1-SYNTROPHIN-1	Mouse	SWISS-MODEL		1QAV A	0.82	0.742
CHAPSYN-110-2	Mouse	SWISS-MODEL		1BYG A	0.975	0.968
CHAPSYN-110-3	Mouse	SWISS-MODEL		2HE2 B	1	0.998
CIPP-3	Mouse	SWISS-MODEL		2DMZ A	0.925	0.749
CIPP-5	Mouse	SWISS-MODEL		2D92 A	0.91026	0.835
CIPP-8	Mouse	SWISS-MODEL		2DM8 A	0.97368	0.689
CIPP-9	Mouse	SWISS-MODEL		2QG1 A	0.7027	0.99
CIPP-10	Mouse	SWISS-MODEL		2IWO A	0.68493	0.802
DVL1-1	Mouse	NMR	1MC7
DVL3-1	Mouse	SWISS-MODEL		1L6O A	0.97403	0.911
ERBIN-1	Mouse	SWISS-MODEL		2H3L A	0.97531	0.836
GRIP1-6	Mouse	SWISS-MODEL		1N7F A	1	0.784
HARMONIN2-1	Mouse	SWISS-MODEL		1X5N A	0.94595	0.696
LARG-1	Mouse	SWISS-MODEL		2OMJ A	0.98571	0.842
LIN-7C-1	Mouse	SWISS-MODEL		2DKR A	0.93333	0.799
LRRC7-1	Mouse	SWISS-MODEL		2H3L B	0.74684	0.969
MAGI-1-6	Mouse	SWISS-MODEL		2R4H C	0.98667	0.738
MAGI-2-2	Mouse	SWISS-MODEL		1UEQ A	1	0.904
MAGI-2-5	Mouse	SWISS-MODEL		1UEW A	0.9878	0.755
MAGI-2-6	Mouse	SWISS-MODEL		1WFV A	1	0.835
MAGI-3-1	Mouse	SWISS-MODEL		1UEQ A	0.76712	0.818
MAGI-3-2	Mouse	SWISS-MODEL		1UJV A	0.6087	0.728
MAGI-3-5	Mouse	SWISS-MODEL		2R4H C	0.66216	0.748
MALS2-1	Mouse	SWISS-MODEL		2DKR A	0.98684	0.808
MPP7-1	Mouse	SWISS-MODEL		3O46 A	0.93243	0.895
MUPP1-1	Mouse	SWISS-MODEL		2O2T A	0.94937	0.849
MUPP1-11	Mouse	SWISS-MODEL		2QG1 A	0.94595	1
MUPP1-10	Mouse	SWISS-MODEL		2OPG B	0.98684	0.917
MUPP1-12	Mouse	SWISS-MODEL		2IWP B	0.92308	0.871
MUPP1-13	Mouse	SWISS-MODEL		2FNE B	0.96154	0.892
MUPP1-5	Mouse	SWISS-MODEL		2D92 A	0.61538	0.859
NHERF2-2	Mouse	SWISS-MODEL		2HE4 A	0.93151	0.821
NNOS-1	Mouse	SWISS-MODEL		1QAV B	1	0.825
OMP25-1	Mouse	SWISS-MODEL		1JIK A	0.9625	0.943
PAR6B-1	Mouse	SWISS-MODEL		1NF3 D	1	0.667
PDZK11-1	Mouse	SWISS-MODEL		1WI2 A	1	0.781
PDZK1-1	Mouse	NMR	2EDZ
PDZK1-3	Mouse	SWISS-MODEL		2D90 A	1	0.867
PSD95-2	Mouse	SWISS-MODEL		3GSL A	1	1
PSD95-3	Mouse	SWISS-MODEL		1TP5 A	1	0.894
PTP-BL-2	Mouse	NMR	1VJ6
SAP102-2	Mouse	SWISS-MODEL		1FE5 A	1	0.992
SAP102-3	Mouse	SWISS-MODEL		3JXT B	1	0.94
SAP97-1	Mouse	SWISS-MODEL		1ZOK A	1	0.664
SAP97-2	Mouse	SWISS-MODEL		2I0L B	1	1
SAP97-3	Mouse	SWISS-MODEL		1PDR A	1	0.936
SCRB1-1	Mouse	SWISS-MODEL		2W4F A	0.9625	0.825
SCRB1-2	Mouse	SWISS-MODEL		1WHA A	0.9375	0.855
SCRB1-3	Mouse	SWISS-MODEL		3GSL A	0.54	0.52
SEMCAP3-1	Mouse	SWISS-MODEL		1UHP A	0.96386	0.816
SHANK1-1	Mouse	SWISS-MODEL		1Q3O A	1	0.7
SHANK3-1	Mouse	SWISS-MODEL		1Q3O A	0.85882	0.636
SHROOM-1	Mouse	SWISS-MODEL		2EDP A	0.53	0.731
SLIM-1	Mouse	SWISS-MODEL		1VB7 A	1	0.777
ZO-1-1	Mouse	SWISS-MODEL		2H2C A	1	0.96
ZO-2-1	Mouse	SWISS-MODEL		2CSJ A	1	0.879
ZO-3-1	Mouse	SWISS-MODEL		2CSJ A	0.51	0.879
HTRA2-1	Human	XRAY	2PZD
MLLT4-1	Human	NMR	1XZ9
APBA3-1	Human	SWISS-MODEL		2YT7 A	1	0.806
SHANK3-1	Human	SWISS-MODEL		1Q3O A	0.85882	0.719
PDZ-RGS3-1	Mouse	NMR	1WHD

## Sheet: S2. Blind Test Domains
Table S2. Blind test domain structure information
Blind testing was performed using interaction data from mouse, worm and fly protein
microarray experiments. In total, 13 mouse orphan, 7 worm and 6 fly PDZ domains
were used. Homology models were generated by SWISS-MODEL. All models have at
least 40% sequence identity to their template structures. An NMR structure was available
for one fly domain and the first model was used. The average template sequence
similarity was 0.92, 0.61 and 0.61 for mouse, worm and fly domains, respectively. One
mouse domain (CHAPSYN-110-1) was removed from the test set because its
performance was consistently poor for both predictors.
Model quality is estimated using template sequence ID (percentage of residues between
target and template sequences that are identical) and QMEAN score (a scoring function
that measures multiple geometrical aspects of protein structure, ranging from 0 to 1
with higher values indicating more reliable models).
	Domain Name	Organism	Experiment	PDB	Template PDB	Template Seq ID	QMEAN Score
1	CIPP-7	Mouse	SWISS-MODEL		2DAZ A	0.91	0.888
2	GOPC1-1	Mouse	SWISS-MODEL		2DCD2 A	1	0.833
3	GRIP1-4	Mouse	SWISS-MODEL		1P1D A	0.99	0.549
4	GRIP1-5	Mouse	SWISS-MODEL		1P1D A	0.99	0.78
5	IL-16-3	Mouse	SWISS-MODEL		1X6D A	0.88	0.904
6	MAGI2-3	Mouse	SWISS-MODEL		1UJV A	0.98551	0.757
7	MAGI2-4	Mouse	SWISS-MODEL		1UEP A	1	0.729
8	MUPP1-2	Mouse	SWISS-MODEL		2DLU A	0.6923
9	NHERF1-2	Mouse	SWISS-MODEL		2OZF A	0.94444	0.884
10	PAR-3B-3	Mouse	SWISS-MODEL		1WG6 A	1	0.572
11	PAR-6G-1	Mouse	SWISS-MODEL		1NF3 A	0.89	0.764
12	PDZK1-4	Mouse	SWISS-MODEL		2VSP A	0.75342	0.757
13	SCRIB-4	Mouse	SWISS-MODEL		1UJU A	0.95238	0.823
1	DLG1-1	Worm	SWISS-MODEL		3GSL A	0.51	0.886
2	DLG1-3	Worm	SWISS-MODEL		3JXT A	0.62	0.999
3	DSH-1	Worm	SWISS-MODEL		2F0A A	0.67	0.46
4	LIN7-1	Worm	SWISS-MODEL		2DKR A	0.83	0.684
5	MPZ1-6	Worm	SWISS-MODEL		2IWQ A	0.52	0.869
6	NAB-1-1	Worm	SWISS-MODEL		2FN5 A	0.695	0.739
7	STN-2-1	Worm	SWISS-MODEL		2DKR A	0.4023	0.597
1	DLG1-1	Fly	SWISS-MODEL		1ZOK A	0.7	0.579
2	DSH-1	Fly	SWISS-MODEL		3CBZ A	0.80519	0.702
3	LAP4-2	Fly	SWISS-MODEL		1WHA A	0.5053	0.865
4	MAGI-4	Fly	SWISS-MODEL		1UEW A	0.5	0.729
5	PATJ-2	Fly	SWISS-MODEL		2IWN A	0.53	0.842
6	PAR6-1	Fly	NMR	1RY4 A

## Sheet: S3. Proteome Scan Domains
Table S3. Human proteome scanning domain structure information
Proteome scanning was performed for 218 human PDZ domains, which have known
interactions in iRefIndex. In total, 61 X-ray and nine NMR structures (only the
first models used) were obtained from the PDB and 148 homology models were created
(template sequence similarity minimum 22%, average 72%).
Model quality is estimated using template sequence ID (percentage of residues between
target and template sequences that are identical) and QMEAN score (a scoring function
that measures multiple geometrical aspects of protein structure, ranging from 0 to 1
with higher values indicating more reliable models).
Uniprot	Uniprot Id	Start Index	End Index	Experiment	PDB ID	Template PDB ID	Template Seq ID	QMEAN Score
AHNAK2-1	Q8IVF2	122	195	SWISS-MODEL		3SHW A	0.39	0.603
APBA1-1	Q02410	660	741	SWISS-MODEL		1U3B A	1	0.81
APBA1-2	Q02410	755	821	SWISS-MODEL		1U3B A	1	0.581
APBA2-1	Q99767	571	653	SWISS-MODEL		1U3B A	0.85366	0.792
APBA2-2	Q99767	666	733	SWISS-MODEL		1U3B A	0.92537	0.514
APBA3-1	O96018	396	479	SWISS-MODEL		2YT7 A	1	0.806
APBA3-2	O96018	491	559	XRAY	2YT8
ARHGAP21-1	Q5T5U3	49	159	NMR	2YUY
ARHGAP23-1	Q9P227	52	156	SWISS-MODEL		2YUY A	0.81	0.609
ARHGEF11-1	O15085	51	118	SWISS-MODEL		2DLS A	1	0.921
ARHGEF12-1	Q9NZN5	77	147	SWISS-MODEL		2OMJ A	1	0.847
CAR14-1	Q9BXL6	570	659	SWISS-MODEL		1Z87 A	0.2967	0.442
CASK-1	O14936	489	573	XRAY	1KWA
CNKR1-1	Q969H4	198	286	SWISS-MODEL		2DKR A	0.2222	0.458
CNKSR2-1	Q8WXI2	225	293	SWISS-MODEL		2E7K A	0.29412	0.643
CNKSR3-1	Q6P9H4	219	288	SWISS-MODEL		2E7K A	0.29	0.688
CYTIP-1	O60759	76	163	XRAY	2Z17
DEPTOR-1	Q8TB45	330	408	SWISS-MODEL		2D90 A	0.31	0.879
DLG1-1	Q12959	221	312	SWISS-MODEL		1ZOK A	0.9875	0.603
DLG1-2	Q12959	316	406	XRAY	2G2L
DLG1-3	Q12959	463	544	SWISS-MODEL		1PDR A	1	0.938
DLG2-1	Q15700	100	183	SWISS-MODEL		2WL7 A	0.98	0.997
DLG2-2	Q15700	196	278	SWISS-MODEL		2BYG A	1	0.953
DLG2-3	Q15700	418	518	XRAY	2HE2
DLG3-1	Q92796	134	216	XRAY	2I1N
DLG3-2	Q92796	223	315	XRAY	2FE5
DLG3-3	Q92796	389	464	XRAY	1UM7
DLG4-1	P78352	67	151	SWISS-MODEL		3GSL B	1	0.966
DLG4-2	P78352	163	245	SWISS-MODEL		3GSL A	1	0.991
DLG4-3	P78352	301	416	XRAY	1TP3
DLG5-3	Q8TDM6	1353	1426	XRAY	1UIT
DLG5-4	Q8TDM6	1509	1580	SWISS-MODEL		2QG1 A	0.31944	0.594
DVL1-1	O14640	254	337	SWISS-MODEL		1MC7 A	1	0.624
DVL1L1-1	P54792	260	340	SWISS-MODEL		2KAW A	0.99	0.629
DVL2-1	O14641	270	353	XRAY	2REY
DVL3-1	Q92997	252	335	SWISS-MODEL		1L6O A	0.96386	0.977
ERBB2IP-1	Q96RT1	1321	1413	XRAY	1MFL
FRMPD1-1	Q5SYB0	67	133	SWISS-MODEL		2FNE C	0.33	0.791
FRMPD2-2	Q68DX3	950	1036	SWISS-MODEL		1VJ6 A	0.61	0.91
FRMPD2-3	Q68DX3	1080	1168	SWISS-MODEL		1B8Q A	0.38	0.518
FRMPD3-1	Q5JV73	62	132	SWISS-MODEL		1WHD A	0.34	0.819
FRMPD4-1	Q14CM0	79	156	SWISS-MODEL		2EDV A	0.36	0.837
GIPC1-1	O14908	136	211	SWISS-MODEL		3GGE A	0.65333	0.852
GIPC2-1	Q8TF65	125	200	XRAY	3GGE
GIPC3-1	Q8TF64	120	195	SWISS-MODEL		3GGE A	0.63	0.698
GOPC-1	Q9HD26	293	369	XRAY	2DC2
GORASP2-1	Q9H8Y8	5	76	SWISS-MODEL		3RLE A	1	0.857
GRD2I-1	A4D2P6	10	85	SWISS-MODEL		2EDV A	0.36486	0.509
GRD2I-2	A4D2P6	279	357	SWISS-MODEL		2KV8 A	0.359	0.686
GRIP1-1	Q9Y3R0	56	135	SWISS-MODEL		2QT5 A	1	0.866
GRIP1-2	Q9Y3R0	154	237	XRAY	2JIL
GRIP1-3	Q9Y3R0	261	335	SWISS-MODEL		1V62 A	0.63514	0.804
GRIP1-4	Q9Y3R0	472	562	SWISS-MODEL		1P1D A	0.99	0.624
GRIP1-5	Q9Y3R0	577	657	SWISS-MODEL		1P1D A	0.975	0.804
GRIP1-6	Q9Y3R0	676	753	SWISS-MODEL		1N7E A	1	0.953
GRIP1-7	Q9Y3R0	1008	1084	SWISS-MODEL		1M5Z A	0.98684	0.902
GRIP2-1	Q9C0E4	52	130	SWISS-MODEL		2QT5 A	0.79487	0.889
GRIP2-2	Q9C0E4	151	227	SWISS-MODEL		2QT5 A	0.69737	0.962
GRIP2-3	Q9C0E4	254	331	XRAY	1V62
GRIP2-4	Q9C0E4	466	543	SWISS-MODEL		1X5R A	1	0.766
GRIP2-5	Q9C0E4	561	640	SWISS-MODEL		1P1D A	0.875	0.704
GRIP2-6	Q9C0E4	659	736	SWISS-MODEL		1N7E A	0.8961	1
GRIP2-7	Q9C0E4	944	1021	SWISS-MODEL		1M5Z A	0.7013
HTRA1-1	Q92743	370	468	NMR	2YTW
HTRA2-1	O43464	359	442	SWISS-MODEL		2PZD B	1	0.838
HTRA3-1	P83110	350	441	XRAY	2P3W
IL16-1	Q14005	221	301	SWISS-MODEL		2ENO A	0.4878	0.778
IL16-3	Q14005	1117	1189	SWISS-MODEL		1X6D A	1	0.866
INADL-1	Q8NI35	138	219	SWISS-MODEL		2DB5 A	1	0.792
INADL-2	Q8NI35	231	342	NMR	2DLU
INADL-3	Q8NI35	369	451	SWISS-MODEL		2DMZ A	0.9878	0.845
INADL-5	Q8NI35	692	769	XRAY	2D92
INADL-6	Q8NI35	1073	1155	XRAY	2EHR
INADL-7	Q8NI35	1243	1319	XRAY	2DAZ
INADL-8	Q8NI35	1441	1518	XRAY	2DM8
INADL-9	Q8NI35	1537	1613	SWISS-MODEL		2QG1 A	0.75	1
INADL-10	Q8NI35	1684	1760	SWISS-MODEL		2IWP B	0.65789	0.973
LDB3-1	O75112	11	83	XRAY	1RGW
LIMK1-1	P53667	168	256	SWISS-MODEL		2YUB A	0.39773	0.583
LIMK2-1	P53671	155	238	SWISS-MODEL		2YUB A	0.95181	0.622
LIN7A-1	O14910	111	188	SWISS-MODEL		2DKR A	0.92208	0.793
LIN7B-1	Q9HAP6	96	172	XRAY	2DKR
LIN7C-1	Q9NUP9	96	173	SWISS-MODEL		2DKR A	0.93506	0.827
LMO7-1	Q8WWI1	1042	1129	XRAY	2EAQ
LRRC7-1	Q96NW7	1454	1535	SWISS-MODEL		2H3L B	0.74684	0.856
MAGI1-2	Q96QZ7	478	544	XRAY	2KPK
MAGI1-3	Q96QZ7	646	722	SWISS-MODEL		3BPU A	0.95	0.756
MAGI1-4	Q96QZ7	849	923	SWISS-MODEL		2Q9V A	0.97	0.949
MAGI1-5	Q96QZ7	1001	1092	SWISS-MODEL		1UEW A	0.67	0.752
MAGI1-6	Q96QZ7	1155	1230	SWISS-MODEL		2R4H A	0.96	0.901
MAGI2-1	Q86UL8	26	98	SWISS-MODEL		2HE4 A	0.35211	0.535
MAGI2-2	Q86UL8	429	497	XRAY	1UEQ
MAGI2-3	Q86UL8	605	684	SWISS-MODEL		1UJV A	1	0.824
MAGI2-4	Q86UL8	783	860	XRAY	1UEW
MAGI2-5	Q86UL8	923	1008	SWISS-MODEL		1UEW A	1	0.708
MAGI2-6	Q86UL8	1150	1227	XRAY	1WFV
MAGI3-2	Q5TCQ9	440	504	SWISS-MODEL		1UEQ A	0.74	0.725
MAGI3-3	Q5TCQ9	603	680	SWISS-MODEL		3SOE A	1	0.924
MAGI3-4	Q5TCQ9	757	833	SWISS-MODEL		1UEP A	0.63	0.75
MAGI3-5	Q5TCQ9	879	961	SWISS-MODEL		1UEW A	0.63	0.754
MAGI3-6	Q5TCQ9	1049	1126	SWISS-MODEL		1WFV A	0.6463	1
MAST1-1	Q9Y2H9	974	1052	XRAY	3PS4
MAST2-1	Q6P0Q8	1104	1193	SWISS-MODEL		2KQF A	1	0.71
MAST3-1	O60307	950	1039	SWISS-MODEL		3KHF B	1	0.875
MLLT4-1	P55196	1014	1091	SWISS-MODEL		1XZ9 A	1	0.53
MPDZ-1	O75970	136	228	SWISS-MODEL		2O2T A	0.98	0.855
MPDZ-2	O75970	258	334	SWISS-MODEL		2DLU A	0.68421	0.758
MPDZ-3	O75970	373	464	SWISS-MODEL		2IWN A	0.95	0.955
MPDZ-4	O75970	562	630	SWISS-MODEL		2DAZ A	0.375	0.85
MPDZ-5	O75970	703	784	SWISS-MODEL		2D92 A	0.62963	0.836
MPDZ-6	O75970	1011	1077	SWISS-MODEL		3B76 B	0.39437	0.601
MPDZ-7	O75970	1151	1240	XRAY	2IWQ
MPDZ-8	O75970	1353	1429	SWISS-MODEL		2DAZ A	0.76316	0.785
MPDZ-9	O75970	1487	1562	SWISS-MODEL		2DKR A	0.39474	0.732
MPDZ-10	O75970	1623	1717	XRAY	2OPG
MPDZ-11	O75970	1728	1805	XRAY	2QG1
MPDZ-12	O75970	1862	1945	SWISS-MODEL		2IWP B	1	0.887
MPDZ-13	O75970	1990	2070	XRAY	2FNE
MPP1-1	Q00013	74	150	XRAY	2EV8
MPP3-1	Q13368	141	216	SWISS-MODEL		3O46 A	0.8	0.853
MPP4-1	Q96JB8	161	233	SWISS-MODEL		3O46 A	0.59	0.912
MPP5-1	Q8N3R9	260	333	XRAY	1VA8
MPP6-1	Q9NZW5	129	207	SWISS-MODEL		2E7K A	0.74648	0.771
MYO18A-1	Q92614	225	310	SWISS-MODEL		1G9O A	0.29412	0.631
NOS1-1	P29475	20	96	XRAY	1QAV
PARD3-1	Q8TEW0	282	349	SWISS-MODEL		2DB5 A	0.29412	0.587
PARD3-3	Q8TEW0	597	667	SWISS-MODEL		2K1Z A	0.97143	0.63
PARD3B-1	Q8TEW8	211	292	SWISS-MODEL		2O2T A	0.3	0.716
PARD3B-2	Q8TEW8	391	471	SWISS-MODEL		2KOJ A	0.61	0.842
PARD3B-3	Q8TEW8	507	593	SWISS-MODEL		1WG6 A	0.99	0.533
PARD6A-1	Q9NPB6	160	248	SWISS-MODEL		1RZX A	0.84091	0.779
PARD6B-1	Q9BYG5	162	240	XRAY	1NF3
PARD6G-1	Q9BYG4	163	241	SWISS-MODEL		1NF3 D	0.89744	0.682
PDLIM1-1	O00151	7	83	XRAY	2PKT
PDLIM2-1	Q96JY6	1	85	XRAY	2PA1
PDLIM3-1	Q53GG5	11	85	SWISS-MODEL		1V5L A	0.96	0.706
PDLIM4-1	P50479	1	90	XRAY	2V1W
PDLIM5-1	Q96HC4	12	84	XRAY	2UZC
PDLIM7-1	Q9NR12	10	82	XRAY	2Q3G
PDZD11-1	Q5EBL8	50	126	SWISS-MODEL		1WI2 A	1	0.835
PDZD2-2	O15018	342	417	SWISS-MODEL		2DM8 A	0.46667	0.812
PDZD2-3	O15018	592	665	SWISS-MODEL		2ENO A	0.44	0.968
PDZD2-4	O15018	728	814	SWISS-MODEL		2JRE A	0.34831	0.533
PDZD2-5	O15018	2626	2694	SWISS-MODEL		1X6D A	0.52	0.846
PDZD3-1	Q86UT5	121	194	SWISS-MODEL		1G9O A	0.41086	0.821
PDZD3-2	Q86UT5	231	298	SWISS-MODEL		2OCS A	0.38806	0.866
PDZD3-3	Q86UT5	333	410	SWISS-MODEL		2V9O E	1	1
PDZD4-1	Q76G19	130	215	SWISS-MODEL		1WH1 A	0.75	0.71
PDZD7-1	Q9H5P4	86	169	NMR	2EEH
PDZK1-1	Q5T2W1	1	108	SWISS-MODEL		2EDZ A	0.89041	0.813
PDZK1-2	Q5T2W1	142	210	NMR	2EEI
PDZK1-3	Q5T2W1	247	321	SWISS-MODEL		2D90 A	0.87838	0.855
PDZK1-4	Q5T2W1	384	456	SWISS-MODEL		2VSP D	1	0.932
PDZRN3-1	Q9UPQ7	257	340	NMR	1UHP
PDZRN3-2	Q9UPQ7	429	505	SWISS-MODEL		1WH1 A	1	0.73
PDZRN4-1	Q6ZMN7	232	315	SWISS-MODEL		1UHP A	0.7	0.839
PDZRN4-2	Q6ZMN7	412	488	SWISS-MODEL		1WH1 A	0.79	0.782
PICK1-1	Q9NRD5	25	101	XRAY	2GZV
PPP1R9A-1	Q9ULJ8	509	590	SWISS-MODEL		3HVQ C	1	0.933
PPP1R9B-1	Q96SB3	498	578	XRAY	3EGG
PTPN13-1	Q12923	1096	1176	SWISS-MODEL		2DKR A	0.4875	0.788
PTPN13-2	Q12923	1371	1445	SWISS-MODEL		1Q7X A	0.9881	0.355
PTPN13-3	Q12923	1504	1584	SWISS-MODEL		2OGP A	0.39024	0.688
PTPN13-4	Q12923	1793	1866	SWISS-MODEL		2DKR A	0.34667	0.616
PTPN13-5	Q12923	1891	1955	SWISS-MODEL		1UEZ A	0.39062	0.772
PTPN3-1	P26045	513	596	SWISS-MODEL		2VPH A	0.71084	0.83
PTPN4-1	P29074	520	603	XRAY	2CS5
RADIL-1	Q96JH8	976	1062	NMR	1UM1
RAPGEF6-1	Q8TEU7	538	610	SWISS-MODEL		1UF1 A	0.51389	0.821
RGS12-1	O14924	26	97	XRAY	2KV8
RGS3-1	P49796	302	374	XRAY	2F5Y
RHPN1-1	Q8TCX5	542	611	SWISS-MODEL		1VAE A	0.43478	0.662
RHPN2-1	Q8IUC4	524	592	XRAY	2VSV
RIMS1-1	Q86UR5	608	689	SWISS-MODEL		2CSS A	1	0.734
SCRIB-1	Q14160	725	816	XRAY	2W4F
SCRIB-2	Q14160	853	958	NMR	1WHA
SCRIB-3	Q14160	1007	1091	SWISS-MODEL		3GSL A	0.43529	0.745
SCRIB-4	Q14160	1106	1190	XRAY	1UJU
SDCBP-1	O00560	117	193	XRAY	1YBO
SDCBP-2	O00560	198	274	SWISS-MODEL		1NFE A	1	0.865
SDCBP2-1	Q9H190	111	186	SWISS-MODEL		1W9E B	0.69333	0.872
SDCBP2-2	Q9H190	195	265	SWISS-MODEL		1NFE A	0.7	0.869
SHANK2-1	Q9UPX8	250	339	SWISS-MODEL		1Q3O A	0.89888	0.832
SHANK3-1	Q9BYB0	565	668	SWISS-MODEL		1Q3O A	0.86	0.719
SHROOM3-1	Q8TF72	36	111	SWISS-MODEL		2EDP A	0.63	0.745
SHROOM4-1	Q9ULL8	19	93	NMR	2EDP
SIPA1-1	Q96FS4	690	759	SWISS-MODEL		2EEH A	0.32	0.723
SIPA1L1-1	O43166	957	1026	SWISS-MODEL		2YT8 A	0.31429	0.684
SIPA1L2-1	Q9P2F8	959	1026	SWISS-MODEL		1G9O A	0.33	0.804
SIPA1L3-1	O60292	975	1042	SWISS-MODEL		2YT8 A	0.34	0.671
SLC9A3R1-1	O14745	20	92	XRAY	1G9O
SLC9A3R1-2	O14745	159	232	SWISS-MODEL		2KRG A	1	0.824
SLC9A3R2-2	Q15599	147	229	XRAY	2HE4
SNTA1-1	Q13424	83	171	SWISS-MODEL		1QAV A	0.98667	0.804
SNTB1-1	Q13884	117	193	SWISS-MODEL		2VRF A	0.85526	0.993
SNTB2-1	Q13425	118	196	XRAY	2VRF
SNTG1-1	Q9NSN8	60	137	SWISS-MODEL		1Z87 A	0.45455	0.769
SNTG2-1	Q9NY99	76	155	SWISS-MODEL		1Z87 A	0.5443	0.639
SYNJ2BP-1	P57105	16	99	SWISS-MODEL		2JIK A	1	0.977
SYNPO2-1	Q9UMS6	7	89	SWISS-MODEL		1WF7 A	0.38	0.696
SYNPO2L-1	Q9H987	7	89	SWISS-MODEL		2EDP A	0.43	0.644
TIAM1-1	Q13009	856	920	XRAY	2D8I
TIAM2-1	Q8IVF5	891	977	SWISS-MODEL		1KY9 B	0.36	0.588
TJP1-1	Q07157	26	108	XRAY	2H2C
TJP1-2	Q07157	189	263	XRAY	2RCZ
TJP1-3	Q07157	429	499	SWISS-MODEL		1UF1 A	0.40278	0.783
TJP2-1	Q9UDY2	35	118	XRAY	1CSJ
TJP2-2	Q9UDY2	307	386	XRAY	3E17
TJP2-3	Q9UDY2	518	581	SWISS-MODEL		1UF1 A	0.38462	0.783
TJP3-1	O95049	16	90	SWISS-MODEL		2H2B A	0.55698	0.966
TJP3-2	O95049	195	272	SWISS-MODEL		2OSG A	0.58	0.594
TJP3-3	O95049	394	461	SWISS-MODEL		1UM7 A	0.4286	0.792
USH1C-1	Q9Y6N9	91	166	SWISS-MODEL		3K1R A	0.98667	1
USH1C-2	Q9Y6N9	220	289	SWISS-MODEL		2KBS A	1	0.932
USH1C-3	Q9Y6N9	460	527	SWISS-MODEL		1V6B A	0.95522	0.837
WHRN-1	Q9P202	144	217	XRAY	1UEZ
WHRN-2	Q9P202	288	358	XRAY	1UF1
WHRN-3	Q9P202	820	888	SWISS-MODEL		1UFX A	1	1

## Sheet: S4. Human PDZBase Validation
Table S4. Validation of structure-based predictions against known human PDZ domain-peptide interactions
Proteome scanning predictions for 45 human PDZ domains were validated against known
PDZ domain-peptide interactions in PDZBase. Several statistics were calculated
including: # Positives, # TP (total number of true positives), # Predicted Structure
(number of predictions predicted only by the structure-based predictor). # Predicted
Sequence (number of predictions predicted only by the sequence-based predictor),
# Predicted Both (number of predictions predicted by both), # TP Structure (number of true
positives predicted by the structure-based predictor only), # TP Sequence (number of true
positives predicted by the sequence-based predictor only), # TP Both (number of true
positives predicted by both).
Domain Name	# Positives	# TP	# Predicted Structure	# Predicted Sequence	#Predicted Both	# TP Structure	# TP Sequence	#TP Both	Template Seq ID	QMEAN Score
ARHGEF11-1	2	0	273	0	0	0	0	0	1	0.921
CASK-1	6	2	207	671	9	0	2	0
DLG1-1	2	2	283	127	173	0	0	2	0.9875	0.603
DLG1-2	3	3	117	246	162	0	1	2
DLG2-1	2	2	214	122	178	0	0	2	0.98	0.997
DLG2-2	2	2	389	182	226	0	0	2	1	0.953
DLG3-1	2	1	192	159	141	0	0	1
DLG3-2	2	2	235	171	237	1	0	1
DLG4-1	2	2	250	112	188	0	0	2	1	0.966
DLG4-2	2	2	110	225	183	0	0	2	1	0.991
ERBB2IP-1	2	2	64	72	13	0	0	2
GIPC1-1	6	2	188	193	32	1	1	0	0.65333	0.852
GOPC-1	2	0	21	1	0	0	0	0
GRD2I-1	1	0	18	354	5	0	0	0	0.36486	0.509
INADL-6	1	0	243	19	1	0	0	0
INADL-8	1	0	597	73	116	0	0	0
LIN7A-1	1	1	195	128	231	0	0	1	0.92208	0.793
LIN7B-1	2	2	171	197	251	1	0	1
LIN7C-1	1	1	123	217	231	0	0	1	0.93506	0.827
MAGI2-2	1	0	28	723	22	0	0	0
MAGI2-6	2	1	212	252	184	0	0	1
MAGI3-2	1	0	66	997	283	0	0	0	0.74	0.725
MLLT4-1	6	1	8	47	0	0	1	0	1	0.53
MPDZ-10	4	3	235	121	78	0	0	3
MPDZ-13	2	1	156	21	49	1	0	0
MPP1-1	1	0	109	309	25	0	0	0
MPP5-1	1	0	44	4	1	0	0	0
PDZD3-3	1	1	22	979	47	0	1	0	1	1
PDZK1-1	1	1	70	525	256	0	0	1	0.89041	0.813
PICK1-1	5	0	65	0	0	0	0	0
PTPN13-2	2	1	80	194	28	0	1	0	0.9881	0.355
PTPN13-3	2	0	184	0	0	0	0	0	0.39024	0.688
PTPN13-4	2	0	53	0	0	0	0	0	0.34667	0.616
PTPN13-5	1	0	3	6	0	0	0	0	0.39062	0.772
PTPN3-1	1	1	1	719	27	0	1	0	0.71084	0.83
PTPN4-1	2	1	73	147	61	1	0	0
SLC9A3R1-1	7	4	20	670	56	0	4	0
SLC9A3R1-2	2	2	1	2720	44	0	1	1	1	0.824
SLC9A3R2-2	3	3	224	909	587	0	0	3
SNTA1-1	3	2	378	208	190	0	0	2	0.98667	0.804
SNTB2-1	2	1	99	337	125	0	1	0
SNTG1-1	1	1	7	681	39	0	1	0	0.45455	0.769
SNTG2-1	1	1	26	365	127	0	0	1	0.5443	0.639
TJP1-2	2	0	29	197	5	0	0	0
USH1C-1	2	0	80	186	13	0	0	0	0.98667	1

## Sheet: S5. Human Negative Validation
Table S5. Validation of structure-based predictions against known negative PDZ domain-peptide interactions for human
a. Negatives involving peptides with PDZ binding motifs
Proteome scanning predictions for 74 human PDZ domains were validated against
experimentally determined negative interactions involving peptides with PDZ binding
motifs (found from the literature) for a total of 410 interactions.
Domain Name	#FP	#N
CASK-1	1	2
DLG1-1	1	3
DLG1-2	1	3
DLG1-3	1	2
DLG3-1	0	2
DLG3-2	0	2
DLG3-3	0	2
DLG4-1	1	5
DLG4-2	0	4
DLG4-3	1	5
ERBB2IP-1	0	13
GIPC1-1	0	5
GOPC-1	0	8
GRIP2-1	0	5
GRIP2-2	2	5
GRIP2-3	0	5
GRIP2-4	0	2
GRIP2-5	0	2
GRIP2-6	2	2
GRIP2-7	0	1
INADL-1	0	5
INADL-10	0	5
INADL-2	0	5
INADL-3	0	5
INADL-5	2	5
INADL-6	1	4
INADL-7	2	5
INADL-8	1	4
INADL-9	0	5
LIN7A-1	0	1
LIN7B-1	0	6
MAGI1-2	0	19
MAGI1-3	2	23
MAGI1-4	0	18
MAGI1-5	7	26
MAGI1-6	5	20
MAGI2-1	1	7
MAGI2-2	1	8
MAGI2-3	1	11
MAGI2-4	4	12
MAGI2-5	8	13
MAGI2-6	1	6
MAGI3-2	2	8
MAGI3-3	0	10
MAGI3-4	1	11
MAGI3-5	3	13
MAGI3-6	2	10
MPDZ-1	1	2
MPDZ-10	1	2
MPDZ-11	0	5
MPDZ-12	3	5
MPDZ-13	0	3
MPDZ-2	0	2
MPDZ-3	0	2
MPDZ-4	0	2
MPDZ-5	1	2
MPDZ-6	0	2
MPDZ-7	0	2
MPDZ-8	0	3
MPDZ-9	1	3
PICK1-1	0	3
PTPN13-1	0	3
PTPN13-2	0	5
PTPN13-3	0	2
PTPN13-4	0	2
PTPN13-5	0	3
PTPN3-1	0	2
SHANK2-1	0	1
SLC9A3R1-1	0	1
SLC9A3R1-2	0	1
SNTA1-1	0	2
TJP1-1	1	3
TJP1-2	0	3
TJP1-3	1	3
b. Negatives involving peptides with non binding PDZ motifs.
Proteome scanning predictions for 24 human PDZ domains were validated against known
negative interactions involving mutated peptides with non-binding PDZ motifs (found
from the literature) for a total of 126 interactions.
Domain Name	#FP	#N
ERBB2IP-1	0	1
GIPC1-1	0	8
INADL-1	0	2
INADL-10	0	2
INADL-2	0	2
INADL-3	0	2
INADL-5	0	2
INADL-6	0	2
INADL-7	0	2
INADL-8	0	2
INADL-9	0	2
MAGI1-2	0	4
MAGI1-3	0	5
MAGI1-4	0	4
MAGI1-5	0	5
MAGI1-6	0	5
MAGI2-1	0	3
MAGI2-2	0	3
MAGI2-3	0	3
MAGI2-4	0	3
MAGI2-5	0	3
MAGI2-6	0	3
MAGI3-2	0	1
MAGI3-3	0	1
MAGI3-4	0	1
MAGI3-5	0	1
MAGI3-6	0	1
MPDZ-1	0	3
MPDZ-10	0	3
MPDZ-11	0	3
MPDZ-12	0	3
MPDZ-13	0	3
MPDZ-2	0	3
MPDZ-3	0	3
MPDZ-4	0	3
MPDZ-5	0	3
MPDZ-6	0	3
MPDZ-7	0	3
MPDZ-8	0	3
MPDZ-9	0	3
PICK1-1	0	4
PTPN13-1	0	2
PTPN13-2	0	3
PTPN13-3	0	2
PTPN13-4	0	1
PTPN13-5	0	2

## Sheet: S6. Worm PM Validation
Table S6. Validation of structure-based predictions against known experimentally determined PDZ domain-peptide interactions for worm
Proteome scanning was performed for six worm PDZ domains with interactions from
protein microarray experiments. Several statistics were calculated including the ones
from Table S4 as well as the following: # Negatives, # FP Structure (number of false
positives predicted by the structure-based predictor only), # FP Sequence (number of
false positives predicted by the sequence-based predictor only), # FP Both (number of
false positives predicted by both).
Domain Name	# Positives	# TP	# Predicted Structure	# Predicted Sequence	#Predicted Both	# TP Structure	# TP Sequence	#TP Both	# Negatives	# FP Structure	# FP Sequence	# FP Both
DLG1-1	4	4	251	17	28	3	0	1	18	6	0	1
DLG1-3	7	4	36	65	22	0	3	1	15	3	1	0
DSH-1	11	6	523	5	8	6	0	0	4	1	0	0
LIN7-1	11	4	33	91	72	1	2	1	11	0	0	1
MPZ1-6	18	12	194	78	68	8	1	3	4	1	0	0
STN2-1	8	4	19	212	47	1	1	2	14	0	0	0

## Sheet: S7. Fly PM Validation
Table S7. Validation of structure-based predictions against known experimentally determined PDZ domain-peptide interactions for fly
Proteome scanning was performed for seven fly PDZ domains with interactions from
protein microarray experiments. Several statistics were calculated (see Table S6
caption).
Domain Name	# Positives	# TP	# Predicted Structure	# Predicted Sequence	#Predicted Both	# TP Structure	# TP Sequence	#TP Both	# Negatives	# FP Structure	# FP Sequence	# FP Both
DLG-1-1	4	4	115	43	66	0	0	4	16	4	0	0
DSH-1	4	0	77	37	6	0	0	0	16	3	0	0
LAP4-2	5	4	15	15	13	1	0	3	15	2	1	0
LAP4-3	9	5	81	0	8	3	0	2	11	1	0	0
MAGI-4	3	2	54	66	26	0	1	1	17	2	1	2
PAR6-1	2	0	1	0	0	0	0	0	18	0	0	0
PATJ-2	7	1	32	170	3	1	0	0	13	1	0	0

## Sheet: S8. Human iRefIndex Validation
Table S8. Validation of structure-based predictions against known protein-protein interactions
Proteome scanning results for 221 human PDZ domains with both structure-based and
sequence-based predictions were validated against known human PPIs in iRefIndex.
A prediction is considered to be a true positive if the domain involved is found in a known
PPI where one of the proteins contains the domain. See Table S4 caption for details
about the calculated statistics.
Domain Name	# Positives	# TP	# Predicted Structure	# Predicted Sequence	#Predicted Both	# TP Structure	# TP Sequence	#TP Both
APBA1-1	7	0	9	1	0	0	0	0
APBA1-2	7	0	56	23	19	0	0	0
APBA3-1	2	1	404	49	2	1	0	0
APBA3-2	2	1	172	13	12	0	0	1
ARHGAP21-1	4	0	7	1760	17	0	0	0
ARHGEF11-1	11	1	273	0	0	1	0	0
ARHGEF12-1	3	0	451	0	0	0	0	0
CAR11-1	6	0	0	878	0	0	0	0
CASK-1	13	2	207	671	9	1	1	0
CNKSR1-1	9	0	2	1	0	0	0	0
CNKSR2-1	8	0	16	8	0	0	0	0
DEPTOR-1	4	0	215	9	13	0	0	0
DLG1-1	23	11	283	127	173	2	0	9
DLG1-2	23	12	117	246	162	3	1	8
DLG1-3	23	12	398	206	168	6	0	6
DLG2-1	9	2	214	122	178	1	0	1
DLG2-2	9	4	389	182	226	3	0	1
DLG2-3	9	4	1174	149	225	2	0	2
DLG3-1	22	4	192	159	141	1	0	3
DLG3-2	22	3	235	171	237	0	0	3
DLG3-3	22	4	171	272	102	1	0	3
DLG4-1	28	8	250	112	188	4	1	3
DLG4-2	28	8	110	225	183	3	2	3
DLG4-3	28	9	367	244	130	3	1	5
DLG5-1	2	0	0	25	0	0	0	0
DLG5-2	2	0	0	20	0	0	0	0
DLG5-3	2	0	2	239	0	0	0	0
DLG5-4	2	0	2	97	2	0	0	0
DVL1-1	11	0	717	68	34	0	0	0
DVL1L1-1	1	0	81	173	7	0	0	0
DVL2-1	18	0	793	63	59	0	0	0
DVL3-1	9	0	92	89	15	0	0	0
ERBB2IP-1	8	1	64	72	13	1	0	0
GIPC1-1	25	3	188	193	32	3	0	0
GOPC-1	7	0	21	1	0	0	0	0
GORASP1-1	2	0	0	69	0	0	0	0
GORASP2-1	7	0	54	30	2	0	0	0
GRD2I-1	1	0	18	354	5	0	0	0
GRD2I-2	1	0	41	1127	44	0	0	0
GRIP1-1	32	0	166	104	7	0	0	0
GRIP1-2	32	0	20	6	4	0	0	0
GRIP1-3	32	0	69	14	1	0	0	0
GRIP1-4	32	0	1	746	0	0	0	0
GRIP1-5	32	1	11	1439	13	0	1	0
GRIP1-6	32	1	1170	277	63	1	0	0
GRIP1-7	32	0	789	5	5	0	0	0
GRIP2-1	9	0	8	35	0	0	0	0
GRIP2-2	9	0	12	253	19	0	0	0
GRIP2-3	9	0	9	215	6	0	0	0
GRIP2-4	9	0	30	155	2	0	0	0
GRIP2-5	9	1	8	1644	16	0	1	0
GRIP2-6	9	0	1672	214	40	0	0	0
GRIP2-7	9	0	473	2	12	0	0	0
HTRA1-1	2	0	1	0	0	0	0	0
HTRA2-1	7	0	90	0	0	0	0	0
IL16-1	5	1	621	0	6	1	0	0
IL16-2	5	0	0	194	0	0	0	0
IL16-3	5	0	80	0	5	0	0	0
IL16-4	5	0	0	0	0	0	0	0
INADL-1	7	0	16	294	20	0	0	0
INADL-10	7	0	28	43	8	0	0	0
INADL-2	7	0	269	191	97	0	0	0
INADL-3	7	0	230	26	0	0	0	0
INADL-4	7	0	0	0	0	0	0	0
INADL-5	7	0	1231	39	51	0	0	0
INADL-6	7	0	243	19	1	0	0	0
INADL-7	7	0	137	8	13	0	0	0
INADL-8	7	0	597	73	116	0	0	0
INADL-9	7	0	45	23	2	0	0	0
LDB3-1	1	0	152	71	12	0	0	0
LIMK1-1	10	0	100	3	0	0	0	0
LIMK2-1	3	0	3	2	0	0	0	0
LIN7A-1	5	1	195	128	231	1	0	0
LIN7B-1	6	3	171	197	251	1	0	2
LIN7C-1	8	2	123	217	231	1	0	1
LMO7-1	3	0	71	87	7	0	0	0
LNX1-1	11	0	0	32	0	0	0	0
LNX1-2	11	0	0	197	0	0	0	0
LNX1-3	11	0	0	31	0	0	0	0
LNX1-4	11	0	0	0	0	0	0	0
LNX2-1	3	0	0	6	0	0	0	0
LNX2-2	3	0	0	236	0	0	0	0
LNX2-3	3	0	0	57	0	0	0	0
LNX2-4	3	0	0	12	0	0	0	0
LRRC7-1	4	1	62	100	36	0	0	1
MAGI1-1	13	0	0	21	0	0	0	0
MAGI1-2	13	3	2	466	9	0	2	1
MAGI1-3	13	2	135	229	61	0	1	1
MAGI1-4	13	2	34	57	15	0	0	2
MAGI1-5	13	2	588	27	42	2	0	0
MAGI1-6	13	5	648	611	587	2	0	3
MAGI2-1	8	1	17	431	5	0	1	0
MAGI2-2	8	2	28	723	22	0	2	0
MAGI2-3	8	0	38	0	0	0	0	0
MAGI2-4	8	1	82	117	25	0	1	0
MAGI2-5	8	2	661	50	102	1	0	1
MAGI2-6	8	1	212	252	184	0	1	0
MAGI3-1	10	0	0	7	0	0	0	0
MAGI3-2	10	6	66	997	283	0	2	4
MAGI3-3	10	0	21	0	0	0	0	0
MAGI3-4	10	1	61	132	23	0	1	0
MAGI3-5	10	1	265	46	48	0	0	1
MAGI3-6	10	4	527	594	688	0	0	4
MAST1-1	33	0	7	387	43	0	0	0
MAST2-1	6	2	52	367	69	0	2	0
MAST3-1	4	0	21	516	44	0	0	0
MLLT4-1	19	0	8	47	0	0	0	0
MPDZ-1	13	2	350	314	96	2	0	0
MPDZ-10	13	7	235	121	78	2	1	4
MPDZ-11	13	0	112	25	1	0	0	0
MPDZ-12	13	4	437	3	2	4	0	0
MPDZ-13	13	3	156	21	49	2	0	1
MPDZ-2	13	3	350	1002	89	3	0	0
MPDZ-3	13	1	1209	561	530	1	0	0
MPDZ-4	13	2	180	112	36	1	0	1
MPDZ-5	13	6	1252	353	109	6	0	0
MPDZ-6	13	0	1	339	0	0	0	0
MPDZ-7	13	2	30	103	23	1	1	0
MPDZ-8	13	0	4	75	1	0	0	0
MPDZ-9	13	4	764	120	26	4	0	0
MPP3-1	7	1	5	30	0	0	1	0
MPP4-1	1	0	9	135	1	0	0	0
MPP5-1	5	0	44	4	1	0	0	0
MPP6-1	16	1	302	3	0	1	0	0
MPP7-1	1	0	0	187	0	0	0	0
MYO18A-1	6	0	0	363	1	0	0	0
NOS1-1	8	0	114	8	7	0	0	0
PARD3-1	24	0	18	1	3	0	0	0
PARD3-2	24	0	0	131	0	0	0	0
PARD3-3	24	0	27	1	0	0	0	0
PARD3B-1	6	0	58	104	7	0	0	0
PARD3B-2	6	0	145	431	51	0	0	0
PARD3B-3	6	0	104	23	3	0	0	0
PARD6A-1	12	0	108	0	0	0	0	0
PARD6B-1	7	0	26	0	0	0	0	0
PARD6G-1	5	0	115	0	0	0	0	0
PDLIM1-1	5	0	58	234	5	0	0	0
PDLIM4-1	1	0	173	92	41	0	0	0
PDLIM5-1	1	0	111	108	6	0	0	0
PDLIM7-1	12	0	40	27	0	0	0	0
PDZD11-1	2	0	30	308	43	0	0	0
PDZD2-1	1	0	0	1	0	0	0	0
PDZD2-2	1	0	1	1113	5	0	0	0
PDZD2-3	1	0	671	0	0	0	0	0
PDZD2-4	1	0	111	18	3	0	0	0
PDZD2-5	1	0	316	0	2	0	0	0
PDZD2-6	1	0	0	20	0	0	0	0
PDZD3-1	3	1	132	290	60	0	1	0
PDZD3-2	3	0	4	11	3	0	0	0
PDZD3-3	3	3	22	979	47	0	3	0
PDZD3-4	3	0	0	17	0	0	0	0
PDZD4-1	1	0	118	0	0	0	0	0
PDZK1-1	9	3	70	525	256	0	3	0
PDZK1-2	9	1	15	147	9	0	1	0
PDZK1-3	9	5	60	1171	368	1	2	2
PDZK1-4	9	2	45	338	41	1	1	0
PDZRN3-1	2	0	158	37	3	0	0	0
PDZRN3-2	2	0	185	0	0	0	0	0
PICK1-1	31	0	65	0	0	0	0	0
PPP1R9A-1	2	0	87	6	3	0	0	0
PPP1R9B-1	14	0	11	11	0	0	0	0
PREX1-1	3	0	0	11	0	0	0	0
PREX2-1	2	0	0	16	0	0	0	0
PRX-1	6	0	0	2	0	0	0	0
PSMD9-1	3	0	0	0	0	0	0	0
PTPN13-1	7	0	391	2	2	0	0	0
PTPN13-2	7	0	80	194	28	0	0	0
PTPN13-3	7	0	184	0	0	0	0	0
PTPN13-4	7	0	53	0	0	0	0	0
PTPN13-5	7	0	3	6	0	0	0	0
PTPN3-1	9	1	1	719	27	0	1	0
PTPN4-1	10	0	73	147	61	0	0	0
RADIL-1	14	0	73	947	21	0	0	0
RAPGEF2-1	13	0	0	0	0	0	0	0
RAPGEF6-1	4	0	1529	0	5	0	0	0
RGS12-1	1	1	21	880	42	0	0	1
RGS3-1	2	0	94	2684	31	0	0	0
RHPN2-1	10	0	60	200	23	0	0	0
RIMS1-1	17	0	108	93	7	0	0	0
RIMS2-1	3	0	0	108	0	0	0	0
SCRIB-1	14	3	150	55	84	1	0	2
SCRIB-2	14	3	130	38	65	1	0	2
SCRIB-3	14	3	344	0	0	3	0	0
SCRIB-4	14	2	107	152	60	0	1	1
SDCBP-1	10	0	8	123	4	0	0	0
SDCBP-2	10	0	17	1	0	0	0	0
SHANK1-1	3	1	0	1105	0	0	1	0
SHANK2-1	13	2	4	1505	139	0	1	1
SHANK3-1	8	0	224	883	640	0	0	0
SHROOM2-1	4	0	0	1586	0	0	0	0
SHROOM3-1	1	0	20	508	27	0	0	0
SIPA1-1	3	0	252	0	0	0	0	0
SIPA1L1-1	2	0	2	0	0	0	0	0
SIPA1L3-1	2	0	0	0	0	0	0	0
SLC9A3R1-1	14	6	20	670	56	0	6	0
SLC9A3R1-2	14	8	1	2720	44	0	8	0
SLC9A3R2-1	16	9	0	693	0	0	9	0
SLC9A3R2-2	16	11	224	909	587	0	2	9
SNTA1-1	8	4	378	208	190	1	0	3
SNTB1-1	3	2	55	358	104	0	0	2
SNTB2-1	5	1	99	337	125	0	0	1
SNTG1-1	3	0	7	681	39	0	0	0
SNTG2-1	1	1	26	365	127	0	0	1
SNX27-1	2	2	0	728	0	0	2	0
STXBP4-1	1	0	0	20	0	0	0	0
SYNJ2BP-1	8	4	9	691	78	0	3	1
SYNPO2-1	3	0	77	252	6	0	0	0
TAX1BP3-1	2	0	0	262	0	0	0	0
TIAM1-1	5	0	12	0	0	0	0	0
TJP1-1	26	2	129	306	42	0	1	1
TJP1-2	26	1	29	197	5	0	1	0
TJP1-3	26	1	197	351	32	0	1	0
TJP2-1	14	1	152	123	2	1	0	0
TJP2-2	14	0	0	1	0	0	0	0
TJP2-3	14	1	140	329	22	0	0	1
TJP3-1	4	1	158	283	16	0	1	0
TJP3-2	4	0	0	1	0	0	0	0
TJP3-3	4	0	128	214	55	0	0	0
USH1C-1	2	0	80	186	13	0	0	0
USH1C-2	2	0	89	1	4	0	0	0
USH1C-3	2	0	43	0	0	0	0	0

## Sheet: S9. EM Structure Interactions
Table S9. Structure-based predicted PDZ domain interactors for according to functional theme
These tables contain domains, their structure-based predicted interactors and the enriched functional theme (i.e. clusters in the Enrichment Map)
The format of each table is:
Functional Theme
Domain Name	Enriched Gene-set	Predicted interactors (HGNC Gene Symbols)	Predicted interactors (Uniprot Ids)
AMINO ACID TRANSPORT
MPDZ-13	CARBOXYLIC ACID TRANSPORT	SLC16A3|SLC6A15|SLC1A7|SLC16A1|ACACB|SLC6A12	O15427|Q9H2J7|O00341|P53985|O00763|P48065
MPDZ-13	ORGANIC ACID TRANSPORT	SLC16A3|SLC6A15|SLC1A7|SLC16A1|ACACB|SLC6A12	O15427|Q9H2J7|O00341|P53985|O00763|P48065
PARD3-3	CARBOXYLIC ACID TRANSPORT	SLC16A3|SLC1A7	O15427|O00341
PARD3-3	ORGANIC ACID TRANSPORT	SLC16A3|SLC1A7	O15427|O00341
PDLIM7-1	CARBOXYLIC ACID TRANSPORT	SLC16A3|SLC1A7|SLC6A12	O15427|O00341|P48065
PDLIM7-1	ORGANIC ACID TRANSPORT	SLC16A3|SLC1A7|SLC6A12	O15427|O00341|P48065
PDZD2-5	CARBOXYLIC ACID TRANSPORT	SLC16A3|SLC43A2|SLC6A15|SLCO1B1|SLC1A7|SLC16A1|ABCC3|SLC6A12	O15427|Q8N370|Q9H2J7|Q9Y6L6|O00341|P53985|O15438|P48065
PDZD2-5	ORGANIC ACID TRANSPORT	SLC16A3|SLC43A2|SLC6A15|SLCO1B1|SLC1A7|SLC16A1|ABCC3|SLC6A12	O15427|Q8N370|Q9H2J7|Q9Y6L6|O00341|P53985|O15438|P48065
ANION TRANSPORT
ARHGEF11-1	ANION TRANSPORT	SLC22A11|SLC17A4|SLC4A7|SLC4A4|SLC1A7|SLC22A7|VDAC2|CLCN3|SLCO1C1|VDAC1	Q9NSA0|Q9Y2C5|Q9Y6M7|Q9Y6R1|O00341|Q9Y694|P45880|P51790|Q9NYB5|P21796
ARHGEF11-1	ORGANIC ANION TRANSPORT	SLC22A11|SLC4A7|SLC4A4|SLC1A7|SLC22A7|SLCO1C1	Q9NSA0|Q9Y6M7|Q9Y6R1|O00341|Q9Y694|Q9NYB5
ARHGEF12-1	ANION TRANSPORT	SLC26A3|SLC17A4|SLC4A4|SLC4A7|SLC1A7|SLC17A2|VDAC2|CLCN3|SLCO1C1|VDAC1|CFTR|SLC22A11|SLC17A1|SLC4A10|SLC34A1	P40879|Q9Y2C5|Q9Y6R1|Q9Y6M7|O00341|O00624|P45880|P51790|Q9NYB5|P21796|P13569|Q9NSA0|Q14916|Q6U841|Q06495
ARHGEF12-1	INORGANIC ANION TRANSPORT	CFTR|SLC17A4|SLC4A7|SLC4A4|SLC17A2|SLC17A1|SLC34A1|SLC4A10|CLCN3	P13569|Q9Y2C5|Q9Y6M7|Q9Y6R1|O00624|Q14916|Q06495|Q6U841|P51790
ARHGEF12-1	ORGANIC ANION TRANSPORT	SLC22A11|SLC4A7|SLC4A4|SLC1A7|SLC4A10|SLCO1C1	Q9NSA0|Q9Y6M7|Q9Y6R1|O00341|Q6U841|Q9NYB5
DEPTOR-1	ANION TRANSPORT	CFTR|SLC22A11|SLC17A4|ABCC5|SLC4A7|SLC1A7|SLC17A2|SLC17A1|SLC34A1|CLCN3	P13569|Q9NSA0|Q9Y2C5|O15440|Q9Y6M7|O00341|O00624|Q14916|Q06495|P51790
DEPTOR-1	INORGANIC ANION TRANSPORT	CFTR|SLC17A4|SLC4A7|SLC17A2|SLC17A1|SLC34A1|CLCN3	P13569|Q9Y2C5|Q9Y6M7|O00624|Q14916|Q06495|P51790
DLG1-1	ORGANIC ANION TRANSPORT	SLC22A11|SLC4A7|SLC4A4|SLC1A7|ABCC3|SLC4A10|SLCO1C1	Q9NSA0|Q9Y6M7|Q9Y6R1|O00341|O15438|Q6U841|Q9NYB5
DLG1-3	ORGANIC ANION TRANSPORT	SLC22A11|SLC4A7|SLC4A4|SLCO4A1|SLC1A7|ABCC3|SLC4A10|SLCO1C1	Q9NSA0|Q9Y6M7|Q9Y6R1|Q96BD0|O00341|O15438|Q6U841|Q9NYB5
DLG2-1	ORGANIC ANION TRANSPORT	SLC22A11|SLC4A7|SLC4A4|SLC1A7|ABCC3|SLC4A10|SLCO1C1	Q9NSA0|Q9Y6M7|Q9Y6R1|O00341|O15438|Q6U841|Q9NYB5
DLG2-1	ANION TRANSPORT	SLC22A11|SLC4A7|SLC4A4|SLC1A7|VDAC2|ABCC3|SLC4A10|CLCN3|SLCO1C1|VDAC1	Q9NSA0|Q9Y6M7|Q9Y6R1|O00341|P45880|O15438|Q6U841|P51790|Q9NYB5|P21796
DLG2-1	BICARBONATE TRANSPORT	SLC4A7|SLC4A4|SLC4A10	Q9Y6M7|Q9Y6R1|Q6U841
DLG3-1	ORGANIC ANION TRANSPORT	SLC4A7|SLC4A4|SLC1A7|ABCC3|SLC4A10	Q9Y6M7|Q9Y6R1|O00341|O15438|Q6U841
DLG3-1	BICARBONATE TRANSPORT	SLC4A7|SLC4A4|SLC4A10	Q9Y6M7|Q9Y6R1|Q6U841
DLG3-2	ORGANIC ANION TRANSPORT	SLC4A7|SLC4A4|SLC1A7|ABCC3|SLC4A10|SLC1A6|SLCO1C1	Q9Y6M7|Q9Y6R1|O00341|O15438|Q6U841|P48664|Q9NYB5
DLG4-1	ORGANIC ANION TRANSPORT	SLC22A11|SLC4A7|SLC4A4|SLC1A7|ABCC3|SLC4A10|SLCO1C1	Q9NSA0|Q9Y6M7|Q9Y6R1|O00341|O15438|Q6U841|Q9NYB5
DLG4-1	ANION TRANSPORT	SLC22A11|SLC4A7|SLC4A4|SLC1A7|VDAC2|ABCC3|SLC4A10|SLCO1C1|VDAC1	Q9NSA0|Q9Y6M7|Q9Y6R1|O00341|P45880|O15438|Q6U841|Q9NYB5|P21796
DLG4-1	BICARBONATE TRANSPORT	SLC4A7|SLC4A4|SLC4A10	Q9Y6M7|Q9Y6R1|Q6U841
DLG4-2	ORGANIC ANION TRANSPORT	SLC4A7|SLC4A4|SLC1A7|ABCC3|SLC4A10|SLCO1C1	Q9Y6M7|Q9Y6R1|O00341|O15438|Q6U841|Q9NYB5
DLG4-2	BICARBONATE TRANSPORT	SLC4A7|SLC4A4|SLC4A10	Q9Y6M7|Q9Y6R1|Q6U841
DLG4-2	ANION TRANSPORT	SLC26A3|SLC4A7|SLC4A4|SLC1A7|ABCC3|SLC4A10|SLCO1C1	P40879|Q9Y6M7|Q9Y6R1|O00341|O15438|Q6U841|Q9NYB5
DLG4-3	ANION TRANSPORT	SLC4A4|SLC4A7|CLCA4|SLC1A7|VDAC2|CLCN3|SLCO1C1|VDAC1|CFTR|SLC22A11|ABCC3|SLC4A10|SLC34A1	Q9Y6R1|Q9Y6M7|Q14CN2|O00341|P45880|P51790|Q9NYB5|P21796|P13569|Q9NSA0|O15438|Q6U841|Q06495
DLG4-3	ORGANIC ANION TRANSPORT	SLC22A11|SLC4A7|SLC4A4|SLC1A7|ABCC3|SLC4A10|SLCO1C1	Q9NSA0|Q9Y6M7|Q9Y6R1|O00341|O15438|Q6U841|Q9NYB5
DVL1L1-1	ORGANIC ANION TRANSPORT	SLC4A7|SLC4A4|SLC1A7	Q9Y6M7|Q9Y6R1|O00341
DVL1L1-1	BICARBONATE TRANSPORT	SLC4A7|SLC4A4	Q9Y6M7|Q9Y6R1
FRMPD4-1	ORGANIC ANION TRANSPORT	SLC4A7|SLC1A7	Q9Y6M7|O00341
GIPC1-1	ORGANIC ANION TRANSPORT	SLC22A11|SLC4A7|SLC4A4|SLC1A7|SLC4A10|SLCO1C1	Q9NSA0|Q9Y6M7|Q9Y6R1|O00341|Q6U841|Q9NYB5
GIPC1-1	BICARBONATE TRANSPORT	SLC4A7|SLC4A4|SLC4A10	Q9Y6M7|Q9Y6R1|Q6U841
GIPC3-1	ORGANIC ANION TRANSPORT	SLC22A11|SLC4A7|SLC4A4|SLC1A7|SLC4A10	Q9NSA0|Q9Y6M7|Q9Y6R1|O00341|Q6U841
GIPC3-1	BICARBONATE TRANSPORT	SLC4A7|SLC4A4|SLC4A10	Q9Y6M7|Q9Y6R1|Q6U841
GIPC3-1	ANION TRANSPORT	SLC22A11|SLC4A7|SLC4A4|SLC1A7|SLC4A10	Q9NSA0|Q9Y6M7|Q9Y6R1|O00341|Q6U841
GRD2I-2	ORGANIC ANION TRANSPORT	SLC4A7|SLC22A7|SLC1A7	Q9Y6M7|Q9Y694|O00341
GRIP1-1	ORGANIC ANION TRANSPORT	SLC22A11|SLC4A7|SLC4A4|SLC1A7	Q9NSA0|Q9Y6M7|Q9Y6R1|O00341
IL16-1	ORGANIC ANION TRANSPORT	SLC4A7|SLC4A4|SLCO4A1|SLC1A7|ABCC3|SLCO2B1|SLC4A10|SLCO1C1	Q9Y6M7|Q9Y6R1|Q96BD0|O00341|O15438|O94956|Q6U841|Q9NYB5
INADL-7	ORGANIC ANION TRANSPORT	SLC22A11|SLC4A7|SLC4A4|SLC1A7	Q9NSA0|Q9Y6M7|Q9Y6R1|O00341
LDB3-1	ORGANIC ANION TRANSPORT	SLC22A11|SLC4A7|SLC4A4|SLC1A7|SLC4A10|SLCO1C1	Q9NSA0|Q9Y6M7|Q9Y6R1|O00341|Q6U841|Q9NYB5
LDB3-1	ANION TRANSPORT	SLC22A11|SLC17A4|SLC4A7|SLC4A4|SLC1A7|SLC4A10|CLCN3|SLCO1C1	Q9NSA0|Q9Y2C5|Q9Y6M7|Q9Y6R1|O00341|Q6U841|P51790|Q9NYB5
LDB3-1	BICARBONATE TRANSPORT	SLC4A7|SLC4A4|SLC4A10	Q9Y6M7|Q9Y6R1|Q6U841
LDB3-1	INORGANIC ANION TRANSPORT	SLC17A4|SLC4A7|SLC4A4|SLC4A10|CLCN3	Q9Y2C5|Q9Y6M7|Q9Y6R1|Q6U841|P51790
LIN7A-1	ORGANIC ANION TRANSPORT	SLC22A11|SLC4A7|SLC4A4|SLC1A7|SLC4A10|SLCO1C1	Q9NSA0|Q9Y6M7|Q9Y6R1|O00341|Q6U841|Q9NYB5
LIN7B-1	ORGANIC ANION TRANSPORT	SLC22A11|SLC4A7|SLC4A4|SLCO4A1|SLC1A7|SLC4A10|SLCO1C1	Q9NSA0|Q9Y6M7|Q9Y6R1|Q96BD0|O00341|Q6U841|Q9NYB5
LIN7B-1	ANION TRANSPORT	SLC22A11|SLC4A7|SLC4A4|SLCO4A1|SLC1A7|VDAC2|SLC4A10|SLCO1C1|VDAC1	Q9NSA0|Q9Y6M7|Q9Y6R1|Q96BD0|O00341|P45880|Q6U841|Q9NYB5|P21796
LIN7C-1	ORGANIC ANION TRANSPORT	SLC22A11|SLC4A7|SLC4A4|SLC1A7|SLC4A10|SLCO1C1	Q9NSA0|Q9Y6M7|Q9Y6R1|O00341|Q6U841|Q9NYB5
LIN7C-1	BICARBONATE TRANSPORT	SLC4A7|SLC4A4|SLC4A10	Q9Y6M7|Q9Y6R1|Q6U841
LRRC7-1	ORGANIC ANION TRANSPORT	SLC22A11|SLC4A7|SLC1A7	Q9NSA0|Q9Y6M7|O00341
MAGI3-2	BICARBONATE TRANSPORT	SLC4A7|SLC4A4|SLC4A10	Q9Y6M7|Q9Y6R1|Q6U841
MAGI3-2	ORGANIC ANION TRANSPORT	SLC4A7|SLC4A4|SLC1A7|ABCC3|SLC4A10	Q9Y6M7|Q9Y6R1|O00341|O15438|Q6U841
MAGI3-4	ORGANIC ANION TRANSPORT	SLC4A4|SLC4A7|SLC1A7	Q9Y6R1|Q9Y6M7|O00341
MAGI3-4	BICARBONATE TRANSPORT	SLC4A4|SLC4A7	Q9Y6R1|Q9Y6M7
MAST2-1	ORGANIC ANION TRANSPORT	SLC22A11|SLC4A7|SLC4A4|SLC4A10|SLCO1C1	Q9NSA0|Q9Y6M7|Q9Y6R1|Q6U841|Q9NYB5
MAST2-1	BICARBONATE TRANSPORT	SLC4A7|SLC4A4|SLC4A10	Q9Y6M7|Q9Y6R1|Q6U841
MAST2-1	ANION TRANSPORT	SLC22A11|SLC4A7|SLC4A4|SLC4A10|SLCO1C1	Q9NSA0|Q9Y6M7|Q9Y6R1|Q6U841|Q9NYB5
MPDZ-12	ORGANIC ANION TRANSPORT	SLC4A7|SLC4A4|SLC1A7|ABCC3|SLC4A10|SLCO1C1	Q9Y6M7|Q9Y6R1|O00341|O15438|Q6U841|Q9NYB5
MPDZ-12	BICARBONATE TRANSPORT	SLC4A7|SLC4A4|SLC4A10	Q9Y6M7|Q9Y6R1|Q6U841
MPDZ-13	ORGANIC ANION TRANSPORT	SLC4A7|SLC4A4|SLC1A7|SLC4A10|SLCO1C1	Q9Y6M7|Q9Y6R1|O00341|Q6U841|Q9NYB5
MPDZ-13	BICARBONATE TRANSPORT	SLC4A7|SLC4A4|SLC4A10	Q9Y6M7|Q9Y6R1|Q6U841
MPDZ-4	ORGANIC ANION TRANSPORT	SLC4A7|SLC4A4|SLC1A7|SLC22A7|SLCO1C1	Q9Y6M7|Q9Y6R1|O00341|Q9Y694|Q9NYB5
MPDZ-9	ANION TRANSPORT	SLC26A3|SLC17A4|SLC4A4|SLC4A7|SLC1A7|UCP2|VDAC2|SLCO1B3|SLCO1C1|VDAC1|SLC22A11|SLC17A1|ABCC3|SLC34A1|SLC4A10	P40879|Q9Y2C5|Q9Y6R1|Q9Y6M7|O00341|P55851|P45880|Q9NPD5|Q9NYB5|P21796|Q9NSA0|Q14916|O15438|Q06495|Q6U841
MPDZ-9	ORGANIC ANION TRANSPORT	SLC22A11|SLC4A7|SLC4A4|SLC1A7|ABCC3|SLC4A10|SLCO1B3|SLCO1C1	Q9NSA0|Q9Y6M7|Q9Y6R1|O00341|O15438|Q6U841|Q9NPD5|Q9NYB5
MPP6-1	ORGANIC ANION TRANSPORT	SLC4A7|SLC4A4|SLC1A7|SLC4A10|SLCO1C1	Q9Y6M7|Q9Y6R1|O00341|Q6U841|Q9NYB5
MPP6-1	BICARBONATE TRANSPORT	SLC4A7|SLC4A4|SLC4A10	Q9Y6M7|Q9Y6R1|Q6U841
PARD3B-3	BICARBONATE TRANSPORT	SLC4A7|SLC4A4|SLC4A10	Q9Y6M7|Q9Y6R1|Q6U841
PARD3B-3	ORGANIC ANION TRANSPORT	SLC4A7|SLC4A4|SLC1A7|SLC4A10	Q9Y6M7|Q9Y6R1|O00341|Q6U841
PARD6G-1	ORGANIC ANION TRANSPORT	SLC4A7|SLC4A4|SLC1A7|SLCO1C1	Q9Y6M7|Q9Y6R1|O00341|Q9NYB5
PDLIM1-1	ORGANIC ANION TRANSPORT	SLC22A11|SLC4A4|SLC4A7|SLC1A7|SLCO1C1	Q9NSA0|Q9Y6R1|Q9Y6M7|O00341|Q9NYB5
PDLIM1-1	ANION TRANSPORT	SLC22A11|SLC4A4|SLC4A7|SLC1A7|SLCO1C1	Q9NSA0|Q9Y6R1|Q9Y6M7|O00341|Q9NYB5
PDLIM1-1	BICARBONATE TRANSPORT	SLC4A4|SLC4A7	Q9Y6R1|Q9Y6M7
PDLIM2-1	ORGANIC ANION TRANSPORT	SLC22A11|SLC4A4|SLC4A7|SLCO1C1	Q9NSA0|Q9Y6R1|Q9Y6M7|Q9NYB5
PDLIM3-1	ORGANIC ANION TRANSPORT	SLC22A11|SLC4A7|SLC4A4|SLC1A7|SLC4A10|SLCO1C1	Q9NSA0|Q9Y6M7|Q9Y6R1|O00341|Q6U841|Q9NYB5
PDLIM3-1	ANION TRANSPORT	SLC22A11|SLC17A4|SLC4A7|SLC4A4|SLC1A7|SLC4A10|SLCO1C1	Q9NSA0|Q9Y2C5|Q9Y6M7|Q9Y6R1|O00341|Q6U841|Q9NYB5
PDLIM3-1	BICARBONATE TRANSPORT	SLC4A7|SLC4A4|SLC4A10	Q9Y6M7|Q9Y6R1|Q6U841
PDLIM3-1	INORGANIC ANION TRANSPORT	SLC17A4|SLC4A7|SLC4A4|SLC4A10	Q9Y2C5|Q9Y6M7|Q9Y6R1|Q6U841
PDLIM4-1	ORGANIC ANION TRANSPORT	SLC22A11|SLC4A7|SLC4A4|SLC4A10|SLCO1B3|SLCO1C1	Q9NSA0|Q9Y6M7|Q9Y6R1|Q6U841|Q9NPD5|Q9NYB5
PDLIM4-1	BICARBONATE TRANSPORT	SLC4A7|SLC4A4|SLC4A10	Q9Y6M7|Q9Y6R1|Q6U841
PDLIM4-1	ANION TRANSPORT	SLC22A11|SLC4A7|SLC4A4|SLC4A10|CLCN3|SLCO1B3|SLCO1C1	Q9NSA0|Q9Y6M7|Q9Y6R1|Q6U841|P51790|Q9NPD5|Q9NYB5
PDLIM5-1	ORGANIC ANION TRANSPORT	SLC22A11|SLC4A7|SLC4A4|SLC1A7|SLC4A10|SLCO1C1	Q9NSA0|Q9Y6M7|Q9Y6R1|O00341|Q6U841|Q9NYB5
PDLIM5-1	ANION TRANSPORT	SLC22A11|SLC4A7|SLC4A4|SLC1A7|SLC4A10|CLCN3|SLCO1C1	Q9NSA0|Q9Y6M7|Q9Y6R1|O00341|Q6U841|P51790|Q9NYB5
PDLIM5-1	BICARBONATE TRANSPORT	SLC4A7|SLC4A4|SLC4A10	Q9Y6M7|Q9Y6R1|Q6U841
PDLIM5-1	INORGANIC ANION TRANSPORT	SLC4A7|SLC4A4|SLC4A10|CLCN3	Q9Y6M7|Q9Y6R1|Q6U841|P51790
PDLIM7-1	ORGANIC ANION TRANSPORT	SLC4A4|SLC4A7|SLC1A7	Q9Y6R1|Q9Y6M7|O00341
PDLIM7-1	BICARBONATE TRANSPORT	SLC4A4|SLC4A7	Q9Y6R1|Q9Y6M7
PDLIM7-1	ANION TRANSPORT	SLC4A4|SLC4A7|SLC1A7	Q9Y6R1|Q9Y6M7|O00341
PDZD2-5	ORGANIC ANION TRANSPORT	SLCO1B1|SLC4A7|SLC4A4|SLC1A7|ABCC3|SLC4A10|SLCO1C1	Q9Y6L6|Q9Y6M7|Q9Y6R1|O00341|O15438|Q6U841|Q9NYB5
PDZD2-5	BICARBONATE TRANSPORT	SLC4A7|SLC4A4|SLC4A10	Q9Y6M7|Q9Y6R1|Q6U841
PDZD3-1	ORGANIC ANION TRANSPORT	SLC22A11|SLC4A7|SLC4A4|SLC1A7|SLCO1C1	Q9NSA0|Q9Y6M7|Q9Y6R1|O00341|Q9NYB5
PDZD7-1	ORGANIC ANION TRANSPORT	SLCO1B1|SLC4A7|SLC4A4|SLC1A7|SLC4A10|SLCO1C1	Q9Y6L6|Q9Y6M7|Q9Y6R1|O00341|Q6U841|Q9NYB5
PDZD7-1	BICARBONATE TRANSPORT	SLC4A7|SLC4A4|SLC4A10	Q9Y6M7|Q9Y6R1|Q6U841
PDZD7-1	ANION TRANSPORT	SLC26A3|SLCO1B1|SLC4A7|SLC4A4|SLC1A7|SLC4A10|SLCO1C1	P40879|Q9Y6L6|Q9Y6M7|Q9Y6R1|O00341|Q6U841|Q9NYB5
PDZK1-1	ANION TRANSPORT	SLC17A4|SLC4A4|SLC4A7|GABRB1|SLC17A2|SLC17A3|CLCN3|SLC1A2|CFTR|SLC22A11|GABRG3|SLC17A1|SLC34A1|SLC4A10	Q9Y2C5|Q9Y6R1|Q9Y6M7|P18505|O00624|O00476|P51790|P43004|P13569|Q9NSA0|Q99928|Q14916|Q06495|Q6U841
PDZK1-1	INORGANIC ANION TRANSPORT	CFTR|SLC17A4|SLC4A7|SLC4A4|GABRB1|GABRG3|SLC17A2|SLC17A1|SLC4A10|SLC34A1|CLCN3	P13569|Q9Y2C5|Q9Y6M7|Q9Y6R1|P18505|Q99928|O00624|Q14916|Q6U841|Q06495|P51790
PDZK1-1	ORGANIC ANION TRANSPORT	SLC22A11|SLC4A7|SLC4A4|SLC17A3|SLC4A10|SLC1A2	Q9NSA0|Q9Y6M7|Q9Y6R1|O00476|Q6U841|P43004
PDZK1-1	BICARBONATE TRANSPORT	SLC4A7|SLC4A4|SLC4A10	Q9Y6M7|Q9Y6R1|Q6U841
PDZK1-3	ANION TRANSPORT	ABCC5|SLC17A4|SLC4A4|SLC4A7|SLC17A2|SLC17A3|CLCN3|SLCO1B3|CFTR|SLC22A11|SLC17A1|SLCO1A2|SLC34A1	O15440|Q9Y2C5|Q9Y6R1|Q9Y6M7|O00624|O00476|P51790|Q9NPD5|P13569|Q9NSA0|Q14916|P46721|Q06495
PDZK1-3	ORGANIC ANION TRANSPORT	SLC22A11|ABCC5|SLC4A7|SLC4A4|SLC17A3|SLCO1A2|SLCO1B3	Q9NSA0|O15440|Q9Y6M7|Q9Y6R1|O00476|P46721|Q9NPD5
PDZK1-3	INORGANIC ANION TRANSPORT	CFTR|SLC17A4|SLC4A7|SLC4A4|SLC17A2|SLC17A1|SLC34A1|CLCN3	P13569|Q9Y2C5|Q9Y6M7|Q9Y6R1|O00624|Q14916|Q06495|P51790
PTPN13-1	ANION TRANSPORT	SLC22A11|SLC17A4|SLC4A7|SLC4A4|SLC1A7|VDAC2|SLC4A10|CLCN3|SLCO1C1|VDAC1	Q9NSA0|Q9Y2C5|Q9Y6M7|Q9Y6R1|O00341|P45880|Q6U841|P51790|Q9NYB5|P21796
PTPN13-1	ORGANIC ANION TRANSPORT	SLC22A11|SLC4A7|SLC4A4|SLC1A7|SLC4A10|SLCO1C1	Q9NSA0|Q9Y6M7|Q9Y6R1|O00341|Q6U841|Q9NYB5
PTPN13-1	BICARBONATE TRANSPORT	SLC4A7|SLC4A4|SLC4A10	Q9Y6M7|Q9Y6R1|Q6U841
PTPN13-2	ORGANIC ANION TRANSPORT	SLC4A7|SLC4A4|SLC1A7|SLC4A10|SLCO1C1	Q9Y6M7|Q9Y6R1|O00341|Q6U841|Q9NYB5
PTPN13-2	BICARBONATE TRANSPORT	SLC4A7|SLC4A4|SLC4A10	Q9Y6M7|Q9Y6R1|Q6U841
PTPN13-2	ANION TRANSPORT	SLC4A7|SLC4A4|SLC1A7|SLC4A10|SLCO1C1	Q9Y6M7|Q9Y6R1|O00341|Q6U841|Q9NYB5
PTPN13-3	ORGANIC ANION TRANSPORT	SLC22A11|SLC4A7|SLC4A4|SLC1A7|SLC4A10|SLCO1C1	Q9NSA0|Q9Y6M7|Q9Y6R1|O00341|Q6U841|Q9NYB5
PTPN13-3	BICARBONATE TRANSPORT	SLC4A7|SLC4A4|SLC4A10	Q9Y6M7|Q9Y6R1|Q6U841
PTPN13-3	ANION TRANSPORT	SLC22A11|SLC4A7|SLC4A4|SLC1A7|SLC4A10|SLCO1C1	Q9NSA0|Q9Y6M7|Q9Y6R1|O00341|Q6U841|Q9NYB5
PTPN4-1	ORGANIC ANION TRANSPORT	SLC4A7|SLC4A4|SLC1A7|SLC4A10|SLCO1C1	Q9Y6M7|Q9Y6R1|O00341|Q6U841|Q9NYB5
PTPN4-1	BICARBONATE TRANSPORT	SLC4A7|SLC4A4|SLC4A10	Q9Y6M7|Q9Y6R1|Q6U841
RGS3-1	INORGANIC ANION TRANSPORT	CFTR|SLC17A4|SLC4A4|SLC34A1|CLCN3	P13569|Q9Y2C5|Q9Y6R1|Q06495|P51790
RGS3-1	ANION TRANSPORT	CFTR|SLC17A4|SLC4A4|SLC22A7|SLC34A1|CLCN3	P13569|Q9Y2C5|Q9Y6R1|Q9Y694|Q06495|P51790
SCRIB-1	ORGANIC ANION TRANSPORT	SLC22A11|SLC4A7|SLC4A4|SLC1A7|SLC4A10|SLCO1C1	Q9NSA0|Q9Y6M7|Q9Y6R1|O00341|Q6U841|Q9NYB5
SCRIB-1	ANION TRANSPORT	SLC26A3|SLC22A11|SLC4A7|SLC4A4|SLC1A7|SLC4A10|CLCN3|SLCO1C1	P40879|Q9NSA0|Q9Y6M7|Q9Y6R1|O00341|Q6U841|P51790|Q9NYB5
SCRIB-1	BICARBONATE TRANSPORT	SLC4A7|SLC4A4|SLC4A10	Q9Y6M7|Q9Y6R1|Q6U841
SCRIB-2	ORGANIC ANION TRANSPORT	SLCO1B1|SLC4A7|SLC4A4|SLC1A7|SLC4A10|SLCO1C1	Q9Y6L6|Q9Y6M7|Q9Y6R1|O00341|Q6U841|Q9NYB5
SCRIB-2	BICARBONATE TRANSPORT	SLC4A7|SLC4A4|SLC4A10	Q9Y6M7|Q9Y6R1|Q6U841
SCRIB-2	ANION TRANSPORT	SLC26A3|SLCO1B1|SLC4A7|SLC4A4|SLC1A7|SLC4A10|SLCO1C1	P40879|Q9Y6L6|Q9Y6M7|Q9Y6R1|O00341|Q6U841|Q9NYB5
SCRIB-3	ORGANIC ANION TRANSPORT	SLC22A11|SLC4A7|SLC4A4|SLC1A7|ABCC3|SLC4A10|SLCO1C1	Q9NSA0|Q9Y6M7|Q9Y6R1|O00341|O15438|Q6U841|Q9NYB5
SCRIB-3	BICARBONATE TRANSPORT	SLC4A7|SLC4A4|SLC4A10	Q9Y6M7|Q9Y6R1|Q6U841
SCRIB-3	ANION TRANSPORT	SLC22A11|SLC4A7|SLC4A4|SLC1A7|ABCC3|SLC4A10|CLCN3|SLCO1C1	Q9NSA0|Q9Y6M7|Q9Y6R1|O00341|O15438|Q6U841|P51790|Q9NYB5
SHANK2-1	INORGANIC ANION TRANSPORT	CFTR|SLC17A4|SLC4A7|SLC17A2|SLC17A1|SLC34A1|CLCN3	P13569|Q9Y2C5|Q9Y6M7|O00624|Q14916|Q06495|P51790
SHANK2-1	ANION TRANSPORT	CFTR|SLC22A11|SLC17A4|SLC4A7|SLC17A2|SLC17A1|SLC34A1|CLCN3	P13569|Q9NSA0|Q9Y2C5|Q9Y6M7|O00624|Q14916|Q06495|P51790
SHANK3-1	ANION TRANSPORT	ABCC2|SLC17A4|ABCC5|SLC4A4|SLC4A7|CLCA4|GABRB1|SLC1A7|SLC17A2|SLC26A8|VDAC2|SLC17A3|CLCN3|SLCO2B1|VDAC1|CFTR|SLC22A11|SLC12A9|SLC17A1|SLCO1A2|SLC34A1|SLC34A2	Q92887|Q9Y2C5|O15440|Q9Y6R1|Q9Y6M7|Q14CN2|P18505|O00341|O00624|Q96RN1|P45880|O00476|P51790|O94956|P21796|P13569|Q9NSA0|Q9BXP2|Q14916|P46721|Q06495|O95436
SHANK3-1	INORGANIC ANION TRANSPORT	SLC17A4|SLC4A4|SLC4A7|CLCA4|GABRB1|SLC17A2|SLC26A8|CLCN3|CFTR|SLC12A9|SLC17A1|SLC34A1|SLC34A2	Q9Y2C5|Q9Y6R1|Q9Y6M7|Q14CN2|P18505|O00624|Q96RN1|P51790|P13569|Q9BXP2|Q14916|Q06495|O95436
SHANK3-1	ORGANIC ANION TRANSPORT	ABCC2|ABCC5|SLC22A11|SLC4A7|SLC4A4|SLC1A7|SLC17A3|SLCO1A2|SLCO2B1	Q92887|O15440|Q9NSA0|Q9Y6M7|Q9Y6R1|O00341|O00476|P46721|O94956
SHROOM3-1	ORGANIC ANION TRANSPORT	SLC4A4|SLC4A7|SLC1A7|SLCO1C1	Q9Y6R1|Q9Y6M7|O00341|Q9NYB5
SHROOM3-1	ANION TRANSPORT	SLC4A4|SLC4A7|SLC1A7|SLCO1C1	Q9Y6R1|Q9Y6M7|O00341|Q9NYB5
SHROOM3-1	BICARBONATE TRANSPORT	SLC4A4|SLC4A7	Q9Y6R1|Q9Y6M7
SLC9A3R1-1	INORGANIC ANION TRANSPORT	SLC4A4|SLC4A7|SLC17A1|CLCN3|SLC34A1	Q9Y6R1|Q9Y6M7|Q14916|P51790|Q06495
SLC9A3R1-1	ANION TRANSPORT	SLC4A4|SLC4A7|SLC17A1|CLCN3|SLC34A1	Q9Y6R1|Q9Y6M7|Q14916|P51790|Q06495
SLC9A3R1-1	BICARBONATE TRANSPORT	SLC4A4|SLC4A7	Q9Y6R1|Q9Y6M7
SLC9A3R2-2	ANION TRANSPORT	ABCC2|SLC26A3|SLC17A4|ABCC5|SLC4A4|SLC4A7|GABRB1|SLC1A7|SLC17A2|SLC26A8|SLC17A3|CLCN3|SLCO1B3|SLCO1C1|CFTR|SLC22A11|SLC12A9|SLC17A1|SLCO1A2|SLC34A1|SLC4A10|SLC34A2	Q92887|P40879|Q9Y2C5|O15440|Q9Y6R1|Q9Y6M7|P18505|O00341|O00624|Q96RN1|O00476|P51790|Q9NPD5|Q9NYB5|P13569|Q9NSA0|Q9BXP2|Q14916|P46721|Q06495|Q6U841|O95436
SLC9A3R2-2	ORGANIC ANION TRANSPORT	ABCC2|ABCC5|SLC22A11|SLC4A7|SLC4A4|SLC1A7|SLC17A3|SLCO1A2|SLC4A10|SLCO1B3|SLCO1C1	Q92887|O15440|Q9NSA0|Q9Y6M7|Q9Y6R1|O00341|O00476|P46721|Q6U841|Q9NPD5|Q9NYB5
SLC9A3R2-2	INORGANIC ANION TRANSPORT	SLC17A4|SLC4A4|SLC4A7|GABRB1|SLC17A2|SLC26A8|CLCN3|CFTR|SLC12A9|SLC17A1|SLC34A1|SLC4A10|SLC34A2	Q9Y2C5|Q9Y6R1|Q9Y6M7|P18505|O00624|Q96RN1|P51790|P13569|Q9BXP2|Q14916|Q06495|Q6U841|O95436
SNTA1-1	ANION TRANSPORT	SLCO1B1|SLC4A4|SLC4A7|SLC1A7|VDAC2|CLCN3|SLCO1C1|VDAC1|CFTR|SLC22A11|ABCC3|SLC17A1|SLC20A2|SLC4A10|SLC34A1	Q9Y6L6|Q9Y6R1|Q9Y6M7|O00341|P45880|P51790|Q9NYB5|P21796|P13569|Q9NSA0|O15438|Q14916|Q08357|Q6U841|Q06495
SNTA1-1	ORGANIC ANION TRANSPORT	SLCO1B1|SLC22A11|SLC4A7|SLC4A4|SLC1A7|ABCC3|SLC4A10|SLCO1C1	Q9Y6L6|Q9NSA0|Q9Y6M7|Q9Y6R1|O00341|O15438|Q6U841|Q9NYB5
SNTB1-1	ORGANIC ANION TRANSPORT	SLC4A7|SLC4A4|SLC1A7|SLC4A10|SLCO1C1	Q9Y6M7|Q9Y6R1|O00341|Q6U841|Q9NYB5
SNTB1-1	BICARBONATE TRANSPORT	SLC4A7|SLC4A4|SLC4A10	Q9Y6M7|Q9Y6R1|Q6U841
SNTB2-1	ORGANIC ANION TRANSPORT	SLC4A7|SLC4A4|SLC1A7|SLC4A10|SLCO1C1	Q9Y6M7|Q9Y6R1|O00341|Q6U841|Q9NYB5
SNTB2-1	BICARBONATE TRANSPORT	SLC4A7|SLC4A4|SLC4A10	Q9Y6M7|Q9Y6R1|Q6U841
SNTG1-1	BICARBONATE TRANSPORT	SLC4A4|SLC4A7|SLC4A10	Q9Y6R1|Q9Y6M7|Q6U841
SNTG1-1	ORGANIC ANION TRANSPORT	SLC4A4|SLC4A7|SLC4A10|SLCO1C1	Q9Y6R1|Q9Y6M7|Q6U841|Q9NYB5
SNTG1-1	ANION TRANSPORT	SLC4A4|SLC4A7|SLC4A10|SLCO1C1	Q9Y6R1|Q9Y6M7|Q6U841|Q9NYB5
SNTG1-1	INORGANIC ANION TRANSPORT	SLC4A4|SLC4A7|SLC4A10	Q9Y6R1|Q9Y6M7|Q6U841
SNTG2-1	ORGANIC ANION TRANSPORT	SLC4A7|SLC4A4|SLC1A7|SLC4A10|SLCO1C1	Q9Y6M7|Q9Y6R1|O00341|Q6U841|Q9NYB5
SNTG2-1	BICARBONATE TRANSPORT	SLC4A7|SLC4A4|SLC4A10	Q9Y6M7|Q9Y6R1|Q6U841
SNTG2-1	ANION TRANSPORT	SLC4A7|SLC4A4|SLC1A7|SLC20A2|SLC4A10|SLCO1C1	Q9Y6M7|Q9Y6R1|O00341|Q08357|Q6U841|Q9NYB5
SYNJ2BP-1	ORGANIC ANION TRANSPORT	SLC22A11|SLC4A7|SLC4A4|SLC1A7	Q9NSA0|Q9Y6M7|Q9Y6R1|O00341
SYNJ2BP-1	BICARBONATE TRANSPORT	SLC4A7|SLC4A4	Q9Y6M7|Q9Y6R1
SYNJ2BP-1	ANION TRANSPORT	SLC22A11|SLC4A7|SLC4A4|SLC1A7	Q9NSA0|Q9Y6M7|Q9Y6R1|O00341
TJP1-3	ORGANIC ANION TRANSPORT	SLC4A7|SLC4A4|SLC1A7|ABCC3|SLCO1C1	Q9Y6M7|Q9Y6R1|O00341|O15438|Q9NYB5
USH1C-1	BICARBONATE TRANSPORT	SLC4A7|SLC4A4|SLC4A10	Q9Y6M7|Q9Y6R1|Q6U841
USH1C-1	ORGANIC ANION TRANSPORT	SLC4A7|SLC4A4|SLC1A7|SLC4A10	Q9Y6M7|Q9Y6R1|O00341|Q6U841
CELL ADHESION
AHNAK2-1	NEURON CELL-CELL ADHESION	CTNND2|NLGN1|NRXN1	Q9UQB3|Q8N2Q7|P58400
APBA3-2	NEURON CELL-CELL ADHESION	CTNND2|NLGN1	Q9UQB3|Q8N2Q7
INADL-8	CELL-MATRIX ADHESION	TSC1|THBS3|LAMA5|LYVE1|ITGB1BP1|PPFIA1|CD44|TAOK2	Q92574|P49746|O15230|Q9Y5Y7|O14713|Q13136|P16070|Q9UL54
LIMK2-1	CELL-MATRIX ADHESION	LAMA5	O15230
LIMK2-1	CELL-SUBSTRATE ADHESION	LAMA5	O15230
LIN7B-1	CELL-SUBSTRATE ADHESION	ITGA11|FZD4|ADAM15|LAMA5|LYVE1|ITGB1BP1|PPFIA1	Q9UKX5|Q9ULV1|Q13444|O15230|Q9Y5Y7|O14713|Q13136
LIN7B-1	CELL-MATRIX ADHESION	ITGA11|ADAM15|LAMA5|LYVE1|ITGB1BP1|PPFIA1	Q9UKX5|Q13444|O15230|Q9Y5Y7|O14713|Q13136
MAGI2-5	CELL-SUBSTRATE ADHESION	TSC1|ACTN1|FZD4|TEK|ADAM15|ACTN3|LAMA5|BRCA1|LYVE1|PPFIA1|ACTN2	Q92574|P12814|Q9ULV1|Q02763|Q13444|Q08043|O15230|P38398|Q9Y5Y7|Q13136|P35609
MAGI2-6	CELL-SUBSTRATE ADHESION	TSC1|ACTN1|ACTN3|LAMA5|BRCA1|CTNNB1|ACTN2	Q92574|P12814|Q08043|O15230|P38398|P35222|P35609
MAGI2-6	CELL-MATRIX ADHESION	TSC1|ACTN1|ACTN3|LAMA5|CTNNB1|ACTN2	Q92574|P12814|Q08043|O15230|P35222|P35609
MAGI3-5	CELL-SUBSTRATE ADHESION	TSC1|ACTN1|TEK|ACTN3|LAMA5|BRCA1|LYVE1|PPFIA1|ACTN2	Q92574|P12814|Q02763|Q08043|O15230|P38398|Q9Y5Y7|Q13136|P35609
MAGI3-5	CELL-MATRIX ADHESION	TSC1|ACTN1|ACTN3|LAMA5|LYVE1|PPFIA1|ACTN2	Q92574|P12814|Q08043|O15230|Q9Y5Y7|Q13136|P35609
MPDZ-8	CELL-MATRIX ADHESION	LAMA5	O15230
MPDZ-8	CELL-SUBSTRATE ADHESION	LAMA5	O15230
MPP1-1	CELL-MATRIX ADHESION	ACTN1|ACTN3|LAMA5|ACTN2	P12814|Q08043|O15230|P35609
PDZD2-3	CELL-CELL ADHESION	CXADR|PVRL2|CTNND2|PSEN1|PDGFRA|NRCAM|PCDHB11|PVRL1|NLGN2|DSCAML1|COL19A1|NRXN1|NLGN1	P78310|Q92692|Q9UQB3|P49768|P16234|Q92823|Q9Y5F2|Q15223|Q8NFZ4|Q8TD84|Q14993|P58400|Q8N2Q7
PDZD2-3	NEURON CELL-CELL ADHESION	CTNND2|NLGN1|NRXN1	Q9UQB3|Q8N2Q7|P58400
PDZD2-4	CELL-MATRIX ADHESION	TSC1|PTPRK|LAMA5|CTNNB1	Q92574|Q15262|O15230|P35222
PDZD2-4	CELL-SUBSTRATE ADHESION	TSC1|PTPRK|LAMA5|CTNNB1	Q92574|Q15262|O15230|P35222
PDZD3-1	NEURON CELL-CELL ADHESION	CTNND2|NLGN1	Q9UQB3|Q8N2Q7
PDZRN4-2	CELL-CELL ADHESION	NLGN2|CXADR|PVRL2|CTNND2|PSEN1|NLGN1|CEACAM1|CD44|ROBO2	Q8NFZ4|P78310|Q92692|Q9UQB3|P49768|Q8N2Q7|P13688|P16070|Q9HCK4
TJP1-3	CELL-CELL ADHESION	NLGN2|CD34|DSCAML1|CDH23|CTNND2|PDGFRA|NLGN1|CD44	Q8NFZ4|P28906|Q8TD84|Q9H251|Q9UQB3|P16234|Q8N2Q7|P16070
TJP2-3	CELL-CELL ADHESION	NLGN2|CD34|CTNND2|PDGFRA|NLGN1|CD44|CTNNB1	Q8NFZ4|P28906|Q9UQB3|P16234|Q8N2Q7|P16070|P35222
TJP2-3	CELL-MATRIX ADHESION	TSC1|LAMA5|CD44|CTNNB1	Q92574|O15230|P16070|P35222
TJP2-3	NEURON CELL-CELL ADHESION	CTNND2|NLGN1	Q9UQB3|Q8N2Q7
CELL FATE DETERMINATION
FRMPD1-1	CELL FATE DETERMINATION	DSCAML1|DLL1	Q8TD84|O00548
IL16-1	CELL FATE DETERMINATION	DSCAML1|DLL1|JAG1	Q8TD84|O00548|P78504
PDZD2-3	CELL FATE DETERMINATION	DSCAML1|DLL1|JAG1	Q8TD84|O00548|P78504
CELL JUNCTION ASSEMBLY
AHNAK2-1	CELL-CELL JUNCTION ORGANIZATION	PVRL1|CLDN14|CLDN17|NLGN2|CLDN20|PVRL3|ACTB|ECT2|CLDN9|CLDN18|NLGN4X|TJP1	Q15223|O95500|P56750|Q8NFZ4|P56880|Q9NQS3|P60709|Q9H8V3|O95484|P56856|Q8N0W4|Q07157
AHNAK2-1	CELL JUNCTION ORGANIZATION	CLDN17|PVRL3|ACTB|NLGN4X|CLDN18|CLDN14|PVRL1|NLGN2|PTPN6|LAMA5|CLDN20|ECT2|CLDN9|FERMT2|TJP1	P56750|Q9NQS3|P60709|Q8N0W4|P56856|O95500|Q15223|Q8NFZ4|P29350|O15230|P56880|Q9H8V3|O95484|Q96AC1|Q07157
AHNAK2-1	CELL JUNCTION ASSEMBLY	CLDN17|PVRL3|ACTB|CLDN18|CLDN14|PVRL1|PTPN6|LAMA5|CLDN20|ECT2|CLDN9|TJP1|FERMT2	P56750|Q9NQS3|P60709|P56856|O95500|Q15223|P29350|O15230|P56880|Q9H8V3|O95484|Q07157|Q96AC1
AHNAK2-1	CELL-CELL JUNCTION ASSEMBLY	CLDN14|CLDN17|CLDN20|ECT2|CLDN9|CLDN18|TJP1	O95500|P56750|P56880|Q9H8V3|O95484|P56856|Q07157
AHNAK2-1	TIGHT JUNCTION ASSEMBLY	CLDN14|CLDN17|CLDN20|ECT2|CLDN9|CLDN18	O95500|P56750|P56880|Q9H8V3|O95484|P56856
APBA3-2	CELL-CELL JUNCTION ASSEMBLY	CLDN14|CLDN17|CLDN15|CLDN20|ECT2|CLDN9|CLDN18|TJP1	O95500|P56750|P56746|P56880|Q9H8V3|O95484|P56856|Q07157
APBA3-2	CELL-CELL JUNCTION ORGANIZATION	CLDN14|NLGN2|CLDN17|CLDN15|CLDN20|ECT2|CLDN9|CLDN18|NLGN4X|TJP1	O95500|Q8NFZ4|P56750|P56746|P56880|Q9H8V3|O95484|P56856|Q8N0W4|Q07157
APBA3-2	TIGHT JUNCTION ASSEMBLY	CLDN14|CLDN17|CLDN15|CLDN20|ECT2|CLDN9|CLDN18	O95500|P56750|P56746|P56880|Q9H8V3|O95484|P56856
APBA3-2	CELL JUNCTION ORGANIZATION	CLDN14|NLGN2|CLDN17|LAMA5|CLDN15|CLDN20|ECT2|CLDN9|CLDN18|NLGN4X|FERMT2|TJP1	O95500|Q8NFZ4|P56750|O15230|P56746|P56880|Q9H8V3|O95484|P56856|Q8N0W4|Q96AC1|Q07157
APBA3-2	CELL JUNCTION ASSEMBLY	CLDN14|CLDN17|LAMA5|CLDN15|CLDN20|ECT2|CLDN9|CLDN18|FERMT2|TJP1	O95500|P56750|O15230|P56746|P56880|Q9H8V3|O95484|P56856|Q96AC1|Q07157
CYTIP-1	CELL-CELL JUNCTION ASSEMBLY	CLDN14|CLDN17|FRMPD2|CLDN20|ECT2|CLDN9|TJP1	O95500|P56750|Q68DX3|P56880|Q9H8V3|O95484|Q07157
CYTIP-1	TIGHT JUNCTION ASSEMBLY	CLDN14|CLDN17|FRMPD2|CLDN20|ECT2|CLDN9	O95500|P56750|Q68DX3|P56880|Q9H8V3|O95484
DLG1-1	FOCAL ADHESION ASSEMBLY	ACTN1|ACTN3|LAMA5|ACTN2	P12814|Q08043|O15230|P35609
DLG1-1	CELL-SUBSTRATE JUNCTION ASSEMBLY	ACTN1|ACTN3|LAMA5|ACTN2	P12814|Q08043|O15230|P35609
DLG5-4	FOCAL ADHESION ASSEMBLY	LAMA5	O15230
DLG5-4	CELL-SUBSTRATE JUNCTION ASSEMBLY	LAMA5	O15230
DVL1-1	CELL-CELL JUNCTION ORGANIZATION	CLDN17|FRMPD2|CLDN15|PVRL3|ACTB|CADM2|CADM1|NLGN4X|CLDN18|PVRL1|CLDN14|NLGN2|CLDN20|ECT2|CADM3|CLDN9|TJP1	P56750|Q68DX3|P56746|Q9NQS3|P60709|Q8N3J6|Q9BY67|Q8N0W4|P56856|Q15223|O95500|Q8NFZ4|P56880|Q9H8V3|Q8N126|O95484|Q07157
DVL1-1	CELL JUNCTION ORGANIZATION	PTPRK|CLDN17|FRMPD2|CLDN15|PVRL3|ACTB|CADM2|CADM1|CLDN18|NLGN4X|PVRL1|CLDN14|NLGN2|PTPN6|LAMA5|CLDN20|ECT2|CADM3|CLDN9|FERMT2|TJP1	Q15262|P56750|Q68DX3|P56746|Q9NQS3|P60709|Q8N3J6|Q9BY67|P56856|Q8N0W4|Q15223|O95500|Q8NFZ4|P29350|O15230|P56880|Q9H8V3|Q8N126|O95484|Q96AC1|Q07157
DVL1-1	CELL JUNCTION ASSEMBLY	PTPRK|CLDN17|FRMPD2|CLDN15|PVRL3|ACTB|CADM2|CADM1|CLDN18|PVRL1|CLDN14|PTPN6|LAMA5|CLDN20|ECT2|CADM3|CLDN9|FERMT2|TJP1	Q15262|P56750|Q68DX3|P56746|Q9NQS3|P60709|Q8N3J6|Q9BY67|P56856|Q15223|O95500|P29350|O15230|P56880|Q9H8V3|Q8N126|O95484|Q96AC1|Q07157
DVL1-1	TIGHT JUNCTION ASSEMBLY	CLDN14|CLDN17|FRMPD2|CLDN15|CLDN20|ECT2|CLDN9|CLDN18	O95500|P56750|Q68DX3|P56746|P56880|Q9H8V3|O95484|P56856
DVL1-1	CELL-CELL JUNCTION ASSEMBLY	CLDN14|CLDN17|FRMPD2|CLDN15|CLDN20|ECT2|CLDN9|CLDN18|TJP1	O95500|P56750|Q68DX3|P56746|P56880|Q9H8V3|O95484|P56856|Q07157
DVL1L1-1	ADHERENS JUNCTION ORGANIZATION	CADM2|CADM3|CADM1	Q8N3J6|Q8N126|Q9BY67
DVL3-1	ADHERENS JUNCTION ORGANIZATION	PVRL3|CADM2|CADM3|CADM1	Q9NQS3|Q8N3J6|Q8N126|Q9BY67
GIPC1-1	FOCAL ADHESION ASSEMBLY	ACTN1|ACTN3|ACTN2	P12814|Q08043|P35609
GRIP1-5	CELL JUNCTION ASSEMBLY	CLDN14|LAMA5|CLDN20|FERMT2	O95500|O15230|P56880|Q96AC1
GRIP1-5	CELL JUNCTION ORGANIZATION	CLDN14|LAMA5|CLDN20|FERMT2	O95500|O15230|P56880|Q96AC1
GRIP1-5	TIGHT JUNCTION ASSEMBLY	CLDN14|CLDN20	O95500|P56880
GRIP1-5	CELL-CELL JUNCTION ASSEMBLY	CLDN14|CLDN20	O95500|P56880
GRIP1-7	CELL-CELL JUNCTION ORGANIZATION	CLDN17|FRMPD2|CLDN15|PVRL2|PVRL3|CADM2|CADM1|STRN|NLGN4X|CLDN18|PVRL1|CLDN14|NLGN2|CLDN20|GJA4|INADL|ECT2|CADM3|CLDN9|TJP1	P56750|Q68DX3|P56746|Q92692|Q9NQS3|Q8N3J6|Q9BY67|O43815|Q8N0W4|P56856|Q15223|O95500|Q8NFZ4|P56880|P35212|Q8NI35|Q9H8V3|Q8N126|O95484|Q07157
GRIP1-7	CELL JUNCTION ORGANIZATION	PTPRK|CLDN17|FRMPD2|CLDN15|PVRL2|PVRL3|FLNA|CADM2|CADM1|STRN|CLDN18|NLGN4X|PVRL1|CLDN14|NLGN2|LAMA5|CLDN20|GJA4|INADL|ECT2|CADM3|CLDN9|TJP1|FERMT2	Q15262|P56750|Q68DX3|P56746|Q92692|Q9NQS3|P21333|Q8N3J6|Q9BY67|O43815|P56856|Q8N0W4|Q15223|O95500|Q8NFZ4|O15230|P56880|P35212|Q8NI35|Q9H8V3|Q8N126|O95484|Q07157|Q96AC1
GRIP1-7	CELL JUNCTION ASSEMBLY	PTPRK|CLDN17|FRMPD2|CLDN15|PVRL2|PVRL3|FLNA|CADM2|CADM1|STRN|CLDN18|PVRL1|CLDN14|LAMA5|CLDN20|GJA4|INADL|ECT2|CADM3|CLDN9|FERMT2|TJP1	Q15262|P56750|Q68DX3|P56746|Q92692|Q9NQS3|P21333|Q8N3J6|Q9BY67|O43815|P56856|Q15223|O95500|O15230|P56880|P35212|Q8NI35|Q9H8V3|Q8N126|O95484|Q96AC1|Q07157
GRIP1-7	CELL-CELL JUNCTION ASSEMBLY	CLDN14|CLDN17|FRMPD2|CLDN15|CLDN20|GJA4|INADL|ECT2|CLDN9|STRN|CLDN18|TJP1	O95500|P56750|Q68DX3|P56746|P56880|P35212|Q8NI35|Q9H8V3|O95484|O43815|P56856|Q07157
GRIP1-7	TIGHT JUNCTION ASSEMBLY	CLDN14|CLDN17|FRMPD2|CLDN15|CLDN20|INADL|ECT2|CLDN9|STRN|CLDN18	O95500|P56750|Q68DX3|P56746|P56880|Q8NI35|Q9H8V3|O95484|O43815|P56856
GRIP2-5	CELL JUNCTION ASSEMBLY	CLDN14|LAMA5|FERMT2	O95500|O15230|Q96AC1
GRIP2-5	CELL JUNCTION ORGANIZATION	CLDN14|LAMA5|FERMT2	O95500|O15230|Q96AC1
GRIP2-7	CELL JUNCTION ASSEMBLY	PTPRK|CLDN17|FRMPD2|CLDN15|PVRL2|PVRL3|FLNA|CADM2|CADM1|CLDN18|PVRL1|CLDN14|LAMA5|CLDN20|GJA4|ECT2|CLDN9|CADM3|FERMT2|TJP1	Q15262|P56750|Q68DX3|P56746|Q92692|Q9NQS3|P21333|Q8N3J6|Q9BY67|P56856|Q15223|O95500|O15230|P56880|P35212|Q9H8V3|O95484|Q8N126|Q96AC1|Q07157
GRIP2-7	CELL-CELL JUNCTION ORGANIZATION	CLDN17|FRMPD2|CLDN15|PVRL2|PVRL3|CADM2|CADM1|CLDN18|CLDN14|PVRL1|GJA4|CLDN20|ECT2|CLDN9|CADM3|TJP1	P56750|Q68DX3|P56746|Q92692|Q9NQS3|Q8N3J6|Q9BY67|P56856|O95500|Q15223|P35212|P56880|Q9H8V3|O95484|Q8N126|Q07157
GRIP2-7	CELL JUNCTION ORGANIZATION	PTPRK|CLDN17|FRMPD2|CLDN15|PVRL2|PVRL3|FLNA|CADM2|CADM1|CLDN18|PVRL1|CLDN14|LAMA5|CLDN20|GJA4|ECT2|CLDN9|CADM3|FERMT2|TJP1	Q15262|P56750|Q68DX3|P56746|Q92692|Q9NQS3|P21333|Q8N3J6|Q9BY67|P56856|Q15223|O95500|O15230|P56880|P35212|Q9H8V3|O95484|Q8N126|Q96AC1|Q07157
GRIP2-7	CELL-CELL JUNCTION ASSEMBLY	CLDN14|CLDN17|FRMPD2|CLDN15|CLDN20|GJA4|ECT2|CLDN9|CLDN18|TJP1	O95500|P56750|Q68DX3|P56746|P56880|P35212|Q9H8V3|O95484|P56856|Q07157
GRIP2-7	TIGHT JUNCTION ASSEMBLY	CLDN14|CLDN17|FRMPD2|CLDN15|CLDN20|ECT2|CLDN9|CLDN18	O95500|P56750|Q68DX3|P56746|P56880|Q9H8V3|O95484|P56856
GRIP2-7	ADHERENS JUNCTION ORGANIZATION	PVRL1|PVRL2|PVRL3|CADM2|CADM3|CADM1	Q15223|Q92692|Q9NQS3|Q8N3J6|Q8N126|Q9BY67
IL16-1	CELL JUNCTION ORGANIZATION	CLDN17|PVRL3|ACTB|FLNA|NLGN4X|CLDN18|CLDN14|PVRL1|NLGN2|PTPN6|LAMA5|CLDN20|ECT2|CLDN9|FERMT2	P56750|Q9NQS3|P60709|P21333|Q8N0W4|P56856|O95500|Q15223|Q8NFZ4|P29350|O15230|P56880|Q9H8V3|O95484|Q96AC1
IL16-1	CELL-CELL JUNCTION ORGANIZATION	PVRL1|CLDN14|CLDN17|NLGN2|CLDN20|PVRL3|ACTB|ECT2|CLDN9|CLDN18|NLGN4X	Q15223|O95500|P56750|Q8NFZ4|P56880|Q9NQS3|P60709|Q9H8V3|O95484|P56856|Q8N0W4
IL16-1	CELL JUNCTION ASSEMBLY	CLDN17|PVRL3|ACTB|FLNA|CLDN18|CLDN14|PVRL1|PTPN6|LAMA5|CLDN20|ECT2|CLDN9|FERMT2	P56750|Q9NQS3|P60709|P21333|P56856|O95500|Q15223|P29350|O15230|P56880|Q9H8V3|O95484|Q96AC1
IL16-1	TIGHT JUNCTION ASSEMBLY	CLDN14|CLDN17|CLDN20|ECT2|CLDN9|CLDN18	O95500|P56750|P56880|Q9H8V3|O95484|P56856
IL16-1	CELL-CELL JUNCTION ASSEMBLY	CLDN14|CLDN17|CLDN20|ECT2|CLDN9|CLDN18	O95500|P56750|P56880|Q9H8V3|O95484|P56856
INADL-2	CELL JUNCTION ASSEMBLY	CLDN15|PVRL3|ACTB|CADM2|CLDN18|CADM1|PVRL1|PTPN6|LAMA5|CLDN9|CADM3|TJP1|FERMT2	P56746|Q9NQS3|P60709|Q8N3J6|P56856|Q9BY67|Q15223|P29350|O15230|O95484|Q8N126|Q07157|Q96AC1
INADL-2	CELL JUNCTION ORGANIZATION	CLDN15|PVRL3|ACTB|CADM2|CLDN18|CADM1|PVRL1|PTPN6|LAMA5|CLDN9|CADM3|TJP1|FERMT2	P56746|Q9NQS3|P60709|Q8N3J6|P56856|Q9BY67|Q15223|P29350|O15230|O95484|Q8N126|Q07157|Q96AC1
INADL-2	CELL-CELL JUNCTION ORGANIZATION	PVRL1|CLDN15|PVRL3|ACTB|CADM2|CADM3|CLDN9|CADM1|CLDN18|TJP1	Q15223|P56746|Q9NQS3|P60709|Q8N3J6|Q8N126|O95484|Q9BY67|P56856|Q07157
INADL-2	ADHERENS JUNCTION ORGANIZATION	PVRL1|PVRL3|ACTB|CADM2|CADM3|CADM1	Q15223|Q9NQS3|P60709|Q8N3J6|Q8N126|Q9BY67
INADL-3	ADHERENS JUNCTION ORGANIZATION	PVRL1|PVRL3|ACTB|CADM2|CADM3|CADM1	Q15223|Q9NQS3|P60709|Q8N3J6|Q8N126|Q9BY67
INADL-8	CELL JUNCTION ORGANIZATION	CLDN17|ACTB|FLNA|CTNNA1|NLGN4X|CLDN18|CLDN14|NLGN2|LAMA5|CLDN20|ECT2|TAOK2|CLDN9|FERMT2|TJP1	P56750|P60709|P21333|P35221|Q8N0W4|P56856|O95500|Q8NFZ4|O15230|P56880|Q9H8V3|Q9UL54|O95484|Q96AC1|Q07157
INADL-8	CELL-CELL JUNCTION ORGANIZATION	CLDN14|CLDN17|NLGN2|CLDN20|ACTB|CTNNA1|ECT2|CLDN9|CLDN18|NLGN4X|TJP1	O95500|P56750|Q8NFZ4|P56880|P60709|P35221|Q9H8V3|O95484|P56856|Q8N0W4|Q07157
INADL-8	CELL-CELL JUNCTION ASSEMBLY	CLDN14|CLDN17|CLDN20|ECT2|CLDN9|CLDN18|TJP1	O95500|P56750|P56880|Q9H8V3|O95484|P56856|Q07157
INADL-8	TIGHT JUNCTION ASSEMBLY	CLDN14|CLDN17|CLDN20|ECT2|CLDN9|CLDN18	O95500|P56750|P56880|Q9H8V3|O95484|P56856
INADL-8	CELL JUNCTION ASSEMBLY	CLDN17|ACTB|FLNA|CTNNA1|CLDN18|CLDN14|LAMA5|CLDN20|ECT2|TAOK2|CLDN9|TJP1|FERMT2	P56750|P60709|P21333|P35221|P56856|O95500|O15230|P56880|Q9H8V3|Q9UL54|O95484|Q07157|Q96AC1
LIMK1-1	CELL-CELL JUNCTION ORGANIZATION	CADM2|CLDN9|CADM3|CADM1|CLDN18|TJP1	Q8N3J6|O95484|Q8N126|Q9BY67|P56856|Q07157
LIMK1-1	CELL JUNCTION ASSEMBLY	LAMA5|CADM2|CLDN9|CADM3|CADM1|CLDN18|TJP1	O15230|Q8N3J6|O95484|Q8N126|Q9BY67|P56856|Q07157
LIMK1-1	CELL JUNCTION ORGANIZATION	LAMA5|CADM2|CLDN9|CADM3|CADM1|CLDN18|TJP1	O15230|Q8N3J6|O95484|Q8N126|Q9BY67|P56856|Q07157
LIMK1-1	ADHERENS JUNCTION ORGANIZATION	CADM2|CADM3|CADM1	Q8N3J6|Q8N126|Q9BY67
LIMK2-1	FOCAL ADHESION ASSEMBLY	LAMA5	O15230
LIMK2-1	CELL-SUBSTRATE JUNCTION ASSEMBLY	LAMA5	O15230
LIMK2-1	CELL JUNCTION ASSEMBLY	LAMA5	O15230
LIMK2-1	CELL JUNCTION ORGANIZATION	LAMA5	O15230
MAGI1-5	FOCAL ADHESION ASSEMBLY	ACTN1|ACTN3|LAMA5|ACTN2	P12814|Q08043|O15230|P35609
MAGI2-5	CELL JUNCTION ASSEMBLY	CLDN17|ACTN3|CLDN15|PVRL3|FLNA|ACTB|CADM2|TLN2|CADM1|ACTN2|ACTN1|PVRL1|LAMA5|ITGA6|CLDN9|CADM3|FERMT2	P56750|Q08043|P56746|Q9NQS3|P21333|P60709|Q8N3J6|Q9Y4G6|Q9BY67|P35609|P12814|Q15223|O15230|P23229|O95484|Q8N126|Q96AC1
MAGI2-5	CELL JUNCTION ORGANIZATION	CLDN17|ACTN3|CLDN15|PVRL3|FLNA|ACTB|CADM2|TLN2|CADM1|ACTN2|ACTN1|PVRL1|LAMA5|ITGA6|CLDN9|CADM3|FERMT2	P56750|Q08043|P56746|Q9NQS3|P21333|P60709|Q8N3J6|Q9Y4G6|Q9BY67|P35609|P12814|Q15223|O15230|P23229|O95484|Q8N126|Q96AC1
MAGI2-5	FOCAL ADHESION ASSEMBLY	ACTN1|ACTN3|LAMA5|ACTN2	P12814|Q08043|O15230|P35609
MAGI2-6	FOCAL ADHESION ASSEMBLY	ACTN1|ACTN3|LAMA5|ACTN2	P12814|Q08043|O15230|P35609
MAGI2-6	CELL-SUBSTRATE JUNCTION ASSEMBLY	ACTN1|ACTN3|LAMA5|ACTN2	P12814|Q08043|O15230|P35609
MAGI3-5	FOCAL ADHESION ASSEMBLY	ACTN1|ACTN3|LAMA5|ACTN2	P12814|Q08043|O15230|P35609
MAGI3-5	CELL JUNCTION ASSEMBLY	ACTN1|PVRL1|ACTN3|LAMA5|CLDN15|PVRL3|CADM2|CADM3|CADM1|ACTN2|FERMT2	P12814|Q15223|Q08043|O15230|P56746|Q9NQS3|Q8N3J6|Q8N126|Q9BY67|P35609|Q96AC1
MAGI3-5	CELL JUNCTION ORGANIZATION	ACTN1|PVRL1|ACTN3|LAMA5|CLDN15|PVRL3|CADM2|CADM3|CADM1|ACTN2|FERMT2	P12814|Q15223|Q08043|O15230|P56746|Q9NQS3|Q8N3J6|Q8N126|Q9BY67|P35609|Q96AC1
MAGI3-5	ADHERENS JUNCTION ORGANIZATION	PVRL1|PVRL3|CADM2|CADM3|CADM1	Q15223|Q9NQS3|Q8N3J6|Q8N126|Q9BY67
MAGI3-5	CELL-SUBSTRATE JUNCTION ASSEMBLY	ACTN1|ACTN3|LAMA5|ACTN2	P12814|Q08043|O15230|P35609
MPDZ-10	TIGHT JUNCTION ASSEMBLY	CLDN14|CLDN17|CLDN15|CLDN20|CLDN9|CLDN18	O95500|P56750|P56746|P56880|O95484|P56856
MPDZ-10	CELL-CELL JUNCTION ORGANIZATION	CLDN14|NLGN2|CLDN17|PVRL2|CLDN15|CLDN20|CLDN9|CLDN18|NLGN4X	O95500|Q8NFZ4|P56750|Q92692|P56746|P56880|O95484|P56856|Q8N0W4
MPDZ-10	CELL JUNCTION ORGANIZATION	CLDN14|NLGN2|CLDN17|PVRL2|LAMA5|CLDN15|CLDN20|FLNA|CLDN9|CLDN18|NLGN4X	O95500|Q8NFZ4|P56750|Q92692|O15230|P56746|P56880|P21333|O95484|P56856|Q8N0W4
MPDZ-10	CELL-CELL JUNCTION ASSEMBLY	CLDN14|CLDN17|CLDN15|CLDN20|CLDN9|CLDN18	O95500|P56750|P56746|P56880|O95484|P56856
MPDZ-10	CELL JUNCTION ASSEMBLY	CLDN14|CLDN17|PVRL2|LAMA5|CLDN15|CLDN20|FLNA|CLDN9|CLDN18	O95500|P56750|Q92692|O15230|P56746|P56880|P21333|O95484|P56856
MPDZ-12	TIGHT JUNCTION ASSEMBLY	CLDN17|CLDN15|ECT2|CLDN9|CLDN18	P56750|P56746|Q9H8V3|O95484|P56856
MPDZ-12	CELL-CELL JUNCTION ORGANIZATION	PVRL1|CLDN17|NLGN2|CLDN15|ECT2|CLDN9|CLDN18|NLGN4X	Q15223|P56750|Q8NFZ4|P56746|Q9H8V3|O95484|P56856|Q8N0W4
MPDZ-12	CELL JUNCTION ORGANIZATION	PVRL1|CLDN17|NLGN2|CLDN15|LAMA5|ECT2|CLDN9|CLDN18|NLGN4X|FERMT2	Q15223|P56750|Q8NFZ4|P56746|O15230|Q9H8V3|O95484|P56856|Q8N0W4|Q96AC1
MPDZ-12	CELL-CELL JUNCTION ASSEMBLY	CLDN17|CLDN15|ECT2|CLDN9|CLDN18	P56750|P56746|Q9H8V3|O95484|P56856
MPDZ-13	FOCAL ADHESION ASSEMBLY	ACTN1|ACTN3|ACTN2	P12814|Q08043|P35609
MPDZ-13	CELL-SUBSTRATE JUNCTION ASSEMBLY	ACTN1|ACTN3|ACTN2	P12814|Q08043|P35609
MPDZ-2	CELL-CELL JUNCTION ORGANIZATION	PVRL1|CLDN20|PVRL3|ACTB|CADM2|ECT2|CLDN9|CADM3|CADM1|CLDN18|TJP1	Q15223|P56880|Q9NQS3|P60709|Q8N3J6|Q9H8V3|O95484|Q8N126|Q9BY67|P56856|Q07157
MPDZ-2	CELL JUNCTION ASSEMBLY	PVRL3|ACTB|CADM2|CLDN18|CADM1|PVRL1|LAMA5|CLDN20|ECT2|CADM3|CLDN9|TJP1|FERMT2	Q9NQS3|P60709|Q8N3J6|P56856|Q9BY67|Q15223|O15230|P56880|Q9H8V3|Q8N126|O95484|Q07157|Q96AC1
MPDZ-2	CELL JUNCTION ORGANIZATION	PVRL3|ACTB|CADM2|CLDN18|CADM1|PVRL1|LAMA5|CLDN20|ECT2|CADM3|CLDN9|TJP1|FERMT2	Q9NQS3|P60709|Q8N3J6|P56856|Q9BY67|Q15223|O15230|P56880|Q9H8V3|Q8N126|O95484|Q07157|Q96AC1
MPDZ-2	ADHERENS JUNCTION ORGANIZATION	PVRL1|PVRL3|ACTB|CADM2|CADM3|CADM1	Q15223|Q9NQS3|P60709|Q8N3J6|Q8N126|Q9BY67
MPDZ-4	CELL-CELL JUNCTION ORGANIZATION	PVRL1|NLGN2|PVRL3|CADM2|CADM3|CLDN9|CADM1|NLGN4X	Q15223|Q8NFZ4|Q9NQS3|Q8N3J6|Q8N126|O95484|Q9BY67|Q8N0W4
MPDZ-4	CELL JUNCTION ORGANIZATION	PVRL1|NLGN2|LAMA5|PVRL3|CADM2|CADM3|CLDN9|CADM1|NLGN4X|FERMT2	Q15223|Q8NFZ4|O15230|Q9NQS3|Q8N3J6|Q8N126|O95484|Q9BY67|Q8N0W4|Q96AC1
MPDZ-4	ADHERENS JUNCTION ORGANIZATION	PVRL1|PVRL3|CADM2|CADM3|CADM1	Q15223|Q9NQS3|Q8N3J6|Q8N126|Q9BY67
MPDZ-4	CELL JUNCTION ASSEMBLY	PVRL1|LAMA5|PVRL3|CADM2|CADM3|CLDN9|CADM1|FERMT2	Q15223|O15230|Q9NQS3|Q8N3J6|Q8N126|O95484|Q9BY67|Q96AC1
MPDZ-8	FOCAL ADHESION ASSEMBLY	LAMA5	O15230
MPDZ-8	CELL-SUBSTRATE JUNCTION ASSEMBLY	LAMA5	O15230
MPDZ-8	CELL JUNCTION ASSEMBLY	LAMA5	O15230
MPDZ-8	CELL JUNCTION ORGANIZATION	LAMA5	O15230
MPDZ-9	CELL JUNCTION ORGANIZATION	PTPRK|CLDN17|CLDN15|PVRL3|FLNA|ACTB|CLDN18|NLGN4X|CLDN14|NLGN2|PTPN6|LAMA5|CLDN20|ECT2|CLDN9|FERMT2|TJP1	Q15262|P56750|P56746|Q9NQS3|P21333|P60709|P56856|Q8N0W4|O95500|Q8NFZ4|P29350|O15230|P56880|Q9H8V3|O95484|Q96AC1|Q07157
MPDZ-9	CELL-CELL JUNCTION ORGANIZATION	CLDN14|CLDN17|NLGN2|CLDN15|CLDN20|PVRL3|ACTB|ECT2|CLDN9|CLDN18|NLGN4X|TJP1	O95500|P56750|Q8NFZ4|P56746|P56880|Q9NQS3|P60709|Q9H8V3|O95484|P56856|Q8N0W4|Q07157
MPDZ-9	TIGHT JUNCTION ASSEMBLY	CLDN14|CLDN17|CLDN15|CLDN20|ECT2|CLDN9|CLDN18	O95500|P56750|P56746|P56880|Q9H8V3|O95484|P56856
MPDZ-9	CELL-CELL JUNCTION ASSEMBLY	CLDN14|CLDN17|CLDN15|CLDN20|ECT2|CLDN9|CLDN18|TJP1	O95500|P56750|P56746|P56880|Q9H8V3|O95484|P56856|Q07157
MPDZ-9	CELL JUNCTION ASSEMBLY	PTPRK|CLDN17|CLDN15|PVRL3|FLNA|ACTB|CLDN18|CLDN14|PTPN6|LAMA5|CLDN20|ECT2|CLDN9|FERMT2|TJP1	Q15262|P56750|P56746|Q9NQS3|P21333|P60709|P56856|O95500|P29350|O15230|P56880|Q9H8V3|O95484|Q96AC1|Q07157
MPP1-1	FOCAL ADHESION ASSEMBLY	ACTN1|ACTN3|LAMA5|ACTN2	P12814|Q08043|O15230|P35609
MPP1-1	CELL-SUBSTRATE JUNCTION ASSEMBLY	ACTN1|ACTN3|LAMA5|ACTN2	P12814|Q08043|O15230|P35609
MPP6-1	FOCAL ADHESION ASSEMBLY	ACTN1|PTPRK|ACTN3|ACTN2	P12814|Q15262|Q08043|P35609
MPP6-1	CELL JUNCTION ASSEMBLY	ACTN1|PTPRK|PVRL1|ACTN3|PVRL3|CADM2|CADM3|CADM1|AMOT|ACTN2	P12814|Q15262|Q15223|Q08043|Q9NQS3|Q8N3J6|Q8N126|Q9BY67|Q4VCS5|P35609
MPP6-1	CELL JUNCTION ORGANIZATION	ACTN1|PTPRK|PVRL1|ACTN3|PVRL3|CADM2|CADM3|CADM1|AMOT|ACTN2	P12814|Q15262|Q15223|Q08043|Q9NQS3|Q8N3J6|Q8N126|Q9BY67|Q4VCS5|P35609
MPP6-1	ADHERENS JUNCTION ORGANIZATION	PVRL1|PVRL3|CADM2|CADM3|CADM1	Q15223|Q9NQS3|Q8N3J6|Q8N126|Q9BY67
MPP6-1	CELL-SUBSTRATE JUNCTION ASSEMBLY	ACTN1|PTPRK|ACTN3|ACTN2	P12814|Q15262|Q08043|P35609
NOS1-1	TIGHT JUNCTION ASSEMBLY	CLDN14|CLDN15|CLDN20|CLDN9|CLDN18	O95500|P56746|P56880|O95484|P56856
NOS1-1	CELL-CELL JUNCTION ASSEMBLY	CLDN14|CLDN15|CLDN20|CLDN9|CLDN18	O95500|P56746|P56880|O95484|P56856
NOS1-1	CELL-CELL JUNCTION ORGANIZATION	CLDN14|CLDN15|CLDN20|PVRL3|CLDN9|CLDN18	O95500|P56746|P56880|Q9NQS3|O95484|P56856
NOS1-1	CELL JUNCTION ASSEMBLY	CLDN14|LAMA5|CLDN15|CLDN20|PVRL3|CLDN9|CLDN18	O95500|O15230|P56746|P56880|Q9NQS3|O95484|P56856
NOS1-1	CELL JUNCTION ORGANIZATION	CLDN14|LAMA5|CLDN15|CLDN20|PVRL3|CLDN9|CLDN18	O95500|O15230|P56746|P56880|Q9NQS3|O95484|P56856
PARD3B-2	CELL JUNCTION ASSEMBLY	PVRL1|LAMA5|CLDN20|PVRL3|CADM2|CLDN9|CADM3|CADM1|FERMT2	Q15223|O15230|P56880|Q9NQS3|Q8N3J6|O95484|Q8N126|Q9BY67|Q96AC1
PARD3B-2	CELL JUNCTION ORGANIZATION	PVRL1|LAMA5|CLDN20|PVRL3|CADM2|CLDN9|CADM3|CADM1|FERMT2	Q15223|O15230|P56880|Q9NQS3|Q8N3J6|O95484|Q8N126|Q9BY67|Q96AC1
PARD3B-2	ADHERENS JUNCTION ORGANIZATION	PVRL1|PVRL3|CADM2|CADM3|CADM1	Q15223|Q9NQS3|Q8N3J6|Q8N126|Q9BY67
PARD3B-2	CELL-CELL JUNCTION ORGANIZATION	PVRL1|CLDN20|PVRL3|CADM2|CLDN9|CADM3|CADM1	Q15223|P56880|Q9NQS3|Q8N3J6|O95484|Q8N126|Q9BY67
PDZD2-2	FOCAL ADHESION ASSEMBLY	LAMA5	O15230
PDZD2-2	CELL-SUBSTRATE JUNCTION ASSEMBLY	LAMA5	O15230
PDZD2-3	CELL-CELL JUNCTION ORGANIZATION	CLDN17|CLDN15|PVRL2|PVRL3|ACTB|NLGN4X|CLDN18|CLDN14|PVRL1|NLGN2|CLDN20|ECT2|CLDN9|TJP1	P56750|P56746|Q92692|Q9NQS3|P60709|Q8N0W4|P56856|O95500|Q15223|Q8NFZ4|P56880|Q9H8V3|O95484|Q07157
PDZD2-3	CELL JUNCTION ORGANIZATION	CLDN17|CLDN15|PVRL2|PVRL3|ACTB|FLNA|NLGN4X|CLDN18|PVRL1|CLDN14|NLGN2|PTPN6|LAMA5|CLDN20|ECT2|CLDN9|FERMT2|TJP1	P56750|P56746|Q92692|Q9NQS3|P60709|P21333|Q8N0W4|P56856|Q15223|O95500|Q8NFZ4|P29350|O15230|P56880|Q9H8V3|O95484|Q96AC1|Q07157
PDZD2-3	CELL JUNCTION ASSEMBLY	CLDN17|CLDN15|PVRL2|PVRL3|ACTB|FLNA|CLDN18|CLDN14|PVRL1|PTPN6|LAMA5|CLDN20|ECT2|CLDN9|FERMT2|TJP1	P56750|P56746|Q92692|Q9NQS3|P60709|P21333|P56856|O95500|Q15223|P29350|O15230|P56880|Q9H8V3|O95484|Q96AC1|Q07157
PDZD2-3	TIGHT JUNCTION ASSEMBLY	CLDN14|CLDN17|CLDN15|CLDN20|ECT2|CLDN9|CLDN18	O95500|P56750|P56746|P56880|Q9H8V3|O95484|P56856
PDZD2-3	CELL-CELL JUNCTION ASSEMBLY	CLDN14|CLDN17|CLDN15|CLDN20|ECT2|CLDN9|CLDN18|TJP1	O95500|P56750|P56746|P56880|Q9H8V3|O95484|P56856|Q07157
PDZD2-4	FOCAL ADHESION ASSEMBLY	PTPRK|LAMA5	Q15262|O15230
PDZD3-2	FOCAL ADHESION ASSEMBLY	LAMA5	O15230
PDZD3-3	CELL JUNCTION ORGANIZATION	NLGN2|LAMA5|NLGN4X|TJP1	Q8NFZ4|O15230|Q8N0W4|Q07157
PDZD4-1	CELL-CELL JUNCTION ASSEMBLY	CLDN14|CLDN20|ECT2|CLDN9|CLDN18|TJP1	O95500|P56880|Q9H8V3|O95484|P56856|Q07157
PDZD4-1	TIGHT JUNCTION ASSEMBLY	CLDN14|CLDN20|ECT2|CLDN9|CLDN18	O95500|P56880|Q9H8V3|O95484|P56856
PDZD4-1	CELL JUNCTION ASSEMBLY	CLDN14|LAMA5|CLDN20|ECT2|CLDN9|CLDN18|FERMT2|TJP1	O95500|O15230|P56880|Q9H8V3|O95484|P56856|Q96AC1|Q07157
PDZD4-1	CELL JUNCTION ORGANIZATION	CLDN14|LAMA5|CLDN20|ECT2|CLDN9|CLDN18|FERMT2|TJP1	O95500|O15230|P56880|Q9H8V3|O95484|P56856|Q96AC1|Q07157
PDZD4-1	CELL-CELL JUNCTION ORGANIZATION	CLDN14|CLDN20|ECT2|CLDN9|CLDN18|TJP1	O95500|P56880|Q9H8V3|O95484|P56856|Q07157
PDZRN3-2	CELL JUNCTION ORGANIZATION	NLGN2|CLDN17|LAMA5|CLDN20|CLDN9|CLDN18|NLGN4X|FERMT2	Q8NFZ4|P56750|O15230|P56880|O95484|P56856|Q8N0W4|Q96AC1
PDZRN3-2	CELL-CELL JUNCTION ORGANIZATION	NLGN2|CLDN17|CLDN20|CLDN9|CLDN18|NLGN4X	Q8NFZ4|P56750|P56880|O95484|P56856|Q8N0W4
PDZRN3-2	TIGHT JUNCTION ASSEMBLY	CLDN17|CLDN20|CLDN9|CLDN18	P56750|P56880|O95484|P56856
PDZRN3-2	CELL-CELL JUNCTION ASSEMBLY	CLDN17|CLDN20|CLDN9|CLDN18	P56750|P56880|O95484|P56856
PDZRN3-2	CELL JUNCTION ASSEMBLY	CLDN17|LAMA5|CLDN20|CLDN9|CLDN18|FERMT2	P56750|O15230|P56880|O95484|P56856|Q96AC1
PDZRN4-2	CELL JUNCTION ORGANIZATION	PTPRK|CLDN17|PVRL2|NLGN4X|CLDN18|CLDN14|NLGN2|LAMA5|CLDN20|INADL|ECT2|CLDN9|TJP1|FERMT2	Q15262|P56750|Q92692|Q8N0W4|P56856|O95500|Q8NFZ4|O15230|P56880|Q8NI35|Q9H8V3|O95484|Q07157|Q96AC1
PDZRN4-2	CELL-CELL JUNCTION ORGANIZATION	CLDN14|NLGN2|CLDN17|PVRL2|CLDN20|INADL|ECT2|CLDN9|CLDN18|NLGN4X|TJP1	O95500|Q8NFZ4|P56750|Q92692|P56880|Q8NI35|Q9H8V3|O95484|P56856|Q8N0W4|Q07157
PDZRN4-2	CELL-CELL JUNCTION ASSEMBLY	CLDN14|CLDN17|CLDN20|INADL|ECT2|CLDN9|CLDN18|TJP1	O95500|P56750|P56880|Q8NI35|Q9H8V3|O95484|P56856|Q07157
PDZRN4-2	TIGHT JUNCTION ASSEMBLY	CLDN14|CLDN17|CLDN20|INADL|ECT2|CLDN9|CLDN18	O95500|P56750|P56880|Q8NI35|Q9H8V3|O95484|P56856
PDZRN4-2	CELL JUNCTION ASSEMBLY	PTPRK|CLDN14|CLDN17|PVRL2|LAMA5|CLDN20|INADL|ECT2|CLDN9|CLDN18|FERMT2|TJP1	Q15262|O95500|P56750|Q92692|O15230|P56880|Q8NI35|Q9H8V3|O95484|P56856|Q96AC1|Q07157
SCRIB-1	FOCAL ADHESION ASSEMBLY	ACTN1|ACTN3|ACTN2	P12814|Q08043|P35609
SCRIB-1	CELL-SUBSTRATE JUNCTION ASSEMBLY	ACTN1|ACTN3|ACTN2	P12814|Q08043|P35609
SIPA1-1	CELL JUNCTION ORGANIZATION	PTPRK|CLDN14|NLGN2|CLDN17|LAMA5|CLDN20|ACTB|ECT2|CLDN9|NLGN4X|FERMT2|TJP1	Q15262|O95500|Q8NFZ4|P56750|O15230|P56880|P60709|Q9H8V3|O95484|Q8N0W4|Q96AC1|Q07157
SIPA1-1	CELL-CELL JUNCTION ORGANIZATION	CLDN14|NLGN2|CLDN17|CLDN20|ACTB|ECT2|CLDN9|NLGN4X|TJP1	O95500|Q8NFZ4|P56750|P56880|P60709|Q9H8V3|O95484|Q8N0W4|Q07157
SIPA1-1	CELL JUNCTION ASSEMBLY	PTPRK|CLDN14|CLDN17|LAMA5|CLDN20|ACTB|ECT2|CLDN9|FERMT2|TJP1	Q15262|O95500|P56750|O15230|P56880|P60709|Q9H8V3|O95484|Q96AC1|Q07157
SIPA1-1	CELL-CELL JUNCTION ASSEMBLY	CLDN14|CLDN17|CLDN20|ECT2|CLDN9|TJP1	O95500|P56750|P56880|Q9H8V3|O95484|Q07157
SIPA1-1	TIGHT JUNCTION ASSEMBLY	CLDN14|CLDN17|CLDN20|ECT2|CLDN9	O95500|P56750|P56880|Q9H8V3|O95484
TJP1-1	CELL-CELL JUNCTION ASSEMBLY	CLDN14|CLDN15|CLDN20|CLDN9|CLDN18|TJP1	O95500|P56746|P56880|O95484|P56856|Q07157
TJP1-1	CELL JUNCTION ASSEMBLY	CLDN14|PVRL2|LAMA5|CLDN15|CLDN20|CLDN9|CLDN18|FERMT2|TJP1	O95500|Q92692|O15230|P56746|P56880|O95484|P56856|Q96AC1|Q07157
TJP1-1	CELL JUNCTION ORGANIZATION	CLDN14|PVRL2|LAMA5|CLDN15|CLDN20|CLDN9|CLDN18|FERMT2|TJP1	O95500|Q92692|O15230|P56746|P56880|O95484|P56856|Q96AC1|Q07157
TJP1-1	TIGHT JUNCTION ASSEMBLY	CLDN14|CLDN15|CLDN20|CLDN9|CLDN18	O95500|P56746|P56880|O95484|P56856
TJP1-1	CELL-CELL JUNCTION ORGANIZATION	CLDN14|PVRL2|CLDN15|CLDN20|CLDN9|CLDN18|TJP1	O95500|Q92692|P56746|P56880|O95484|P56856|Q07157
TJP1-3	CELL JUNCTION ORGANIZATION	NLGN2|CLDN17|LAMA5|CLDN9|CLDN18|NLGN4X|FERMT2	Q8NFZ4|P56750|O15230|O95484|P56856|Q8N0W4|Q96AC1
TJP2-1	CELL JUNCTION ASSEMBLY	CLDN14|CLDN17|LAMA5|CLDN15|CLDN20|PVRL3|FLNA|CLDN9|CLDN18|FERMT2	O95500|P56750|O15230|P56746|P56880|Q9NQS3|P21333|O95484|P56856|Q96AC1
TJP2-1	TIGHT JUNCTION ASSEMBLY	CLDN14|CLDN17|CLDN15|CLDN20|CLDN9|CLDN18	O95500|P56750|P56746|P56880|O95484|P56856
TJP2-1	CELL JUNCTION ORGANIZATION	CLDN14|CLDN17|LAMA5|CLDN15|CLDN20|PVRL3|FLNA|CLDN9|CLDN18|FERMT2	O95500|P56750|O15230|P56746|P56880|Q9NQS3|P21333|O95484|P56856|Q96AC1
TJP2-1	CELL-CELL JUNCTION ASSEMBLY	CLDN14|CLDN17|CLDN15|CLDN20|CLDN9|CLDN18	O95500|P56750|P56746|P56880|O95484|P56856
TJP2-1	CELL-CELL JUNCTION ORGANIZATION	CLDN14|CLDN17|CLDN15|CLDN20|PVRL3|CLDN9|CLDN18	O95500|P56750|P56746|P56880|Q9NQS3|O95484|P56856
USH1C-3	CELL JUNCTION ORGANIZATION	CLDN14|NLGN2|LAMA5|CLDN20|CLDN9|CLDN18|NLGN4X	O95500|Q8NFZ4|O15230|P56880|O95484|P56856|Q8N0W4
USH1C-3	CELL-CELL JUNCTION ORGANIZATION	CLDN14|NLGN2|CLDN20|CLDN9|CLDN18|NLGN4X	O95500|Q8NFZ4|P56880|O95484|P56856|Q8N0W4
USH1C-3	TIGHT JUNCTION ASSEMBLY	CLDN14|CLDN20|CLDN9|CLDN18	O95500|P56880|O95484|P56856
USH1C-3	CELL-CELL JUNCTION ASSEMBLY	CLDN14|CLDN20|CLDN9|CLDN18	O95500|P56880|O95484|P56856
USH1C-3	CELL JUNCTION ASSEMBLY	CLDN14|LAMA5|CLDN20|CLDN9|CLDN18	O95500|O15230|P56880|O95484|P56856
CELL RECOGNITION
APBA3-1	CELL RECOGNITION	CLEC7A|CRTAM|LAMA5|CADM1|NRCAM	Q9BXN2|O95727|O15230|Q9BY67|Q92823
DLG2-1	CELL RECOGNITION	CRTAM|LAMA5|CD226|NTM	O95727|O15230|Q15762|Q9P121
DLG4-1	CELL RECOGNITION	CRTAM|LAMA5|CD226|NTM	O95727|O15230|Q15762|Q9P121
DLG5-4	CELL RECOGNITION	LAMA5	O15230
DVL1-1	CELL RECOGNITION	CRTAM|CNTNAP2|LAMA5|CADM1|CD226|NRCAM	O95727|Q9UHC6|O15230|Q9BY67|Q15762|Q92823
LIMK2-1	CELL RECOGNITION	LAMA5	O15230
MAGI3-5	CELL RECOGNITION	CRTAM|CNTNAP2|LAMA5|CADM1	O95727|Q9UHC6|O15230|Q9BY67
MPDZ-12	CELL RECOGNITION	CRTAM|LAMA5|CD226|NRCAM	O95727|O15230|Q15762|Q92823
MPDZ-8	CELL RECOGNITION	LAMA5	O15230
MPP6-1	CELL RECOGNITION	CRTAM|CNTNAP2|CNTN4|CADM1|NTM	O95727|Q9UHC6|Q8IWV2|Q9BY67|Q9P121
PDZD2-2	CELL RECOGNITION	LAMA5	O15230
PDZD2-3	CELL RECOGNITION	CRTAM|CNTNAP2|LAMA5|CD226|NRCAM	O95727|Q9UHC6|O15230|Q15762|Q92823
PTPN13-1	CELL RECOGNITION	CRTAM|LAMA5|CD226|NTM	O95727|O15230|Q15762|Q9P121
CELLULAR COMPONENT BIOGENESIS
APBA3-2	CELLULAR COMPONENT BIOGENESIS	CLDN17|ATL1|CLDN15|NLGN3|CLDN18|ARHGAP6|CLDN14|NLGN2|NLGN4Y|LAMA5|CLDN20|ATG4B|NLGN1|PEX5|ECT2|CLDN9|FERMT2|TJP1	P56750|Q8WXF7|P56746|Q9NZ94|P56856|O43182|O95500|Q8NFZ4|Q8NFZ3|O15230|P56880|Q9Y4P1|Q8N2Q7|P50542|Q9H8V3|O95484|Q96AC1|Q07157
GRIP1-5	CELLULAR COMPONENT BIOGENESIS	CLDN14|LAMA5|CLDN20|ATG4B|FERMT2	O95500|O15230|P56880|Q9Y4P1|Q96AC1
GRIP1-7	CELLULAR COMPONENT BIOGENESIS	PTPRK|CLDN17|PVRL2|NBR1|PVRL3|LRRC16A|HGSNAT|ANKRD1|NLGN3|CADM2|P2RX6|CADM1|CLDN18|NRCAM|SYCP2|CLDN14|NLGN2|NLGN4Y|CLDN20|GJA4|ATG4B|INADL|CCDC88A|PEX5|TJP1|FERMT2|FRMPD2|CLDN15|ATL1|COX10|FLNA|NEDD9|CUTC|STRN|PVRL1|LAMA5|TP63|BAX|SYT1|NLGN1|ECT2|CADM3|CLDN9	Q15262|P56750|Q92692|Q14596|Q9NQS3|Q5VZK9|Q68CP4|Q15327|Q9NZ94|Q8N3J6|O15547|Q9BY67|P56856|Q92823|Q9BX26|O95500|Q8NFZ4|Q8NFZ3|P56880|P35212|Q9Y4P1|Q8NI35|Q3V6T2|P50542|Q07157|Q96AC1|Q68DX3|P56746|Q8WXF7|Q12887|P21333|Q14511|Q9NTM9|O43815|Q15223|O15230|Q9H3D4|Q07812|P21579|Q8N2Q7|Q9H8V3|Q8N126|O95484
MPDZ-10	CELLULAR COMPONENT BIOGENESIS	CLDN17|ATL1|CLDN15|PVRL2|FLNA|NLGN3|MALT1|NRCAM|CLDN18|PCDHB11|SYCP2|CLDN14|NLGN2|NLGN4Y|LAMA5|TP63|CLDN20|ATG4B|NLGN1|CLDN9	P56750|Q8WXF7|P56746|Q92692|P21333|Q9NZ94|Q9UDY8|Q92823|P56856|Q9Y5F2|Q9BX26|O95500|Q8NFZ4|Q8NFZ3|O15230|Q9H3D4|P56880|Q9Y4P1|Q8N2Q7|O95484
MPDZ-8	CELLULAR COMPONENT BIOGENESIS	LAMA5|ATG4B	O15230|Q9Y4P1
NOS1-1	CELLULAR COMPONENT BIOGENESIS	CLDN14|ARHGAP6|LAMA5|CLDN15|CLDN20|PVRL3|ATG4B|CUTC|CLDN9|EHD1|CLDN18	O95500|O43182|O15230|P56746|P56880|Q9NQS3|Q9Y4P1|Q9NTM9|O95484|Q9H4M9|P56856
PDZD2-3	CELLULAR COMPONENT BIOGENESIS	ZFYVE9|CLDN17|PVRL2|PVRL3|ACTB|NLGN3|NRCAM|CLDN18|PFKL|SYCP2|CLDN14|ARHGAP6|NLGN2|PTPN6|NLGN4Y|CLDN20|ATG4B|APOC3|PEX5|CCDC88A|TGM3|FERMT2|TJP1|ATL1|CLDN15|FLNA|CUTC|PCDHB11|PVRL1|LAMA5|TP63|ACACB|NLGN1|ECT2|CLDN9	O95405|P56750|Q92692|Q9NQS3|P60709|Q9NZ94|Q92823|P56856|P17858|Q9BX26|O95500|O43182|Q8NFZ4|P29350|Q8NFZ3|P56880|Q9Y4P1|P02656|P50542|Q3V6T2|Q08188|Q96AC1|Q07157|Q8WXF7|P56746|P21333|Q9NTM9|Q9Y5F2|Q15223|O15230|Q9H3D4|O00763|Q8N2Q7|Q9H8V3|O95484
PDZRN4-2	CELLULAR COMPONENT BIOGENESIS	PTPRK|CLDN17|PVRL2|NBR1|HGSNAT|SCUBE1|NLGN3|CLDN18|CLDN14|ARHGAP6|NLGN2|NLGN4Y|CLDN20|ATG4B|INADL|PEX5|TJP1|FERMT2|ATL1|ALAD|LAMA5|BAX|NLGN1|ECT2|CLDN9	Q15262|P56750|Q92692|Q14596|Q68CP4|Q8IWY4|Q9NZ94|P56856|O95500|O43182|Q8NFZ4|Q8NFZ3|P56880|Q9Y4P1|Q8NI35|P50542|Q07157|Q96AC1|Q8WXF7|P13716|O15230|Q07812|Q8N2Q7|Q9H8V3|O95484
SIPA1-1	CELLULAR COMPONENT BIOGENESIS	PTPRK|CLDN17|ATL1|ACTB|NLGN3|ARHGAP6|CLDN14|NLGN2|NLGN4Y|LAMA5|BAX|CLDN20|ATG4B|CRYZ|NLGN1|ECT2|CLDN9|FERMT2|TJP1	Q15262|P56750|Q8WXF7|P60709|Q9NZ94|O43182|O95500|Q8NFZ4|Q8NFZ3|O15230|Q07812|P56880|Q9Y4P1|Q08257|Q8N2Q7|Q9H8V3|O95484|Q96AC1|Q07157
TJP2-1	CELLULAR COMPONENT BIOGENESIS	CLDN17|CLDN15|PVRL3|FLNA|HGSNAT|CUTC|CLDN18|NRCAM|CLDN14|ARHGAP6|LAMA5|CLDN20|ATG4B|PEX5|CLDN9|FERMT2	P56750|P56746|Q9NQS3|P21333|Q68CP4|Q9NTM9|P56856|Q92823|O95500|O43182|O15230|P56880|Q9Y4P1|P50542|O95484|Q96AC1
USH1C-3	CELLULAR COMPONENT BIOGENESIS	CLDN14|NLGN2|NLGN4Y|ATL1|LAMA5|CLDN20|ATG4B|NLGN1|NLGN3|CLDN9|CLDN18	O95500|Q8NFZ4|Q8NFZ3|Q8WXF7|O15230|P56880|Q9Y4P1|Q8N2Q7|Q9NZ94|O95484|P56856
CELLULAR RESPONSE TO IONIZING RADIATION
MAGI3-3	CELLULAR RESPONSE TO IONIZING RADIATION	NET1	Q7Z628
PDLIM5-1	CELLULAR RESPONSE TO IONIZING RADIATION	NET1|MAPK14	Q7Z628|Q16539
SIPA1L1-1	CELLULAR RESPONSE TO IONIZING RADIATION	NET1	Q7Z628
SIPA1L2-1	CELLULAR RESPONSE TO IONIZING RADIATION	NET1	Q7Z628
WHRN-3	CELLULAR RESPONSE TO IONIZING RADIATION	NET1	Q7Z628
CGMP METABOLIC PROCESS
MAGI1-4	CGMP BIOSYNTHETIC PROCESS	GUCY1A2|HTR2C	P33402|P28335
MAGI1-4	CGMP METABOLIC PROCESS	GUCY1A2|HTR2C	P33402|P28335
MAGI3-4	CGMP BIOSYNTHETIC PROCESS	GUCY1A2|HTR2C	P33402|P28335
MAGI3-4	CGMP METABOLIC PROCESS	GUCY1A2|HTR2C	P33402|P28335
MPDZ-7	CGMP BIOSYNTHETIC PROCESS	GUCY1A2|HTR2C	P33402|P28335
MPDZ-7	CGMP METABOLIC PROCESS	GUCY1A2|HTR2C	P33402|P28335
RADIL-1	CGMP BIOSYNTHETIC PROCESS	GUCY1A2|HTR2C	P33402|P28335
RADIL-1	CGMP METABOLIC PROCESS	GUCY1A2|HTR2C	P33402|P28335
RGS12-1	CGMP BIOSYNTHETIC PROCESS	GUCY1A2|GUCY2C	P33402|P25092
RGS12-1	CGMP METABOLIC PROCESS	GUCY1A2|GUCY2C	P33402|P25092
DORSAL/VENTRAL AXIS SPECIFICATION
SDCBP-1	DORSAL/VENTRAL AXIS SPECIFICATION	CTNNB1	P35222
SYNPO2-1	DORSAL/VENTRAL AXIS SPECIFICATION	CTNNB1|WNT5B	P35222|Q9H1J7
TJP2-3	DORSAL/VENTRAL AXIS SPECIFICATION	CTNNB1|WNT5B	P35222|Q9H1J7
ENDOTHELIUM/EPITHELIUM DEVELOPMENT
CAR14-1	EPITHELIAL CELL DIFFERENTIATION	FZD2|LAMA5|FZD7|FZD1	Q14332|O15230|O75084|Q9UP38
DLG5-4	ENDOTHELIAL CELL DIFFERENTIATION	LAMA5	O15230
DVL1L1-1	EPITHELIAL CELL DIFFERENTIATION	FZD2|FZD7|FZD1	Q14332|O75084|Q9UP38
IL16-3	EPITHELIAL CELL DIFFERENTIATION	FZD2|FZD7|FZD1	Q14332|O75084|Q9UP38
LIMK2-1	ENDOTHELIAL CELL DIFFERENTIATION	LAMA5	O15230
LIMK2-1	EPITHELIAL CELL DIFFERENTIATION	LAMA5	O15230
LIMK2-1	EPITHELIUM DEVELOPMENT	LAMA5	O15230
MAGI2-4	EPITHELIAL CELL DIFFERENTIATION	FZD2|LAMA5|FZD7|FZD1	Q14332|O15230|O75084|Q9UP38
MPDZ-8	ENDOTHELIAL CELL DIFFERENTIATION	LAMA5	O15230
MPDZ-8	EPITHELIAL CELL DIFFERENTIATION	LAMA5	O15230
MPDZ-8	EPITHELIUM DEVELOPMENT	LAMA5	O15230
MPP1-1	ENDOTHELIAL CELL DIFFERENTIATION	LAMA5|JAG1	O15230|P78504
PDLIM3-1	EPITHELIAL CELL DIFFERENTIATION	FZD2|LAMA5|FZD7|FZD1|CTNNB1	Q14332|O15230|O75084|Q9UP38|P35222
PDLIM3-1	EPITHELIUM DEVELOPMENT	FZD2|LAMA5|FZD7|FZD1|CTNNB1	Q14332|O15230|O75084|Q9UP38|P35222
PDZD2-2	ENDOTHELIAL CELL DIFFERENTIATION	LAMA5	O15230
PDZD3-2	ENDOTHELIAL CELL DIFFERENTIATION	LAMA5	O15230
RADIL-1	EPITHELIAL CELL DIFFERENTIATION	FZD2|LAMA5|FZD7|FZD1	Q14332|O15230|O75084|Q9UP38
RADIL-1	EPITHELIUM DEVELOPMENT	FZD2|LAMA5|FZD7|FZD1	Q14332|O15230|O75084|Q9UP38
RIMS1-1	EPITHELIAL CELL DIFFERENTIATION	FZD2|LAMA5|FZD7|FZD1	Q14332|O15230|O75084|Q9UP38
SCRIB-2	EPITHELIAL CELL DIFFERENTIATION	FZD2|LAMA5|FZD7|FZD1|CTNNB1	Q14332|O15230|O75084|Q9UP38|P35222
FATTY ACID BIOSYNTHESIS
ARHGEF12-1	PROSTANOID METABOLIC PROCESS	MAPKAPK2|PTGS2|DPEP2|PTGR2|PTGS1	P49137|P35354|Q9H4A9|Q8N8N7|P23219
DEPTOR-1	PROSTANOID METABOLIC PROCESS	MAPKAPK2|PTGS2|DPEP2|PTGS1	P49137|P35354|Q9H4A9|P23219
ERBB2IP-1	PYRUVATE METABOLIC PROCESS	SLC16A3|PDP1	O15427|Q9P0J1
GRIP2-5	PROSTANOID METABOLIC PROCESS	CD74|DPEP2	P04233|Q9H4A9
INADL-7	PROSTANOID METABOLIC PROCESS	PTGS2|DPEP2|PTGS1	P35354|Q9H4A9|P23219
LDB3-1	PROSTANOID METABOLIC PROCESS	PTGS2|DPEP2|PTGR2|PTGS1	P35354|Q9H4A9|Q8N8N7|P23219
PDZK1-1	PROSTANOID METABOLIC PROCESS	MAPKAPK2|HPGDS|PTGS2|PTGS1	P49137|O60760|P35354|P23219
PDZK1-3	PROSTANOID METABOLIC PROCESS	MAPKAPK2|HPGDS|PTGS2|DPEP2|PTGS1	P49137|O60760|P35354|Q9H4A9|P23219
SHANK2-1	PROSTANOID METABOLIC PROCESS	MAPKAPK2|PTGS2|PTGS1	P49137|P35354|P23219
SIPA1L2-1	PYRUVATE METABOLIC PROCESS	SLC16A3	O15427
WHRN-3	PYRUVATE METABOLIC PROCESS	SLC16A3	O15427
G-PROTEIN SIGNALLING
AHNAK2-1	G-PROTEIN SIGNALING, COUPLED TO CGMP NUCLEOTIDE SECOND MESSENGER	FZD2|FZD7|FZD1	Q14332|O75084|Q9UP38
CAR14-1	G-PROTEIN SIGNALING, COUPLED TO CGMP NUCLEOTIDE SECOND MESSENGER	FZD2|FZD7|FZD1	Q14332|O75084|Q9UP38
CAR14-1	CGMP-MEDIATED SIGNALING	FZD2|FZD7|FZD1	Q14332|O75084|Q9UP38
CAR14-1	G-PROTEIN SIGNALING, COUPLED TO CYCLIC NUCLEOTIDE SECOND MESSENGER	FZD2|FZD7|FZD1|SSTR1|SSTR3	Q14332|O75084|Q9UP38|P30872|P32745
DLG1-1	G-PROTEIN SIGNALING, COUPLED TO CGMP NUCLEOTIDE SECOND MESSENGER	FZD2|FZD7|FZD1	Q14332|O75084|Q9UP38
DLG1-2	G-PROTEIN SIGNALING, COUPLED TO CGMP NUCLEOTIDE SECOND MESSENGER	FZD2|FZD7|FZD1	Q14332|O75084|Q9UP38
DLG1-2	CGMP-MEDIATED SIGNALING	FZD2|FZD7|FZD1	Q14332|O75084|Q9UP38
DLG1-3	G-PROTEIN SIGNALING, COUPLED TO CGMP NUCLEOTIDE SECOND MESSENGER	FZD2|FZD7|FZD1	Q14332|O75084|Q9UP38
DLG2-1	G-PROTEIN SIGNALING, COUPLED TO CGMP NUCLEOTIDE SECOND MESSENGER	FZD2|FZD7|FZD1	Q14332|O75084|Q9UP38
DLG3-1	G-PROTEIN SIGNALING, COUPLED TO CGMP NUCLEOTIDE SECOND MESSENGER	FZD2|FZD7|FZD1	Q14332|O75084|Q9UP38
DLG3-1	CGMP-MEDIATED SIGNALING	FZD2|FZD7|FZD1	Q14332|O75084|Q9UP38
DLG3-2	G-PROTEIN SIGNALING, COUPLED TO CGMP NUCLEOTIDE SECOND MESSENGER	FZD2|FZD7|FZD1	Q14332|O75084|Q9UP38
DLG3-3	G-PROTEIN SIGNALING, COUPLED TO CGMP NUCLEOTIDE SECOND MESSENGER	FZD2|FZD7|FZD1	Q14332|O75084|Q9UP38
DLG3-3	CGMP-MEDIATED SIGNALING	FZD2|FZD7|FZD1	Q14332|O75084|Q9UP38
DLG4-1	G-PROTEIN SIGNALING, COUPLED TO CGMP NUCLEOTIDE SECOND MESSENGER	FZD2|FZD7|FZD1	Q14332|O75084|Q9UP38
DLG4-2	G-PROTEIN SIGNALING, COUPLED TO CGMP NUCLEOTIDE SECOND MESSENGER	FZD2|FZD7|FZD1	Q14332|O75084|Q9UP38
DLG4-2	CGMP-MEDIATED SIGNALING	FZD2|FZD7|FZD1	Q14332|O75084|Q9UP38
DLG4-3	G-PROTEIN SIGNALING, COUPLED TO CYCLIC NUCLEOTIDE SECOND MESSENGER	FZD2|SSTR2|XCR1|SSTR4|LHCGR|FZD7|FZD1|SSTR1|ADRA1D|SSTR3|NPY2R	Q14332|P30874|P46094|P31391|P22888|O75084|Q9UP38|P30872|P25100|P32745|P49146
DLG4-3	CYCLIC-NUCLEOTIDE-MEDIATED SIGNALING	FZD2|SSTR2|XCR1|SSTR4|LHCGR|FZD7|FZD1|SSTR1|ADRA1D|SSTR3|NPY2R	Q14332|P30874|P46094|P31391|P22888|O75084|Q9UP38|P30872|P25100|P32745|P49146
DLG4-3	G-PROTEIN SIGNALING, COUPLED TO CGMP NUCLEOTIDE SECOND MESSENGER	FZD2|FZD7|FZD1	Q14332|O75084|Q9UP38
DVL1L1-1	G-PROTEIN SIGNALING, COUPLED TO CGMP NUCLEOTIDE SECOND MESSENGER	FZD2|FZD7|FZD1	Q14332|O75084|Q9UP38
DVL1L1-1	CGMP-MEDIATED SIGNALING	FZD2|FZD7|FZD1	Q14332|O75084|Q9UP38
DVL1L1-1	G-PROTEIN SIGNALING, COUPLED TO CYCLIC NUCLEOTIDE SECOND MESSENGER	FZD2|SSTR4|FZD7|FZD1|SSTR1	Q14332|P31391|O75084|Q9UP38|P30872
DVL1L1-1	CYCLIC-NUCLEOTIDE-MEDIATED SIGNALING	FZD2|SSTR4|FZD7|FZD1|SSTR1	Q14332|P31391|O75084|Q9UP38|P30872
IL16-1	G-PROTEIN SIGNALING, COUPLED TO CGMP NUCLEOTIDE SECOND MESSENGER	FZD2|FZD7|FZD1	Q14332|O75084|Q9UP38
IL16-3	G-PROTEIN SIGNALING, COUPLED TO CGMP NUCLEOTIDE SECOND MESSENGER	FZD2|FZD7|FZD1	Q14332|O75084|Q9UP38
IL16-3	CGMP-MEDIATED SIGNALING	FZD2|FZD7|FZD1	Q14332|O75084|Q9UP38
IL16-3	G-PROTEIN SIGNALING, COUPLED TO CYCLIC NUCLEOTIDE SECOND MESSENGER	FZD2|FZD7|FZD1|ADRA1D	Q14332|O75084|Q9UP38|P25100
IL16-3	CYCLIC-NUCLEOTIDE-MEDIATED SIGNALING	FZD2|FZD7|FZD1|ADRA1D	Q14332|O75084|Q9UP38|P25100
INADL-6	G-PROTEIN SIGNALING, COUPLED TO CGMP NUCLEOTIDE SECOND MESSENGER	FZD2|FZD7|FZD1	Q14332|O75084|Q9UP38
INADL-6	CGMP-MEDIATED SIGNALING	FZD2|FZD7|FZD1	Q14332|O75084|Q9UP38
LIN7A-1	G-PROTEIN SIGNALING, COUPLED TO CGMP NUCLEOTIDE SECOND MESSENGER	FZD2|FZD7|FZD1	Q14332|O75084|Q9UP38
LIN7B-1	G-PROTEIN SIGNALING, COUPLED TO CGMP NUCLEOTIDE SECOND MESSENGER	FZD2|FZD7|FZD1	Q14332|O75084|Q9UP38
LIN7C-1	G-PROTEIN SIGNALING, COUPLED TO CGMP NUCLEOTIDE SECOND MESSENGER	FZD2|FZD7|FZD1	Q14332|O75084|Q9UP38
LIN7C-1	CGMP-MEDIATED SIGNALING	FZD2|FZD7|FZD1	Q14332|O75084|Q9UP38
MAGI2-4	G-PROTEIN SIGNALING, COUPLED TO CGMP NUCLEOTIDE SECOND MESSENGER	FZD2|FZD7|FZD1	Q14332|O75084|Q9UP38
MAGI2-4	CGMP-MEDIATED SIGNALING	FZD2|FZD7|FZD1	Q14332|O75084|Q9UP38
MAGI3-2	G-PROTEIN SIGNALING, COUPLED TO CGMP NUCLEOTIDE SECOND MESSENGER	FZD2|FZD7|FZD1	Q14332|O75084|Q9UP38
MAGI3-2	CGMP-MEDIATED SIGNALING	FZD2|FZD7|FZD1	Q14332|O75084|Q9UP38
MAGI3-5	G-PROTEIN SIGNALING, COUPLED TO CGMP NUCLEOTIDE SECOND MESSENGER	FZD2|FZD7|FZD1	Q14332|O75084|Q9UP38
MPDZ-12	G-PROTEIN SIGNALING, COUPLED TO CGMP NUCLEOTIDE SECOND MESSENGER	FZD2|FZD7|FZD1	Q14332|O75084|Q9UP38
MPDZ-13	G-PROTEIN SIGNALING, COUPLED TO CGMP NUCLEOTIDE SECOND MESSENGER	FZD2|FZD7|FZD1	Q14332|O75084|Q9UP38
MPDZ-13	CGMP-MEDIATED SIGNALING	FZD2|FZD7|FZD1	Q14332|O75084|Q9UP38
MPDZ-4	G-PROTEIN SIGNALING, COUPLED TO CGMP NUCLEOTIDE SECOND MESSENGER	FZD2|FZD7|FZD1	Q14332|O75084|Q9UP38
MPDZ-4	CGMP-MEDIATED SIGNALING	FZD2|FZD7|FZD1	Q14332|O75084|Q9UP38
PARD3B-2	G-PROTEIN SIGNALING, COUPLED TO CGMP NUCLEOTIDE SECOND MESSENGER	FZD2|FZD7|FZD1	Q14332|O75084|Q9UP38
PARD3B-2	CGMP-MEDIATED SIGNALING	FZD2|FZD7|FZD1	Q14332|O75084|Q9UP38
PARD6A-1	G-PROTEIN SIGNALING, COUPLED TO CGMP NUCLEOTIDE SECOND MESSENGER	FZD2|FZD1	Q14332|Q9UP38
PARD6A-1	CGMP-MEDIATED SIGNALING	FZD2|FZD1	Q14332|Q9UP38
PARD6G-1	G-PROTEIN SIGNALING, COUPLED TO CGMP NUCLEOTIDE SECOND MESSENGER	FZD2|FZD1	Q14332|Q9UP38
PDLIM3-1	G-PROTEIN SIGNALING, COUPLED TO CGMP NUCLEOTIDE SECOND MESSENGER	FZD2|FZD7|FZD1	Q14332|O75084|Q9UP38
PDLIM3-1	CGMP-MEDIATED SIGNALING	FZD2|FZD7|FZD1	Q14332|O75084|Q9UP38
PDZD2-3	G-PROTEIN SIGNALING, COUPLED TO CGMP NUCLEOTIDE SECOND MESSENGER	FZD2|FZD7|FZD1	Q14332|O75084|Q9UP38
PDZD2-5	G-PROTEIN SIGNALING, COUPLED TO CGMP NUCLEOTIDE SECOND MESSENGER	FZD2|FZD7|FZD1	Q14332|O75084|Q9UP38
PDZD2-5	CGMP-MEDIATED SIGNALING	FZD2|FZD7|FZD1	Q14332|O75084|Q9UP38
PDZD3-1	G-PROTEIN SIGNALING, COUPLED TO CGMP NUCLEOTIDE SECOND MESSENGER	FZD2|FZD7|FZD1	Q14332|O75084|Q9UP38
PDZD3-1	CGMP-MEDIATED SIGNALING	FZD2|FZD7|FZD1	Q14332|O75084|Q9UP38
PDZD7-1	G-PROTEIN SIGNALING, COUPLED TO CGMP NUCLEOTIDE SECOND MESSENGER	FZD2|FZD7|FZD1	Q14332|O75084|Q9UP38
PDZD7-1	CGMP-MEDIATED SIGNALING	FZD2|FZD7|FZD1	Q14332|O75084|Q9UP38
PDZRN3-1	G-PROTEIN SIGNALING, COUPLED TO CGMP NUCLEOTIDE SECOND MESSENGER	FZD2|FZD7|FZD1	Q14332|O75084|Q9UP38
PDZRN3-1	CGMP-MEDIATED SIGNALING	FZD2|FZD7|FZD1	Q14332|O75084|Q9UP38
PTPN13-1	G-PROTEIN SIGNALING, COUPLED TO CGMP NUCLEOTIDE SECOND MESSENGER	FZD2|FZD7|FZD1	Q14332|O75084|Q9UP38
PTPN13-1	CGMP-MEDIATED SIGNALING	FZD2|FZD7|FZD1	Q14332|O75084|Q9UP38
PTPN13-2	G-PROTEIN SIGNALING, COUPLED TO CGMP NUCLEOTIDE SECOND MESSENGER	FZD2|FZD7|FZD1	Q14332|O75084|Q9UP38
PTPN13-2	CGMP-MEDIATED SIGNALING	FZD2|FZD7|FZD1	Q14332|O75084|Q9UP38
PTPN13-3	G-PROTEIN SIGNALING, COUPLED TO CGMP NUCLEOTIDE SECOND MESSENGER	FZD2|FZD7|FZD1	Q14332|O75084|Q9UP38
PTPN13-3	CGMP-MEDIATED SIGNALING	FZD2|FZD7|FZD1	Q14332|O75084|Q9UP38
PTPN4-1	G-PROTEIN SIGNALING, COUPLED TO CGMP NUCLEOTIDE SECOND MESSENGER	FZD2|FZD7|FZD1	Q14332|O75084|Q9UP38
PTPN4-1	CGMP-MEDIATED SIGNALING	FZD2|FZD7|FZD1	Q14332|O75084|Q9UP38
RADIL-1	G-PROTEIN SIGNALING, COUPLED TO CGMP NUCLEOTIDE SECOND MESSENGER	FZD2|FZD7|FZD1	Q14332|O75084|Q9UP38
RADIL-1	CGMP-MEDIATED SIGNALING	FZD2|FZD7|FZD1	Q14332|O75084|Q9UP38
RIMS1-1	G-PROTEIN SIGNALING, COUPLED TO CGMP NUCLEOTIDE SECOND MESSENGER	FZD2|FZD7|FZD1	Q14332|O75084|Q9UP38
RIMS1-1	CGMP-MEDIATED SIGNALING	FZD2|FZD7|FZD1	Q14332|O75084|Q9UP38
SCRIB-1	G-PROTEIN SIGNALING, COUPLED TO CGMP NUCLEOTIDE SECOND MESSENGER	FZD2|FZD7|FZD1	Q14332|O75084|Q9UP38
SCRIB-1	CGMP-MEDIATED SIGNALING	FZD2|FZD7|FZD1	Q14332|O75084|Q9UP38
SCRIB-2	G-PROTEIN SIGNALING, COUPLED TO CGMP NUCLEOTIDE SECOND MESSENGER	FZD2|FZD7|FZD1	Q14332|O75084|Q9UP38
SCRIB-2	CGMP-MEDIATED SIGNALING	FZD2|FZD7|FZD1	Q14332|O75084|Q9UP38
SCRIB-3	G-PROTEIN SIGNALING, COUPLED TO CGMP NUCLEOTIDE SECOND MESSENGER	FZD2|FZD7|FZD1	Q14332|O75084|Q9UP38
SCRIB-3	CGMP-MEDIATED SIGNALING	FZD2|FZD7|FZD1	Q14332|O75084|Q9UP38
SNTB1-1	G-PROTEIN SIGNALING, COUPLED TO CGMP NUCLEOTIDE SECOND MESSENGER	FZD2|FZD7|FZD1	Q14332|O75084|Q9UP38
SNTB1-1	CGMP-MEDIATED SIGNALING	FZD2|FZD7|FZD1	Q14332|O75084|Q9UP38
SNTB2-1	G-PROTEIN SIGNALING, COUPLED TO CGMP NUCLEOTIDE SECOND MESSENGER	FZD2|FZD7|FZD1	Q14332|O75084|Q9UP38
SNTB2-1	CGMP-MEDIATED SIGNALING	FZD2|FZD7|FZD1	Q14332|O75084|Q9UP38
SNTG2-1	G-PROTEIN SIGNALING, COUPLED TO CGMP NUCLEOTIDE SECOND MESSENGER	FZD2|FZD7|FZD1	Q14332|O75084|Q9UP38
SNTG2-1	CGMP-MEDIATED SIGNALING	FZD2|FZD7|FZD1	Q14332|O75084|Q9UP38
SYNJ2BP-1	G-PROTEIN SIGNALING, COUPLED TO CGMP NUCLEOTIDE SECOND MESSENGER	FZD2|FZD1	Q14332|Q9UP38
SYNJ2BP-1	CGMP-MEDIATED SIGNALING	FZD2|FZD1	Q14332|Q9UP38
TJP1-3	G-PROTEIN SIGNALING, COUPLED TO CGMP NUCLEOTIDE SECOND MESSENGER	FZD2|FZD7|FZD1	Q14332|O75084|Q9UP38
TJP1-3	CGMP-MEDIATED SIGNALING	FZD2|FZD7|FZD1	Q14332|O75084|Q9UP38
GLUTAMATE SIGNALLING PATHWAY
ARHGAP21-1	GLUTAMATE SIGNALING PATHWAY	GRIN2B|GRIN2A	Q13224|Q12879
DLG1-2	GLUTAMATE SIGNALING PATHWAY	GRID2|GRIN2B|GRIN2C|GRIN2A	O43424|Q13224|Q14957|Q12879
DLG1-3	GLUTAMATE SIGNALING PATHWAY	GRID2|GRIN2B|GRIN2C|GRIN2A	O43424|Q13224|Q14957|Q12879
DLG3-2	GLUTAMATE SIGNALING PATHWAY	GRID2|GRIN2B|GRIN2C|GRIN2A	O43424|Q13224|Q14957|Q12879
DLG4-1	GLUTAMATE SIGNALING PATHWAY	GRID2|GRIN2B|GRIN2C|GRIN2A	O43424|Q13224|Q14957|Q12879
DLG4-2	GLUTAMATE SIGNALING PATHWAY	GRID2|GRIN2B|GRIN2C|GRIN2A	O43424|Q13224|Q14957|Q12879
GRIP1-2	GLUTAMATE SIGNALING PATHWAY	GRIN2B|GRIN2A	Q13224|Q12879
HTRA2-1	GLUTAMATE SIGNALING PATHWAY	GRIN2B|GRIN2C|GRIN2A	Q13224|Q14957|Q12879
IL16-3	GLUTAMATE SIGNALING PATHWAY	GRIN2B|GRIN2C|GRIN2A	Q13224|Q14957|Q12879
INADL-2	GLUTAMATE SIGNALING PATHWAY	GRIK2|GRIN2B|GRIN2C|GRIN2A	Q13002|Q13224|Q14957|Q12879
INADL-6	GLUTAMATE SIGNALING PATHWAY	GRIN2B|GRIN2C|GRIN2A	Q13224|Q14957|Q12879
MAGI1-3	GLUTAMATE SIGNALING PATHWAY	GRIN2B|GRIN2C|GRIN2A	Q13224|Q14957|Q12879
MPDZ-13	GLUTAMATE SIGNALING PATHWAY	GRIN2B|GRIN2C|GRIN2A	Q13224|Q14957|Q12879
MPP1-1	GLUTAMATE SIGNALING PATHWAY	GRIN2B|GRIN2C|GRIN2A	Q13224|Q14957|Q12879
PDZD7-1	GLUTAMATE SIGNALING PATHWAY	GRIN2B|GRIN2C|GRIN2A	Q13224|Q14957|Q12879
PICK1-1	GLUTAMATE SIGNALING PATHWAY	GRIN2B|GRIN2C|GRIN2A	Q13224|Q14957|Q12879
PTPN13-3	GLUTAMATE SIGNALING PATHWAY	GRIN2B|GRIN2C|GRIN2A	Q13224|Q14957|Q12879
PTPN13-4	GLUTAMATE SIGNALING PATHWAY	GRIN2B|GRIN2C|GRIN2A	Q13224|Q14957|Q12879
PTPN4-1	GLUTAMATE SIGNALING PATHWAY	GRIN2B|GRIN2C|GRIN2A	Q13224|Q14957|Q12879
RIMS1-1	GLUTAMATE SIGNALING PATHWAY	GRIN2B|GRIN2C|GRIN2A	Q13224|Q14957|Q12879
SCRIB-1	GLUTAMATE SIGNALING PATHWAY	GRID2|GRIN2B|GRIN2A	O43424|Q13224|Q12879
SCRIB-3	GLUTAMATE SIGNALING PATHWAY	GRID2|GRIN2B|GRIN2C|GRIN2A	O43424|Q13224|Q14957|Q12879
SYNPO2L-1	GLUTAMATE SIGNALING PATHWAY	GRIN2B|GRIN2A	Q13224|Q12879
GROWTH FACTOR RECEPTOR SIGNALLING
AHNAK2-1	NERVE GROWTH FACTOR RECEPTOR SIGNALING PATHWAY	ARHGEF3|PSEN1|NET1|PRKCA|TSC2|MAPK12|ADAM17|ARHGEF16|KALRN|UBC|ABR|PTEN|ECT2|MAP2K2	Q9NR81|P49768|Q7Z628|P17252|P49815|P53778|P78536|Q5VV41|O60229|P0CG48|Q12979|P60484|Q9H8V3|P36507
CNKSR1-1	NERVE GROWTH FACTOR RECEPTOR SIGNALING PATHWAY	KALRN	O60229
CNKSR2-1	NERVE GROWTH FACTOR RECEPTOR SIGNALING PATHWAY	KALRN|RPS6KA2|ARHGEF7	O60229|Q15349|Q14155
DLG4-2	NERVE GROWTH FACTOR RECEPTOR SIGNALING PATHWAY	ARHGEF16|KALRN|PRKAR1B|NET1|ABR|MAPK12|KIDINS220|MAP2K2|ARHGEF7|AP2M1|ADAM17	Q5VV41|O60229|P31321|Q7Z628|Q12979|P53778|Q9ULH0|P36507|Q14155|Q96CW1|P78536
DLG4-3	NERVE GROWTH FACTOR RECEPTOR SIGNALING PATHWAY	PRKAR1B|PHLPP1|RPS6KA2|NET1|MAPK12|KIDINS220|FGD4|OBSCN|ARHGEF7|ADAM17|RPS6KA1|ARHGEF16|TIAM1|KALRN|ABR|MAPK14|MAP2K2|AP2M1	P31321|O60346|Q15349|Q7Z628|P53778|Q9ULH0|Q96M96|Q5VST9|Q14155|P78536|Q15418|Q5VV41|Q13009|O60229|Q12979|Q16539|P36507|Q96CW1
GRIP1-2	NERVE GROWTH FACTOR RECEPTOR SIGNALING PATHWAY	ARHGEF16|KALRN|NET1|ABR	Q5VV41|O60229|Q7Z628|Q12979
IL16-1	NERVE GROWTH FACTOR RECEPTOR SIGNALING PATHWAY	ARHGEF3|PLEKHG5|ATF1|PSEN1|NET1|PRKCA|NGFR|TSC2|MAPK12|KIDINS220|ADAM17|ARHGEF16|KALRN|ABR|PTEN|ECT2|MAP2K2|AP2M1	Q9NR81|O94827|P18846|P49768|Q7Z628|P17252|P08138|P49815|P53778|Q9ULH0|P78536|Q5VV41|O60229|Q12979|P60484|Q9H8V3|P36507|Q96CW1
MAGI3-3	NERVE GROWTH FACTOR RECEPTOR SIGNALING PATHWAY	ARHGEF16|KALRN|NET1|ABR	Q5VV41|O60229|Q7Z628|Q12979
MAST2-1	NERVE GROWTH FACTOR RECEPTOR SIGNALING PATHWAY	ARHGEF16|KALRN|RPS6KA3|NET1|RPS6KA2|MAPK12|KIDINS220|ARHGEF7	Q5VV41|O60229|P51812|Q7Z628|Q15349|P53778|Q9ULH0|Q14155
MPDZ-13	NERVE GROWTH FACTOR RECEPTOR SIGNALING PATHWAY	ARHGEF16|ARHGEF3|KALRN|NET1|ABR|MAPK12|KIDINS220|ARHGEF7|AP2M1	Q5VV41|Q9NR81|O60229|Q7Z628|Q12979|P53778|Q9ULH0|Q14155|Q96CW1
PARD3-3	NERVE GROWTH FACTOR RECEPTOR SIGNALING PATHWAY	ARHGEF16|KALRN|NET1	Q5VV41|O60229|Q7Z628
PDLIM5-1	NERVE GROWTH FACTOR RECEPTOR SIGNALING PATHWAY	RPS6KA1|KALRN|RPS6KA3|RPS6KA2|NET1|MAPK12|MAPK14|ARHGEF7	Q15418|O60229|P51812|Q15349|Q7Z628|P53778|Q16539|Q14155
PDZD11-1	NERVE GROWTH FACTOR RECEPTOR SIGNALING PATHWAY	ARHGEF16|KALRN|NET1|MAPK12|ARHGEF7|ADAM17	Q5VV41|O60229|Q7Z628|P53778|Q14155|P78536
PDZD2-3	NERVE GROWTH FACTOR RECEPTOR SIGNALING PATHWAY	ARHGEF3|PLEKHG5|ATF1|PSEN1|NET1|PRKCA|NGFR|TSC2|MAPK12|ADAM17|ARHGEF16|UBC|KALRN|ABR|PTEN|ECT2|MAP2K2|AP2M1|AKT1	Q9NR81|O94827|P18846|P49768|Q7Z628|P17252|P08138|P49815|P53778|P78536|Q5VV41|P0CG48|O60229|Q12979|P60484|Q9H8V3|P36507|Q96CW1|P31749
PDZD3-1	NERVE GROWTH FACTOR RECEPTOR SIGNALING PATHWAY	ARHGEF16|KALRN|RPS6KA3|RPS6KA2|NET1|ABR|MAPK12|MAP2K2|ARHGEF7	Q5VV41|O60229|P51812|Q15349|Q7Z628|Q12979|P53778|P36507|Q14155
PTPN13-2	NERVE GROWTH FACTOR RECEPTOR SIGNALING PATHWAY	ARHGEF16|KALRN|NET1|MAPK12|KIDINS220|AP2M1|ARHGEF7	Q5VV41|O60229|Q7Z628|P53778|Q9ULH0|Q96CW1|Q14155
SCRIB-1	NERVE GROWTH FACTOR RECEPTOR SIGNALING PATHWAY	RPS6KA1|ARHGEF16|KALRN|RALB|RPS6KA3|PRKAR1B|NET1|ABR|MAPK12|MAPK14|KIDINS220|ARHGEF7	Q15418|Q5VV41|O60229|P11234|P51812|P31321|Q7Z628|Q12979|P53778|Q16539|Q9ULH0|Q14155
SHROOM4-1	NERVE GROWTH FACTOR RECEPTOR SIGNALING PATHWAY	KALRN	O60229
SIPA1L1-1	NERVE GROWTH FACTOR RECEPTOR SIGNALING PATHWAY	KALRN|NET1	O60229|Q7Z628
SIPA1L2-1	NERVE GROWTH FACTOR RECEPTOR SIGNALING PATHWAY	KALRN|NET1	O60229|Q7Z628
SNTB2-1	NERVE GROWTH FACTOR RECEPTOR SIGNALING PATHWAY	ARHGEF16|KALRN|NET1|MAPK12|KIDINS220|MAP2K2|FGD4|ARHGEF7|AP2M1|ADAM17	Q5VV41|O60229|Q7Z628|P53778|Q9ULH0|P36507|Q96M96|Q14155|Q96CW1|P78536
HIPPO SIGNALLING CASCADE
APBA1-2	HIPPO SIGNALING CASCADE	WWTR1|YAP1	Q9GZV5|P46937
ARHGAP21-1	HIPPO SIGNALING CASCADE	WWTR1|YAP1	Q9GZV5|P46937
CNKSR2-1	HIPPO SIGNALING CASCADE	WWTR1|YAP1	Q9GZV5|P46937
CNKSR3-1	HIPPO SIGNALING CASCADE	WWTR1|YAP1	Q9GZV5|P46937
DLG5-4	HIPPO SIGNALING CASCADE	WWTR1|YAP1	Q9GZV5|P46937
ERBB2IP-1	HIPPO SIGNALING CASCADE	WWTR1|YAP1	Q9GZV5|P46937
FRMPD3-1	HIPPO SIGNALING CASCADE	WWTR1|YAP1	Q9GZV5|P46937
GIPC2-1	HIPPO SIGNALING CASCADE	WWTR1|YAP1	Q9GZV5|P46937
GRD2I-1	HIPPO SIGNALING CASCADE	WWTR1|YAP1	Q9GZV5|P46937
GRIP2-1	HIPPO SIGNALING CASCADE	WWTR1|YAP1	Q9GZV5|P46937
GRIP2-2	HIPPO SIGNALING CASCADE	WWTR1|YAP1	Q9GZV5|P46937
GRIP2-4	HIPPO SIGNALING CASCADE	WWTR1|YAP1	Q9GZV5|P46937
INADL-10	HIPPO SIGNALING CASCADE	WWTR1|YAP1	Q9GZV5|P46937
LRRC7-1	HIPPO SIGNALING CASCADE	WWTR1|YAP1	Q9GZV5|P46937
MAGI2-2	HIPPO SIGNALING CASCADE	WWTR1|YAP1	Q9GZV5|P46937
MAGI3-3	HIPPO SIGNALING CASCADE	WWTR1|YAP1	Q9GZV5|P46937
PARD3-1	HIPPO SIGNALING CASCADE	WWTR1|YAP1	Q9GZV5|P46937
PARD3-3	HIPPO SIGNALING CASCADE	WWTR1|YAP1	Q9GZV5|P46937
PDLIM1-1	HIPPO SIGNALING CASCADE	WWTR1|YAP1	Q9GZV5|P46937
PDLIM3-1	HIPPO SIGNALING CASCADE	WWTR1|YAP1	Q9GZV5|P46937
PDLIM5-1	HIPPO SIGNALING CASCADE	WWTR1|YAP1	Q9GZV5|P46937
PDZD3-2	HIPPO SIGNALING CASCADE	WWTR1|YAP1	Q9GZV5|P46937
PDZD3-3	HIPPO SIGNALING CASCADE	WWTR1|YAP1	Q9GZV5|P46937
PPP1R9A-1	HIPPO SIGNALING CASCADE	WWTR1|YAP1|MOB1A	Q9GZV5|P46937|Q9H8S9
PPP1R9B-1	HIPPO SIGNALING CASCADE	WWTR1|YAP1	Q9GZV5|P46937
PTPN3-1	HIPPO SIGNALING CASCADE	WWTR1|YAP1	Q9GZV5|P46937
RGS12-1	HIPPO SIGNALING CASCADE	WWTR1|YAP1	Q9GZV5|P46937
SDCBP-1	HIPPO SIGNALING CASCADE	WWTR1|YAP1	Q9GZV5|P46937
SDCBP2-2	HIPPO SIGNALING CASCADE	WWTR1|YAP1	Q9GZV5|P46937
SLC9A3R1-2	HIPPO SIGNALING CASCADE	WWTR1|YAP1	Q9GZV5|P46937
SNTG1-1	HIPPO SIGNALING CASCADE	WWTR1|YAP1	Q9GZV5|P46937
SYNPO2-1	HIPPO SIGNALING CASCADE	WWTR1|YAP1	Q9GZV5|P46937
TIAM1-1	HIPPO SIGNALING CASCADE	WWTR1|YAP1	Q9GZV5|P46937
INDUCTION OF APOPTOSIS BY EXTRACELLULAR SIGNALS
AHNAK2-1	INDUCTION OF APOPTOSIS BY EXTRACELLULAR SIGNALS	ARHGEF16|ARHGEF3|UBC|KALRN|PSEN1|PRKCA|NET1|ABR|FAS|ECT2|PDCD6	Q5VV41|Q9NR81|P0CG48|O60229|P49768|P17252|Q7Z628|Q12979|P25445|Q9H8V3|O75340
CNKSR1-1	INDUCTION OF APOPTOSIS BY EXTRACELLULAR SIGNALS	KALRN	O60229
DLG3-2	INDUCTION OF APOPTOSIS BY EXTRACELLULAR SIGNALS	ARHGEF16|PLEKHG5|KALRN|PSEN1|PRKCA|NET1|ABR|FAS|PDCD6|OBSCN	Q5VV41|O94827|O60229|P49768|P17252|Q7Z628|Q12979|P25445|O75340|Q5VST9
ERBB2IP-1	INDUCTION OF APOPTOSIS BY EXTRACELLULAR SIGNALS	ARHGEF16|KALRN|NET1|ABR	Q5VV41|O60229|Q7Z628|Q12979
FRMPD4-1	INDUCTION OF APOPTOSIS BY EXTRACELLULAR SIGNALS	KALRN|NET1|ARHGEF7	O60229|Q7Z628|Q14155
GIPC2-1	INDUCTION OF APOPTOSIS BY EXTRACELLULAR SIGNALS	ARHGEF16|KALRN|NET1|ABR|ARHGEF7	Q5VV41|O60229|Q7Z628|Q12979|Q14155
GIPC3-1	INDUCTION OF APOPTOSIS BY EXTRACELLULAR SIGNALS	ARHGEF16|KALRN|NET1|ABR|ARHGEF7	Q5VV41|O60229|Q7Z628|Q12979|Q14155
GRD2I-2	INDUCTION OF APOPTOSIS BY EXTRACELLULAR SIGNALS	ARHGEF16|KALRN|NET1|ABR|ARHGEF7	Q5VV41|O60229|Q7Z628|Q12979|Q14155
GRIP1-2	INDUCTION OF APOPTOSIS BY EXTRACELLULAR SIGNALS	ARHGEF16|KALRN|NET1|ABR	Q5VV41|O60229|Q7Z628|Q12979
GRIP1-3	INDUCTION OF APOPTOSIS BY EXTRACELLULAR SIGNALS	ARHGEF16|KALRN|NET1|ABR	Q5VV41|O60229|Q7Z628|Q12979
IL16-1	INDUCTION OF APOPTOSIS BY EXTRACELLULAR SIGNALS	ARHGEF16|ARHGEF3|PLEKHG5|KALRN|PSEN1|PRKCA|NET1|NGFR|ABR|FAS|ECT2|PDCD6	Q5VV41|Q9NR81|O94827|O60229|P49768|P17252|Q7Z628|P08138|Q12979|P25445|Q9H8V3|O75340
INADL-10	INDUCTION OF APOPTOSIS BY EXTRACELLULAR SIGNALS	KALRN|NET1|ABR	O60229|Q7Z628|Q12979
INADL-8	INDUCTION OF APOPTOSIS BY EXTRACELLULAR SIGNALS	ARHGEF3|PLEKHG5|PSEN1|NET1|PRKCA|NGFR|PDCD6|SOS1|KALRN|UBC|BAX|FAS|ECT2	Q9NR81|O94827|P49768|Q7Z628|P17252|P08138|O75340|Q07889|O60229|P0CG48|Q07812|P25445|Q9H8V3
MAGI3-3	INDUCTION OF APOPTOSIS BY EXTRACELLULAR SIGNALS	ARHGEF16|KALRN|NET1|ABR	Q5VV41|O60229|Q7Z628|Q12979
MPDZ-10	INDUCTION OF APOPTOSIS BY EXTRACELLULAR SIGNALS	PLEKHG5|KALRN|NET1|PRKCA|NGFR|FAS|ABR|PDCD6	O94827|O60229|Q7Z628|P17252|P08138|P25445|Q12979|O75340
MPDZ-12	INDUCTION OF APOPTOSIS BY EXTRACELLULAR SIGNALS	ARHGEF16|PLEKHG5|KALRN|PRKCA|NET1|ABR|FAS|ECT2|OBSCN	Q5VV41|O94827|O60229|P17252|Q7Z628|Q12979|P25445|Q9H8V3|Q5VST9
MPDZ-13	INDUCTION OF APOPTOSIS BY EXTRACELLULAR SIGNALS	ARHGEF16|ARHGEF3|KALRN|NET1|ABR|ARHGEF7	Q5VV41|Q9NR81|O60229|Q7Z628|Q12979|Q14155
MPDZ-9	INDUCTION OF APOPTOSIS BY EXTRACELLULAR SIGNALS	ARHGEF3|CASP8|TRIO|PSEN1|NET1|PDCD6|ARHGEF7|ARHGEF16|CRADD|KALRN|BAX|ABR|FAS|ECT2	Q9NR81|Q14790|O75962|P49768|Q7Z628|O75340|Q14155|Q5VV41|P78560|O60229|Q07812|Q12979|P25445|Q9H8V3
PARD3-3	INDUCTION OF APOPTOSIS BY EXTRACELLULAR SIGNALS	ARHGEF16|KALRN|NET1	Q5VV41|O60229|Q7Z628
PDLIM3-1	INDUCTION OF APOPTOSIS BY EXTRACELLULAR SIGNALS	ARHGEF16|KALRN|NET1|ABR|ARHGEF7	Q5VV41|O60229|Q7Z628|Q12979|Q14155
PDLIM7-1	INDUCTION OF APOPTOSIS BY EXTRACELLULAR SIGNALS	KALRN|NET1|ARHGEF7	O60229|Q7Z628|Q14155
PDZD11-1	INDUCTION OF APOPTOSIS BY EXTRACELLULAR SIGNALS	ARHGEF16|KALRN|NET1|ARHGEF7	Q5VV41|O60229|Q7Z628|Q14155
PDZD2-3	INDUCTION OF APOPTOSIS BY EXTRACELLULAR SIGNALS	ARHGEF3|PLEKHG5|PSEN1|NET1|PRKCA|NGFR|PDCD6|ARHGEF16|KALRN|UBC|FAS|ABR|ECT2	Q9NR81|O94827|P49768|Q7Z628|P17252|P08138|O75340|Q5VV41|O60229|P0CG48|P25445|Q12979|Q9H8V3
PDZD2-4	INDUCTION OF APOPTOSIS BY EXTRACELLULAR SIGNALS	ARHGEF16|KALRN|NET1|ABR|ARHGEF7	Q5VV41|O60229|Q7Z628|Q12979|Q14155
PICK1-1	INDUCTION OF APOPTOSIS BY EXTRACELLULAR SIGNALS	ARHGEF16|KALRN|NET1|ABR	Q5VV41|O60229|Q7Z628|Q12979
SHROOM4-1	INDUCTION OF APOPTOSIS BY EXTRACELLULAR SIGNALS	KALRN	O60229
SIPA1L1-1	INDUCTION OF APOPTOSIS BY EXTRACELLULAR SIGNALS	KALRN|NET1	O60229|Q7Z628
SIPA1L2-1	INDUCTION OF APOPTOSIS BY EXTRACELLULAR SIGNALS	KALRN|NET1	O60229|Q7Z628
SYNJ2BP-1	INDUCTION OF APOPTOSIS BY EXTRACELLULAR SIGNALS	ARHGEF16|KALRN|NET1|ABR|ARHGEF7	Q5VV41|O60229|Q7Z628|Q12979|Q14155
USH1C-2	INDUCTION OF APOPTOSIS BY EXTRACELLULAR SIGNALS	ARHGEF16|KALRN|NET1|ABR|ARHGEF7	Q5VV41|O60229|Q7Z628|Q12979|Q14155
INNATE IMMUNE RESPONSE SIGNALLING
PDLIM5-1	STRESS-ACTIVATED MAPK CASCADE	RPS6KA1|RPS6KA3|RPS6KA2|MAPK14|MAP2K3	Q15418|P51812|Q15349|Q16539|P46734
PDLIM5-1	TOLL-LIKE RECEPTOR 3 SIGNALING PATHWAY	RPS6KA1|RPS6KA3|RPS6KA2|MAPK14|MAP2K3	Q15418|P51812|Q15349|Q16539|P46734
PDLIM5-1	MYD88-INDEPENDENT TOLL-LIKE RECEPTOR SIGNALING PATHWAY	RPS6KA1|RPS6KA3|RPS6KA2|MAPK14|MAP2K3	Q15418|P51812|Q15349|Q16539|P46734
PDLIM5-1	STRESS-ACTIVATED PROTEIN KINASE SIGNALING CASCADE	RPS6KA1|RPS6KA3|RPS6KA2|MAPK14|MAP2K3	Q15418|P51812|Q15349|Q16539|P46734
PDLIM5-1	PATTERN RECOGNITION RECEPTOR SIGNALING PATHWAY	RPS6KA1|RPS6KA3|RPS6KA2|MAPK14|MAP2K3	Q15418|P51812|Q15349|Q16539|P46734
PDLIM5-1	INNATE IMMUNE RESPONSE-ACTIVATING SIGNAL TRANSDUCTION	RPS6KA1|RPS6KA3|RPS6KA2|MAPK14|MAP2K3	Q15418|P51812|Q15349|Q16539|P46734
PDZK1-1	STRESS-ACTIVATED PROTEIN KINASE SIGNALING CASCADE	MAPKAPK2|RPS6KA1|RPS6KA3|SH2D3C|GPS1|RPS6KA2|MAPK14|MAP2K3	P49137|Q15418|P51812|Q8N5H7|Q13098|Q15349|Q16539|P46734
PDZK1-1	STRESS-ACTIVATED MAPK CASCADE	MAPKAPK2|RPS6KA1|RPS6KA3|RPS6KA2|MAPK14|MAP2K3	P49137|Q15418|P51812|Q15349|Q16539|P46734
PDZK1-1	PATTERN RECOGNITION RECEPTOR SIGNALING PATHWAY	MAPKAPK2|RPS6KA1|CLEC7A|COLEC12|RPS6KA3|RPS6KA2|MAPK14|MAP2K3	P49137|Q15418|Q9BXN2|Q5KU26|P51812|Q15349|Q16539|P46734
PDZK1-1	INNATE IMMUNE RESPONSE-ACTIVATING SIGNAL TRANSDUCTION	MAPKAPK2|RPS6KA1|CLEC7A|COLEC12|RPS6KA3|RPS6KA2|MAPK14|MAP2K3	P49137|Q15418|Q9BXN2|Q5KU26|P51812|Q15349|Q16539|P46734
PDZK1-1	TOLL-LIKE RECEPTOR 3 SIGNALING PATHWAY	MAPKAPK2|RPS6KA1|RPS6KA3|RPS6KA2|MAPK14|MAP2K3	P49137|Q15418|P51812|Q15349|Q16539|P46734
PDZK1-1	MYD88-INDEPENDENT TOLL-LIKE RECEPTOR SIGNALING PATHWAY	MAPKAPK2|RPS6KA1|RPS6KA3|RPS6KA2|MAPK14|MAP2K3	P49137|Q15418|P51812|Q15349|Q16539|P46734
SHANK2-1	STRESS-ACTIVATED MAPK CASCADE	MAPKAPK2|RPS6KA1|RPS6KA3|RPS6KA2|MAP2K3	P49137|Q15418|P51812|Q15349|P46734
SHANK2-1	STRESS-ACTIVATED PROTEIN KINASE SIGNALING CASCADE	MAPKAPK2|RPS6KA1|RPS6KA3|RPS6KA2|MAP4K1|MAP2K3	P49137|Q15418|P51812|Q15349|Q92918|P46734
SHANK2-1	TOLL-LIKE RECEPTOR 3 SIGNALING PATHWAY	MAPKAPK2|RPS6KA1|RPS6KA3|RPS6KA2|MAP2K3	P49137|Q15418|P51812|Q15349|P46734
SHANK2-1	MYD88-INDEPENDENT TOLL-LIKE RECEPTOR SIGNALING PATHWAY	MAPKAPK2|RPS6KA1|RPS6KA3|RPS6KA2|MAP2K3	P49137|Q15418|P51812|Q15349|P46734
SHANK2-1	PATTERN RECOGNITION RECEPTOR SIGNALING PATHWAY	MAPKAPK2|RPS6KA1|RPS6KA3|RPS6KA2|MAP2K3	P49137|Q15418|P51812|Q15349|P46734
SHANK2-1	INNATE IMMUNE RESPONSE-ACTIVATING SIGNAL TRANSDUCTION	MAPKAPK2|RPS6KA1|RPS6KA3|RPS6KA2|MAP2K3	P49137|Q15418|P51812|Q15349|P46734
INTEGRIN-MEDIATED SIGNALLING PATHWAY
GRIP2-4	INTEGRIN-MEDIATED SIGNALING PATHWAY	LAMA5|NEDD9	O15230|Q14511
LIMK2-1	INTEGRIN-MEDIATED SIGNALING PATHWAY	LAMA5	O15230
MAGI2-2	INTEGRIN-MEDIATED SIGNALING PATHWAY	PTK2|NEDD9	Q05397|Q14511
MPDZ-8	INTEGRIN-MEDIATED SIGNALING PATHWAY	LAMA5	O15230
PDZD2-2	INTEGRIN-MEDIATED SIGNALING PATHWAY	LAMA5	O15230
RGS3-1	INTEGRIN-MEDIATED SIGNALING PATHWAY	LAMA5|PTK2|NEDD9	O15230|Q05397|Q14511
ION HOMEOSTASIS
AHNAK2-1	ION HOMEOSTASIS	SLC11A2|ATP2B2|CACNG4|SCN5A|PSEN1|PDGFRA|CUTC|RYR2|C3AR1|CACNG2|RHAG|CLDN16|STEAP3|C5AR1|SLC40A1|HTR2C	P49281|Q01814|Q9UBN1|Q14524|P49768|P16234|Q9NTM9|Q92736|Q16581|Q9Y698|Q02094|Q9Y5I7|Q658P3|P21730|Q9NP59|P28335
AHNAK2-1	CELLULAR ION HOMEOSTASIS	SLC11A2|ATP2B2|CACNG4|SCN5A|PSEN1|PDGFRA|RYR2|C3AR1|CACNG2|RHAG|CLDN16|STEAP3|C5AR1|SLC40A1|HTR2C	P49281|Q01814|Q9UBN1|Q14524|P49768|P16234|Q92736|Q16581|Q9Y698|Q02094|Q9Y5I7|Q658P3|P21730|Q9NP59|P28335
AHNAK2-1	CELLULAR CHEMICAL HOMEOSTASIS	SLC11A2|ATP2B2|CACNG4|SCN5A|PSEN1|PDGFRA|RYR2|C3AR1|CACNG2|RHAG|CLDN16|STEAP3|C5AR1|SLC40A1|HTR2C	P49281|Q01814|Q9UBN1|Q14524|P49768|P16234|Q92736|Q16581|Q9Y698|Q02094|Q9Y5I7|Q658P3|P21730|Q9NP59|P28335
AHNAK2-1	CELLULAR HOMEOSTASIS	SLC11A2|ATP2B2|CACNG4|KRIT1|SCN5A|PSEN1|PDGFRA|RYR2|C3AR1|CACNG2|RHAG|CLDN16|STEAP3|C5AR1|SLC40A1|HTR2C	P49281|Q01814|Q9UBN1|O00522|Q14524|P49768|P16234|Q92736|Q16581|Q9Y698|Q02094|Q9Y5I7|Q658P3|P21730|Q9NP59|P28335
APBA2-1	MEMBRANE DEPOLARIZATION	CACNG2|CACNG4|SCN5A	Q9Y698|Q9UBN1|Q14524
APBA2-1	REGULATION OF MEMBRANE POTENTIAL	CACNG2|CACNG4|SCN5A	Q9Y698|Q9UBN1|Q14524
APBA3-2	CELLULAR ION HOMEOSTASIS	ATP2B2|CACNG2|CACNG4|RHAG|CLDN16|PSEN1|PDGFRA|HTR2C|C3AR1	Q01814|Q9Y698|Q9UBN1|Q02094|Q9Y5I7|P49768|P16234|P28335|Q16581
APBA3-2	CELLULAR CHEMICAL HOMEOSTASIS	ATP2B2|CACNG2|CACNG4|RHAG|CLDN16|PSEN1|PDGFRA|HTR2C|C3AR1	Q01814|Q9Y698|Q9UBN1|Q02094|Q9Y5I7|P49768|P16234|P28335|Q16581
APBA3-2	ION HOMEOSTASIS	ATP2B2|CACNG2|CACNG4|RHAG|CLDN16|PSEN1|PDGFRA|HTR2C|C3AR1	Q01814|Q9Y698|Q9UBN1|Q02094|Q9Y5I7|P49768|P16234|P28335|Q16581
APBA3-2	CELLULAR HOMEOSTASIS	ATP2B2|CACNG2|CACNG4|RHAG|CLDN16|PSEN1|PDGFRA|HTR2C|C3AR1	Q01814|Q9Y698|Q9UBN1|Q02094|Q9Y5I7|P49768|P16234|P28335|Q16581
DLG1-1	ION HOMEOSTASIS	SLC11A2|ATP2B2|CACNG4|FBXL5|SCN5A|PDGFRA|KCNMB2|SLC11A1|CLCN3|RYR2|C3AR1|CACNG2|CLDN16|CDH23|ATP1A4|HTR2C	P49281|Q01814|Q9UBN1|Q9UKA1|Q14524|P16234|Q9Y691|P49279|P51790|Q92736|Q16581|Q9Y698|Q9Y5I7|Q9H251|Q13733|P28335
DLG1-2	MEMBRANE DEPOLARIZATION	CACNG2|CACNG4|SCN5A	Q9Y698|Q9UBN1|Q14524
DLG2-1	ION HOMEOSTASIS	SLC11A2|ATP2B2|CACNG4|SCN5A|PDGFRA|KCNMB2|SLC11A1|CLCN3|C3AR1|CACNG2|RHAG|CDH23|ATP1A4|HTR2C	P49281|Q01814|Q9UBN1|Q14524|P16234|Q9Y691|P49279|P51790|Q16581|Q9Y698|Q02094|Q9H251|Q13733|P28335
DLG2-2	MEMBRANE DEPOLARIZATION	CACNG2|CACNG4|SCN5A|CACNA1E	Q9Y698|Q9UBN1|Q14524|Q15878
DLG3-1	CELLULAR HOMEOSTASIS	SLC11A2|ATP2B2|CACNG4|KRIT1|SCN5A|PDGFRA|EDNRA|C3AR1|CACNG2|RHAG|XCR1|CLDN16|CDH23|HTR2C	P49281|Q01814|Q9UBN1|O00522|Q14524|P16234|P25101|Q16581|Q9Y698|Q02094|P46094|Q9Y5I7|Q9H251|P28335
DLG3-1	CELLULAR ION HOMEOSTASIS	SLC11A2|ATP2B2|CACNG4|SCN5A|PDGFRA|EDNRA|C3AR1|CACNG2|RHAG|XCR1|CLDN16|CDH23|HTR2C	P49281|Q01814|Q9UBN1|Q14524|P16234|P25101|Q16581|Q9Y698|Q02094|P46094|Q9Y5I7|Q9H251|P28335
DLG3-1	CYTOSOLIC CALCIUM ION HOMEOSTASIS	ATP2B2|XCR1|CDH23|PDGFRA|HTR2C|EDNRA|C3AR1	Q01814|P46094|Q9H251|P16234|P28335|P25101|Q16581
DLG3-1	CELLULAR CHEMICAL HOMEOSTASIS	SLC11A2|ATP2B2|CACNG4|SCN5A|PDGFRA|EDNRA|C3AR1|CACNG2|RHAG|XCR1|CLDN16|CDH23|HTR2C	P49281|Q01814|Q9UBN1|Q14524|P16234|P25101|Q16581|Q9Y698|Q02094|P46094|Q9Y5I7|Q9H251|P28335
DLG3-1	ION HOMEOSTASIS	SLC11A2|ATP2B2|CACNG4|SCN5A|PDGFRA|EDNRA|C3AR1|CACNG2|RHAG|XCR1|CLDN16|CDH23|HTR2C	P49281|Q01814|Q9UBN1|Q14524|P16234|P25101|Q16581|Q9Y698|Q02094|P46094|Q9Y5I7|Q9H251|P28335
DLG3-1	MEMBRANE DEPOLARIZATION	CACNG2|CACNG4|SCN5A	Q9Y698|Q9UBN1|Q14524
DLG3-2	CELLULAR ION HOMEOSTASIS	SLC11A2|ATP2B2|CACNG4|SCN5A|PSEN1|GRIN1|PDGFRA|KCNMB2|C3AR1|KCND2|CACNG2|RHAG|CLDN16|STEAP3|SLC40A1|ATP1A4|HTR2C	P49281|Q01814|Q9UBN1|Q14524|P49768|Q05586|P16234|Q9Y691|Q16581|Q9NZV8|Q9Y698|Q02094|Q9Y5I7|Q658P3|Q9NP59|Q13733|P28335
DLG3-2	CELLULAR CHEMICAL HOMEOSTASIS	SLC11A2|ATP2B2|CACNG4|SCN5A|PSEN1|GRIN1|PDGFRA|KCNMB2|C3AR1|KCND2|CACNG2|RHAG|CLDN16|STEAP3|SLC40A1|ATP1A4|HTR2C	P49281|Q01814|Q9UBN1|Q14524|P49768|Q05586|P16234|Q9Y691|Q16581|Q9NZV8|Q9Y698|Q02094|Q9Y5I7|Q658P3|Q9NP59|Q13733|P28335
DLG3-2	CELLULAR HOMEOSTASIS	SLC11A2|ATP2B2|CACNG4|KRIT1|SCN5A|PSEN1|GRIN1|PDGFRA|KCNMB2|C3AR1|KCND2|CACNG2|RHAG|CLDN16|STEAP3|SLC40A1|ATP1A4|HTR2C	P49281|Q01814|Q9UBN1|O00522|Q14524|P49768|Q05586|P16234|Q9Y691|Q16581|Q9NZV8|Q9Y698|Q02094|Q9Y5I7|Q658P3|Q9NP59|Q13733|P28335
DLG3-2	ION HOMEOSTASIS	SLC11A2|ATP2B2|CACNG4|SCN5A|PSEN1|GRIN1|PDGFRA|KCNMB2|C3AR1|KCND2|CACNG2|RHAG|CLDN16|STEAP3|SLC40A1|ATP1A4|HTR2C	P49281|Q01814|Q9UBN1|Q14524|P49768|Q05586|P16234|Q9Y691|Q16581|Q9NZV8|Q9Y698|Q02094|Q9Y5I7|Q658P3|Q9NP59|Q13733|P28335
DLG3-2	REGULATION OF MEMBRANE POTENTIAL	KCND2|CACNG2|CACNG4|SCN5A|KCNMB2|GRIN1	Q9NZV8|Q9Y698|Q9UBN1|Q14524|Q9Y691|Q05586
DLG3-3	CELLULAR HOMEOSTASIS	SLC11A2|ATP2B2|CACNG4|KRIT1|SCN5A|GRIN1|PDGFRA|C3AR1|CACNG2|XCR1|CLDN16|CDH23|HTR2C	P49281|Q01814|Q9UBN1|O00522|Q14524|Q05586|P16234|Q16581|Q9Y698|P46094|Q9Y5I7|Q9H251|P28335
DLG3-3	CELLULAR ION HOMEOSTASIS	SLC11A2|ATP2B2|CACNG2|CACNG4|CLDN16|XCR1|CDH23|SCN5A|PDGFRA|GRIN1|HTR2C|C3AR1	P49281|Q01814|Q9Y698|Q9UBN1|Q9Y5I7|P46094|Q9H251|Q14524|P16234|Q05586|P28335|Q16581
DLG3-3	CELLULAR CHEMICAL HOMEOSTASIS	SLC11A2|ATP2B2|CACNG2|CACNG4|CLDN16|XCR1|CDH23|SCN5A|PDGFRA|GRIN1|HTR2C|C3AR1	P49281|Q01814|Q9Y698|Q9UBN1|Q9Y5I7|P46094|Q9H251|Q14524|P16234|Q05586|P28335|Q16581
DLG3-3	ION HOMEOSTASIS	SLC11A2|ATP2B2|CACNG2|CACNG4|CLDN16|XCR1|CDH23|SCN5A|PDGFRA|GRIN1|HTR2C|C3AR1	P49281|Q01814|Q9Y698|Q9UBN1|Q9Y5I7|P46094|Q9H251|Q14524|P16234|Q05586|P28335|Q16581
DLG3-3	MEMBRANE DEPOLARIZATION	CACNG2|CACNG4|SCN5A	Q9Y698|Q9UBN1|Q14524
DLG3-3	CYTOSOLIC CALCIUM ION HOMEOSTASIS	ATP2B2|XCR1|CDH23|PDGFRA|HTR2C|C3AR1	Q01814|P46094|Q9H251|P16234|P28335|Q16581
DLG4-1	ION HOMEOSTASIS	SLC11A2|ATP2B2|CACNG4|FBXL5|SCN5A|PDGFRA|KCNMB2|SLC11A1|RYR2|C3AR1|CACNG2|RHAG|CDH23|ATP6V0D2|ATP1A4|HTR2C	P49281|Q01814|Q9UBN1|Q9UKA1|Q14524|P16234|Q9Y691|P49279|Q92736|Q16581|Q9Y698|Q02094|Q9H251|Q8N8Y2|Q13733|P28335
DLG4-1	CELLULAR ION HOMEOSTASIS	SLC11A2|ATP2B2|CACNG4|SCN5A|PDGFRA|KCNMB2|SLC11A1|RYR2|C3AR1|CACNG2|RHAG|CDH23|ATP6V0D2|ATP1A4|HTR2C	P49281|Q01814|Q9UBN1|Q14524|P16234|Q9Y691|P49279|Q92736|Q16581|Q9Y698|Q02094|Q9H251|Q8N8Y2|Q13733|P28335
DLG4-1	CELLULAR HOMEOSTASIS	SLC11A2|ATP2B2|CACNG4|KRIT1|SCN5A|PDGFRA|KCNMB2|SLC11A1|RYR2|C3AR1|CACNG2|RHAG|CDH23|ATP6V0D2|ATP1A4|HTR2C	P49281|Q01814|Q9UBN1|O00522|Q14524|P16234|Q9Y691|P49279|Q92736|Q16581|Q9Y698|Q02094|Q9H251|Q8N8Y2|Q13733|P28335
DLG4-1	CELLULAR CHEMICAL HOMEOSTASIS	SLC11A2|ATP2B2|CACNG4|SCN5A|PDGFRA|KCNMB2|SLC11A1|RYR2|C3AR1|CACNG2|RHAG|CDH23|ATP6V0D2|ATP1A4|HTR2C	P49281|Q01814|Q9UBN1|Q14524|P16234|Q9Y691|P49279|Q92736|Q16581|Q9Y698|Q02094|Q9H251|Q8N8Y2|Q13733|P28335
DLG4-2	CELLULAR HOMEOSTASIS	SLC11A2|ATP2B2|CACNG4|KRIT1|SCN5A|KCNMB2|PDGFRA|C3AR1|CACNG2|CLDN16|CDH23|HTR2C|ATP1A4	P49281|Q01814|Q9UBN1|O00522|Q14524|Q9Y691|P16234|Q16581|Q9Y698|Q9Y5I7|Q9H251|P28335|Q13733
DLG4-2	CELLULAR ION HOMEOSTASIS	SLC11A2|ATP2B2|CACNG2|CACNG4|CLDN16|CDH23|SCN5A|PDGFRA|KCNMB2|ATP1A4|HTR2C|C3AR1	P49281|Q01814|Q9Y698|Q9UBN1|Q9Y5I7|Q9H251|Q14524|P16234|Q9Y691|Q13733|P28335|Q16581
DLG4-2	CELLULAR CHEMICAL HOMEOSTASIS	SLC11A2|ATP2B2|CACNG2|CACNG4|CLDN16|CDH23|SCN5A|PDGFRA|KCNMB2|ATP1A4|HTR2C|C3AR1	P49281|Q01814|Q9Y698|Q9UBN1|Q9Y5I7|Q9H251|Q14524|P16234|Q9Y691|Q13733|P28335|Q16581
DLG4-2	ION HOMEOSTASIS	SLC11A2|ATP2B2|CACNG2|CACNG4|CLDN16|CDH23|SCN5A|PDGFRA|KCNMB2|ATP1A4|HTR2C|C3AR1	P49281|Q01814|Q9Y698|Q9UBN1|Q9Y5I7|Q9H251|Q14524|P16234|Q9Y691|Q13733|P28335|Q16581
DLG4-2	MEMBRANE DEPOLARIZATION	CACNG2|CACNG4|SCN5A	Q9Y698|Q9UBN1|Q14524
DLG4-3	ION HOMEOSTASIS	SLC11A2|ATP2B2|CACNG4|SCN5A|PDGFRA|KCNMB2|SLC11A1|CLCN3|EDNRA|C3AR1|CACNG2|RHAG|CLDN16|XCR1|CDH23|SLC34A1|ATP1A4|HTR2C	P49281|Q01814|Q9UBN1|Q14524|P16234|Q9Y691|P49279|P51790|P25101|Q16581|Q9Y698|Q02094|Q9Y5I7|P46094|Q9H251|Q06495|Q13733|P28335
DLG4-3	CELLULAR ION HOMEOSTASIS	SLC11A2|ATP2B2|CACNG4|SCN5A|PDGFRA|KCNMB2|SLC11A1|EDNRA|C3AR1|CACNG2|RHAG|CLDN16|XCR1|CDH23|ATP1A4|HTR2C	P49281|Q01814|Q9UBN1|Q14524|P16234|Q9Y691|P49279|P25101|Q16581|Q9Y698|Q02094|Q9Y5I7|P46094|Q9H251|Q13733|P28335
DLG4-3	CELLULAR CHEMICAL HOMEOSTASIS	SLC11A2|ATP2B2|CACNG4|SCN5A|PDGFRA|KCNMB2|SLC11A1|EDNRA|C3AR1|CACNG2|RHAG|CLDN16|XCR1|CDH23|ATP1A4|HTR2C	P49281|Q01814|Q9UBN1|Q14524|P16234|Q9Y691|P49279|P25101|Q16581|Q9Y698|Q02094|Q9Y5I7|P46094|Q9H251|Q13733|P28335
DLG4-3	CELLULAR HOMEOSTASIS	SLC11A2|ATP2B2|CACNG4|KRIT1|SCN5A|PDGFRA|KCNMB2|SLC11A1|EDNRA|C3AR1|CACNG2|RHAG|CLDN16|XCR1|CDH23|ATP1A4|HTR2C	P49281|Q01814|Q9UBN1|O00522|Q14524|P16234|Q9Y691|P49279|P25101|Q16581|Q9Y698|Q02094|Q9Y5I7|P46094|Q9H251|Q13733|P28335
GRIP1-1	CELLULAR HOMEOSTASIS	ATP7A|SLC11A2|ATP2B2|KRIT1|CLDN16|CDH23|PDGFRA|GRIN1|ATP6V1B1	Q04656|P49281|Q01814|O00522|Q9Y5I7|Q9H251|P16234|Q05586|P15313
GRIP1-3	MEMBRANE DEPOLARIZATION	CACNG2|CACNG4	Q9Y698|Q9UBN1
GRIP1-3	CELLULAR ION HOMEOSTASIS	SLC11A2|CACNG2|CACNG4|PDGFRA|HTR2C	P49281|Q9Y698|Q9UBN1|P16234|P28335
GRIP1-3	CELLULAR CHEMICAL HOMEOSTASIS	SLC11A2|CACNG2|CACNG4|PDGFRA|HTR2C	P49281|Q9Y698|Q9UBN1|P16234|P28335
GRIP1-3	ION HOMEOSTASIS	SLC11A2|CACNG2|CACNG4|PDGFRA|HTR2C	P49281|Q9Y698|Q9UBN1|P16234|P28335
GRIP1-3	CELLULAR HOMEOSTASIS	SLC11A2|CACNG2|CACNG4|PDGFRA|HTR2C	P49281|Q9Y698|Q9UBN1|P16234|P28335
GRIP2-4	MEMBRANE DEPOLARIZATION	CACNG2|CACNG4	Q9Y698|Q9UBN1
GRIP2-4	REGULATION OF MEMBRANE POTENTIAL	CACNG2|CACNG4	Q9Y698|Q9UBN1
IL16-1	MEMBRANE DEPOLARIZATION	CACNG2|CACNG4|SCN5A|CACNA1E	Q9Y698|Q9UBN1|Q14524|Q15878
INADL-10	MEMBRANE DEPOLARIZATION	CACNG2|CACNG4	Q9Y698|Q9UBN1
INADL-10	CELLULAR ION HOMEOSTASIS	CACNG2|ATP2B2|CACNG4|PDGFRA	Q9Y698|Q01814|Q9UBN1|P16234
INADL-10	CELLULAR CHEMICAL HOMEOSTASIS	CACNG2|ATP2B2|CACNG4|PDGFRA	Q9Y698|Q01814|Q9UBN1|P16234
INADL-10	ION HOMEOSTASIS	CACNG2|ATP2B2|CACNG4|PDGFRA	Q9Y698|Q01814|Q9UBN1|P16234
INADL-10	CELLULAR HOMEOSTASIS	CACNG2|ATP2B2|CACNG4|PDGFRA	Q9Y698|Q01814|Q9UBN1|P16234
INADL-6	MEMBRANE DEPOLARIZATION	CACNG2|CACNG4|SCN5A	Q9Y698|Q9UBN1|Q14524
INADL-6	CELLULAR HOMEOSTASIS	SLC11A2|ATP2B2|CACNG2|CACNG4|RHAG|KRIT1|CLDN16|SCN5A|PDGFRA|SLC40A1|HTR2C	P49281|Q01814|Q9Y698|Q9UBN1|Q02094|O00522|Q9Y5I7|Q14524|P16234|Q9NP59|P28335
INADL-6	CELLULAR ION HOMEOSTASIS	SLC11A2|ATP2B2|CACNG2|CACNG4|RHAG|CLDN16|SCN5A|PDGFRA|SLC40A1|HTR2C	P49281|Q01814|Q9Y698|Q9UBN1|Q02094|Q9Y5I7|Q14524|P16234|Q9NP59|P28335
INADL-6	CELLULAR CHEMICAL HOMEOSTASIS	SLC11A2|ATP2B2|CACNG2|CACNG4|RHAG|CLDN16|SCN5A|PDGFRA|SLC40A1|HTR2C	P49281|Q01814|Q9Y698|Q9UBN1|Q02094|Q9Y5I7|Q14524|P16234|Q9NP59|P28335
INADL-6	ION HOMEOSTASIS	SLC11A2|ATP2B2|CACNG2|CACNG4|RHAG|CLDN16|SCN5A|PDGFRA|SLC40A1|HTR2C	P49281|Q01814|Q9Y698|Q9UBN1|Q02094|Q9Y5I7|Q14524|P16234|Q9NP59|P28335
INADL-8	MEMBRANE DEPOLARIZATION	CACNG2|CACNG4|SCN5A|CACNA1E	Q9Y698|Q9UBN1|Q14524|Q15878
LIN7A-1	ION HOMEOSTASIS	ATP2B2|CACNG4|FBXL5|CALCA|SCN5A|PDGFRA|KCNMB2|SLC11A1|CACNG2|RHAG|CDH23|ATP6V0D2|SLC40A1|ATP1A4|HTR2C	Q01814|Q9UBN1|Q9UKA1|P01258|Q14524|P16234|Q9Y691|P49279|Q9Y698|Q02094|Q9H251|Q8N8Y2|Q9NP59|Q13733|P28335
LIN7C-1	MEMBRANE DEPOLARIZATION	CACNG2|CACNG4|SCN5A	Q9Y698|Q9UBN1|Q14524
MAGI1-3	MEMBRANE DEPOLARIZATION	CACNG2|CACNG4|SCN5A	Q9Y698|Q9UBN1|Q14524
MAGI1-4	CYTOSOLIC CALCIUM ION HOMEOSTASIS	ATP2B2|PDGFRA|HTR2C	Q01814|P16234|P28335
MAGI3-2	CELLULAR HOMEOSTASIS	SLC11A2|ATP2B2|CACNG4|KRIT1|SCN5A|PDGFRA|RYR2|C3AR1|CACNG2|RHAG|CLDN16|STEAP3|SLC40A1|HTR2C	P49281|Q01814|Q9UBN1|O00522|Q14524|P16234|Q92736|Q16581|Q9Y698|Q02094|Q9Y5I7|Q658P3|Q9NP59|P28335
MAGI3-2	CELLULAR ION HOMEOSTASIS	SLC11A2|ATP2B2|CACNG4|SCN5A|PDGFRA|RYR2|C3AR1|CACNG2|RHAG|CLDN16|STEAP3|SLC40A1|HTR2C	P49281|Q01814|Q9UBN1|Q14524|P16234|Q92736|Q16581|Q9Y698|Q02094|Q9Y5I7|Q658P3|Q9NP59|P28335
MAGI3-2	CELLULAR CHEMICAL HOMEOSTASIS	SLC11A2|ATP2B2|CACNG4|SCN5A|PDGFRA|RYR2|C3AR1|CACNG2|RHAG|CLDN16|STEAP3|SLC40A1|HTR2C	P49281|Q01814|Q9UBN1|Q14524|P16234|Q92736|Q16581|Q9Y698|Q02094|Q9Y5I7|Q658P3|Q9NP59|P28335
MAGI3-2	ION HOMEOSTASIS	SLC11A2|ATP2B2|CACNG4|SCN5A|PDGFRA|RYR2|C3AR1|CACNG2|RHAG|CLDN16|STEAP3|SLC40A1|HTR2C	P49281|Q01814|Q9UBN1|Q14524|P16234|Q92736|Q16581|Q9Y698|Q02094|Q9Y5I7|Q658P3|Q9NP59|P28335
MAGI3-2	MEMBRANE DEPOLARIZATION	CACNG2|CACNG4|SCN5A	Q9Y698|Q9UBN1|Q14524
MAGI3-4	MEMBRANE DEPOLARIZATION	CACNG2|CACNG4	Q9Y698|Q9UBN1
MPDZ-10	MEMBRANE DEPOLARIZATION	CACNG2|CACNG4|SCN5A|CACNA1E	Q9Y698|Q9UBN1|Q14524|Q15878
MPDZ-10	CELLULAR ION HOMEOSTASIS	SLC11A2|KCND2|HTR2B|CACNG2|CACNG4|CLDN16|STEAP3|HTR2A|SCN5A|SLC40A1|HTR2C|CACNA1E	P49281|Q9NZV8|P41595|Q9Y698|Q9UBN1|Q9Y5I7|Q658P3|P28223|Q14524|Q9NP59|P28335|Q15878
MPDZ-10	CELLULAR CHEMICAL HOMEOSTASIS	SLC11A2|KCND2|HTR2B|CACNG2|CACNG4|CLDN16|STEAP3|HTR2A|SCN5A|SLC40A1|HTR2C|CACNA1E	P49281|Q9NZV8|P41595|Q9Y698|Q9UBN1|Q9Y5I7|Q658P3|P28223|Q14524|Q9NP59|P28335|Q15878
MPDZ-10	ION HOMEOSTASIS	SLC11A2|KCND2|HTR2B|CACNG2|CACNG4|CLDN16|STEAP3|HTR2A|SCN5A|SLC40A1|HTR2C|CACNA1E	P49281|Q9NZV8|P41595|Q9Y698|Q9UBN1|Q9Y5I7|Q658P3|P28223|Q14524|Q9NP59|P28335|Q15878
MPDZ-10	REGULATION OF MEMBRANE POTENTIAL	KCND2|CACNG2|CACNG4|SCN5A|CACNA1E	Q9NZV8|Q9Y698|Q9UBN1|Q14524|Q15878
MPDZ-10	CELLULAR HOMEOSTASIS	SLC11A2|KCND2|HTR2B|CACNG2|CACNG4|CLDN16|STEAP3|HTR2A|SCN5A|SLC40A1|HTR2C|CACNA1E	P49281|Q9NZV8|P41595|Q9Y698|Q9UBN1|Q9Y5I7|Q658P3|P28223|Q14524|Q9NP59|P28335|Q15878
MPDZ-12	ION HOMEOSTASIS	SLC11A2|ATP2B2|CACNG4|SCN5A|GRIN1|PDGFRA|CUTC|C3AR1|KCND2|CACNG2|RHAG|CLDN16|CDH23|STEAP3|C5AR1|HTR2C	P49281|Q01814|Q9UBN1|Q14524|Q05586|P16234|Q9NTM9|Q16581|Q9NZV8|Q9Y698|Q02094|Q9Y5I7|Q9H251|Q658P3|P21730|P28335
MPDZ-12	CELLULAR ION HOMEOSTASIS	SLC11A2|ATP2B2|CACNG4|SCN5A|GRIN1|PDGFRA|C3AR1|KCND2|CACNG2|RHAG|CLDN16|STEAP3|C5AR1|CDH23|HTR2C	P49281|Q01814|Q9UBN1|Q14524|Q05586|P16234|Q16581|Q9NZV8|Q9Y698|Q02094|Q9Y5I7|Q658P3|P21730|Q9H251|P28335
MPDZ-12	CELLULAR CHEMICAL HOMEOSTASIS	SLC11A2|ATP2B2|CACNG4|SCN5A|GRIN1|PDGFRA|C3AR1|KCND2|CACNG2|RHAG|CLDN16|STEAP3|C5AR1|CDH23|HTR2C	P49281|Q01814|Q9UBN1|Q14524|Q05586|P16234|Q16581|Q9NZV8|Q9Y698|Q02094|Q9Y5I7|Q658P3|P21730|Q9H251|P28335
MPDZ-12	CELLULAR HOMEOSTASIS	SLC11A2|ATP2B2|CACNG4|SCN5A|GRIN1|PDGFRA|C3AR1|KCND2|CACNG2|RHAG|CLDN16|STEAP3|C5AR1|CDH23|HTR2C	P49281|Q01814|Q9UBN1|Q14524|Q05586|P16234|Q16581|Q9NZV8|Q9Y698|Q02094|Q9Y5I7|Q658P3|P21730|Q9H251|P28335
NOS1-1	MEMBRANE DEPOLARIZATION	CACNG2|CACNG4|SCN5A	Q9Y698|Q9UBN1|Q14524
PARD6A-1	MEMBRANE DEPOLARIZATION	CACNG2|CACNG4	Q9Y698|Q9UBN1
PDLIM5-1	REGULATION OF PH	CLCN3|ATP6V1B1	P51790|P15313
PDLIM5-1	MONOVALENT INORGANIC CATION HOMEOSTASIS	CLCN3|ATP6V1B1	P51790|P15313
PDZD2-5	MEMBRANE DEPOLARIZATION	CACNG2|CACNG4|SCN5A	Q9Y698|Q9UBN1|Q14524
PDZD3-3	MEMBRANE DEPOLARIZATION	CACNG2|CACNG4	Q9Y698|Q9UBN1
PDZRN3-1	MEMBRANE DEPOLARIZATION	CACNG2|CACNG4|SCN5A	Q9Y698|Q9UBN1|Q14524
PTPN13-1	ION HOMEOSTASIS	SLC11A2|ATP2B2|CACNG4|SCN5A|PDGFRA|KCNMB2|SLC11A1|CLCN3|C3AR1|CACNG2|RHAG|CLDN16|CDH23|ATP1A4|HTR2C	P49281|Q01814|Q9UBN1|Q14524|P16234|Q9Y691|P49279|P51790|Q16581|Q9Y698|Q02094|Q9Y5I7|Q9H251|Q13733|P28335
PTPN13-1	CELLULAR ION HOMEOSTASIS	SLC11A2|ATP2B2|CACNG4|SCN5A|PDGFRA|KCNMB2|SLC11A1|C3AR1|CACNG2|RHAG|CLDN16|CDH23|ATP1A4|HTR2C	P49281|Q01814|Q9UBN1|Q14524|P16234|Q9Y691|P49279|Q16581|Q9Y698|Q02094|Q9Y5I7|Q9H251|Q13733|P28335
PTPN13-1	CELLULAR HOMEOSTASIS	SLC11A2|ATP2B2|CACNG4|KRIT1|SCN5A|PDGFRA|KCNMB2|SLC11A1|C3AR1|CACNG2|RHAG|CLDN16|CDH23|ATP1A4|HTR2C	P49281|Q01814|Q9UBN1|O00522|Q14524|P16234|Q9Y691|P49279|Q16581|Q9Y698|Q02094|Q9Y5I7|Q9H251|Q13733|P28335
PTPN13-1	CELLULAR CHEMICAL HOMEOSTASIS	SLC11A2|ATP2B2|CACNG4|SCN5A|PDGFRA|KCNMB2|SLC11A1|C3AR1|CACNG2|RHAG|CLDN16|CDH23|ATP1A4|HTR2C	P49281|Q01814|Q9UBN1|Q14524|P16234|Q9Y691|P49279|Q16581|Q9Y698|Q02094|Q9Y5I7|Q9H251|Q13733|P28335
RADIL-1	MEMBRANE DEPOLARIZATION	CACNG2|CACNG4|SCN5A	Q9Y698|Q9UBN1|Q14524
RADIL-1	CELLULAR ION HOMEOSTASIS	ATP2B2|CACNG2|CACNG4|SCN5A|PDGFRA|HTR2C	Q01814|Q9Y698|Q9UBN1|Q14524|P16234|P28335
RADIL-1	CELLULAR CHEMICAL HOMEOSTASIS	ATP2B2|CACNG2|CACNG4|SCN5A|PDGFRA|HTR2C	Q01814|Q9Y698|Q9UBN1|Q14524|P16234|P28335
RADIL-1	REGULATION OF MEMBRANE POTENTIAL	CACNG2|CACNG4|SCN5A	Q9Y698|Q9UBN1|Q14524
RADIL-1	ION HOMEOSTASIS	ATP2B2|CACNG2|CACNG4|SCN5A|PDGFRA|HTR2C	Q01814|Q9Y698|Q9UBN1|Q14524|P16234|P28335
RADIL-1	CELLULAR HOMEOSTASIS	ATP2B2|CACNG2|CACNG4|SCN5A|PDGFRA|HTR2C	Q01814|Q9Y698|Q9UBN1|Q14524|P16234|P28335
SCRIB-1	REGULATION OF PH	CLCN3|ATP1A4|ATP6V1B1	P51790|Q13733|P15313
SCRIB-1	MONOVALENT INORGANIC CATION HOMEOSTASIS	CLCN3|ATP1A4|ATP6V1B1	P51790|Q13733|P15313
SCRIB-2	MEMBRANE DEPOLARIZATION	CACNG2|CACNG4|SCN5A	Q9Y698|Q9UBN1|Q14524
SCRIB-2	CELLULAR HOMEOSTASIS	ATP2C1|SLC11A2|ATP2B2|CACNG2|CACNG4|KRIT1|CLDN16|SCN5A|PDGFRA|SLC40A1	P98194|P49281|Q01814|Q9Y698|Q9UBN1|O00522|Q9Y5I7|Q14524|P16234|Q9NP59
SCRIB-3	ION HOMEOSTASIS	SLC11A2|ATP2B2|CACNG4|SCN5A|PDGFRA|KCNMB2|SLC11A1|CLCN3|C3AR1|CACNG2|CDH23|HTR2C|ATP1A4	P49281|Q01814|Q9UBN1|Q14524|P16234|Q9Y691|P49279|P51790|Q16581|Q9Y698|Q9H251|P28335|Q13733
SHANK2-1	REGULATION OF PH	CLCN3|ATP6V1B1	P51790|P15313
SHANK2-1	MONOVALENT INORGANIC CATION HOMEOSTASIS	CLCN3|ATP6V1B1	P51790|P15313
SIPA1-1	CELLULAR ION HOMEOSTASIS	SLC11A2|ATP2B2|CACNG2|CACNG4|RHAG|CLDN16|STEAP3|BAX|PSEN1|SLC40A1|HTR2C	P49281|Q01814|Q9Y698|Q9UBN1|Q02094|Q9Y5I7|Q658P3|Q07812|P49768|Q9NP59|P28335
SIPA1-1	CELLULAR CHEMICAL HOMEOSTASIS	SLC11A2|ATP2B2|CACNG2|CACNG4|RHAG|CLDN16|STEAP3|BAX|PSEN1|SLC40A1|HTR2C	P49281|Q01814|Q9Y698|Q9UBN1|Q02094|Q9Y5I7|Q658P3|Q07812|P49768|Q9NP59|P28335
SNTB2-1	MEMBRANE DEPOLARIZATION	CACNG2|CACNG4|SCN5A	Q9Y698|Q9UBN1|Q14524
TJP1-3	CELLULAR ION HOMEOSTASIS	SLC11A2|ATP2B2|CACNG2|CACNG4|RHAG|CLDN16|CDH23|PDGFRA|C3AR1|ATP6V1B1	P49281|Q01814|Q9Y698|Q9UBN1|Q02094|Q9Y5I7|Q9H251|P16234|Q16581|P15313
TJP1-3	CELLULAR CHEMICAL HOMEOSTASIS	SLC11A2|ATP2B2|CACNG2|CACNG4|RHAG|CLDN16|CDH23|PDGFRA|C3AR1|ATP6V1B1	P49281|Q01814|Q9Y698|Q9UBN1|Q02094|Q9Y5I7|Q9H251|P16234|Q16581|P15313
TJP1-3	ION HOMEOSTASIS	SLC11A2|ATP2B2|CACNG2|CACNG4|RHAG|CLDN16|CDH23|PDGFRA|C3AR1|ATP6V1B1	P49281|Q01814|Q9Y698|Q9UBN1|Q02094|Q9Y5I7|Q9H251|P16234|Q16581|P15313
TJP3-1	CELLULAR ION HOMEOSTASIS	SLC11A2|CACNG2|CACNG4|RHAG|CLDN16|XCR1|BAX|PDGFRA|GRIN1|C3AR1	P49281|Q9Y698|Q9UBN1|Q02094|Q9Y5I7|P46094|Q07812|P16234|Q05586|Q16581
TJP3-1	CELLULAR CHEMICAL HOMEOSTASIS	SLC11A2|CACNG2|CACNG4|RHAG|CLDN16|XCR1|BAX|PDGFRA|GRIN1|C3AR1	P49281|Q9Y698|Q9UBN1|Q02094|Q9Y5I7|P46094|Q07812|P16234|Q05586|Q16581
TJP3-1	ION HOMEOSTASIS	SLC11A2|CACNG2|CACNG4|RHAG|CLDN16|XCR1|BAX|PDGFRA|GRIN1|C3AR1	P49281|Q9Y698|Q9UBN1|Q02094|Q9Y5I7|P46094|Q07812|P16234|Q05586|Q16581
TJP3-1	CELLULAR HOMEOSTASIS	SLC11A2|CACNG2|CACNG4|RHAG|CLDN16|XCR1|BAX|PDGFRA|GRIN1|C3AR1	P49281|Q9Y698|Q9UBN1|Q02094|Q9Y5I7|P46094|Q07812|P16234|Q05586|Q16581
TJP3-1	REGULATION OF MEMBRANE POTENTIAL	CACNG2|CACNG4|BAX|GRIN1	Q9Y698|Q9UBN1|Q07812|Q05586
USH1C-3	MEMBRANE DEPOLARIZATION	CACNG2|CACNG4	Q9Y698|Q9UBN1
USH1C-3	REGULATION OF MEMBRANE POTENTIAL	CACNG2|CACNG4	Q9Y698|Q9UBN1
ION TRANSPORT
AHNAK2-1	DIVALENT METAL ION TRANSPORT	TRPM1|SLC11A2|ATP2B2|CLDN16|PSEN1|CACNG3|RAMP1|CACNG8|HTR2C|RYR2	Q7Z4N2|P49281|Q01814|Q9Y5I7|P49768|O60359|O60894|Q8WXS5|P28335|Q92736
AHNAK2-1	DIVALENT INORGANIC CATION TRANSPORT	TRPM1|SLC11A2|ATP2B2|CLDN16|PSEN1|CACNG3|RAMP1|CACNG8|HTR2C|RYR2	Q7Z4N2|P49281|Q01814|Q9Y5I7|P49768|O60359|O60894|Q8WXS5|P28335|Q92736
AHNAK2-1	CALCIUM ION TRANSPORT	TRPM1|ATP2B2|PSEN1|CACNG3|RAMP1|CACNG8|HTR2C|RYR2	Q7Z4N2|Q01814|P49768|O60359|O60894|Q8WXS5|P28335|Q92736
APBA2-1	METAL ION TRANSPORT	SCN5A|CACNG3|KCNJ12|HTR2C|KCNJ2|SCN4A	Q14524|O60359|Q14500|P28335|P63252|P35499
APBA3-1	METAL ION TRANSPORT	ATP2C1|SLC11A2|ATP2B2|CACNG3|SCN5A|KCNJ12|RAMP1|SGK1|KCNK3|KCND1|KCND2|KCNA5|CLDN16|STEAP3|CACNG8|KCNJ2|HTR2C|KCNJ4|SCN4A	P98194|P49281|Q01814|O60359|Q14524|Q14500|O60894|O00141|O14649|Q9NSA2|Q9NZV8|P22460|Q9Y5I7|Q658P3|Q8WXS5|P63252|P28335|P48050|P35499
APBA3-1	CATION TRANSPORT	ATP2C1|SLC11A2|ATP2B2|CACNG3|SCN5A|KCNJ12|RAMP1|SGK1|KCNK3|KCND1|KCND2|KCNA5|CLDN16|STEAP3|UCP3|CACNG8|KCNJ2|HTR2C|KCNJ4|SCN4A	P98194|P49281|Q01814|O60359|Q14524|Q14500|O60894|O00141|O14649|Q9NSA2|Q9NZV8|P22460|Q9Y5I7|Q658P3|P55916|Q8WXS5|P63252|P28335|P48050|P35499
APBA3-1	MONOVALENT INORGANIC CATION TRANSPORT	KCNK3|SLC11A2|KCND1|KCND2|KCNA5|SCN5A|UCP3|KCNJ12|KCNJ2|KCNJ4|SCN4A|SGK1	O14649|P49281|Q9NSA2|Q9NZV8|P22460|Q14524|P55916|Q14500|P63252|P48050|P35499|O00141
APBA3-2	DIVALENT INORGANIC CATION TRANSPORT	ATP2B2|CLDN16|CACNG3|PSEN1|CACNG8|HTR2C	Q01814|Q9Y5I7|O60359|P49768|Q8WXS5|P28335
APBA3-2	DIVALENT METAL ION TRANSPORT	ATP2B2|CLDN16|CACNG3|PSEN1|CACNG8|HTR2C	Q01814|Q9Y5I7|O60359|P49768|Q8WXS5|P28335
APBA3-2	ION TRANSMEMBRANE TRANSPORT	ATP2B2|CLDN16|ATP11B|ATP2B4|CACNG3|PSEN1|VDAC2|SLC22A4|CACNG8|ATP2B1|VDAC1	Q01814|Q9Y5I7|Q9Y2G3|P23634|O60359|P49768|P45880|Q9H015|Q8WXS5|P20020|P21796
APBA3-2	CALCIUM ION TRANSPORT	ATP2B2|CACNG3|PSEN1|CACNG8|HTR2C	Q01814|O60359|P49768|Q8WXS5|P28335
ARHGEF11-1	ION TRANSMEMBRANE TRANSPORT	SLC11A2|ATP2B2|SLC17A4|ATP2B4|VDAC2|KCNT2|CLCN3|ATP2B1|ATP2B3|VDAC1|SLC22A13|SLC22A11|CLDN16|ATP11B|SCN8A|CACNG8	P49281|Q01814|Q9Y2C5|P23634|P45880|Q6UVM3|P51790|P20020|Q16720|P21796|Q9Y226|Q9NSA0|Q9Y5I7|Q9Y2G3|Q9UQD0|Q8WXS5
ARHGEF12-1	ION TRANSMEMBRANE TRANSPORT	SLC11A2|ATP2B2|VDAC2|GRIN1|CLCN3|KCNT1|VDAC1|TRPM1|SLC22A13|CFTR|CLDN16|TRPC5|SLC17A4|ATP2B4|KCNB2|SLC17A2|KCNT2|ATP2B1|ATP2B3|ATP7A|KCNA5|SLC22A11|ATP11B|SCN8A|HCN2	P49281|Q01814|P45880|Q05586|P51790|Q5JUK3|P21796|Q7Z4N2|Q9Y226|P13569|Q9Y5I7|Q9UL62|Q9Y2C5|P23634|Q92953|O00624|Q6UVM3|P20020|Q16720|Q04656|P22460|Q9NSA0|Q9Y2G3|Q9UQD0|Q9UL51
ARHGEF12-1	METAL ION TRANSPORT	TRPC4|SLC11A2|ATP2B2|SLC17A4|KCNB2|SLC17A2|GRIN1|KCNT2|ATP6V1B1|KCNT1|RAMP3|TRPM1|ATP7A|KCNA5|CLDN16|CDH23|TRPC5|SCN8A	Q9UBN4|P49281|Q01814|Q9Y2C5|Q92953|O00624|Q05586|Q6UVM3|P15313|Q5JUK3|O60896|Q7Z4N2|Q04656|P22460|Q9Y5I7|Q9H251|Q9UL62|Q9UQD0
DEPTOR-1	ION TRANSMEMBRANE TRANSPORT	ATP2B2|ABCC5|SLC17A4|SLC17A2|CLCN3|ATP2B1|ATP2B3|GLRB|SLC22A13|CFTR|SLC22A11|CLDN16|ATP11B|TRPC5|SCN8A|HCN2	Q01814|O15440|Q9Y2C5|O00624|P51790|P20020|Q16720|P48167|Q9Y226|P13569|Q9NSA0|Q9Y5I7|Q9Y2G3|Q9UL62|Q9UQD0|Q9UL51
DLG1-1	METAL ION TRANSPORT	SLC11A2|ATP2B2|SCN5A|CACNG3|KCNB2|KCNMB2|KCNJ12|RAMP1|KCNT2|SLC11A1|RYR2|KCNK3|TRPM1|KCNA5|KCNJ6|CLDN16|CDH23|KCNH3|CACNG8|SLC20A2|ATP1A4|KCNJ2|HTR2C|SCN4A	P49281|Q01814|Q14524|O60359|Q92953|Q9Y691|Q14500|O60894|Q6UVM3|P49279|Q92736|O14649|Q7Z4N2|P22460|P48051|Q9Y5I7|Q9H251|Q9ULD8|Q8WXS5|Q08357|Q13733|P63252|P28335|P35499
DLG1-1	ION TRANSMEMBRANE TRANSPORT	SLC11A2|ATP2B2|CACNG3|SCN5A|KCNJ12|CLCN3|TRPM1|KCNJ6|CLDN16|ABCC3|SLC20A2|ATP1A4|KCNJ2|ATP2B4|KCNB2|KCNMB2|KCNT2|SLC11A1|ATP2B1|RYR2|ATP2B3|KCNK3|KCNA5|SLC22A11|ATP11B|KCNH3|CACNG8	P49281|Q01814|O60359|Q14524|Q14500|P51790|Q7Z4N2|P48051|Q9Y5I7|O15438|Q08357|Q13733|P63252|P23634|Q92953|Q9Y691|Q6UVM3|P49279|P20020|Q92736|Q16720|O14649|P22460|Q9NSA0|Q9Y2G3|Q9ULD8|Q8WXS5
DLG1-1	CATION TRANSPORT	SLC11A2|ATP2B2|CACNG3|SCN5A|RAMP1|KCNJ12|TRPM1|KCNJ6|CLDN16|SLC20A2|ATP1A4|KCNJ2|SCN4A|KCNB2|KCNMB2|KCNT2|SLC11A1|RYR2|KCNK3|KCNA5|CDH23|ACACB|KCNH3|UCP3|CACNG8|HTR2C	P49281|Q01814|O60359|Q14524|O60894|Q14500|Q7Z4N2|P48051|Q9Y5I7|Q08357|Q13733|P63252|P35499|Q92953|Q9Y691|Q6UVM3|P49279|Q92736|O14649|P22460|Q9H251|O00763|Q9ULD8|P55916|Q8WXS5|P28335
DLG1-1	MONOVALENT INORGANIC CATION TRANSPORT	SLC11A2|KCNB2|SCN5A|KCNMB2|KCNJ12|KCNT2|KCNK3|KCNA5|KCNJ6|KCNH3|UCP3|SLC20A2|ATP1A4|KCNJ2|SCN4A	P49281|Q92953|Q14524|Q9Y691|Q14500|Q6UVM3|O14649|P22460|P48051|Q9ULD8|P55916|Q08357|Q13733|P63252|P35499
DLG1-1	POTASSIUM ION TRANSMEMBRANE TRANSPORT	KCNK3|KCNA5|KCNJ6|KCNB2|KCNH3|KCNMB2|KCNJ12|KCNT2|ATP1A4|KCNJ2	O14649|P22460|P48051|Q92953|Q9ULD8|Q9Y691|Q14500|Q6UVM3|Q13733|P63252
DLG1-1	CELLULAR POTASSIUM ION TRANSPORT	KCNK3|KCNA5|KCNJ6|KCNB2|KCNH3|KCNMB2|KCNJ12|KCNT2|ATP1A4|KCNJ2	O14649|P22460|P48051|Q92953|Q9ULD8|Q9Y691|Q14500|Q6UVM3|Q13733|P63252
DLG1-1	POTASSIUM ION TRANSPORT	KCNK3|KCNA5|KCNJ6|KCNB2|KCNH3|KCNMB2|KCNJ12|KCNT2|ATP1A4|KCNJ2	O14649|P22460|P48051|Q92953|Q9ULD8|Q9Y691|Q14500|Q6UVM3|Q13733|P63252
DLG1-1	DIVALENT METAL ION TRANSPORT	TRPM1|SLC11A2|ATP2B2|CLDN16|CDH23|CACNG3|RAMP1|CACNG8|HTR2C|RYR2	Q7Z4N2|P49281|Q01814|Q9Y5I7|Q9H251|O60359|O60894|Q8WXS5|P28335|Q92736
DLG1-1	DIVALENT INORGANIC CATION TRANSPORT	TRPM1|SLC11A2|ATP2B2|CLDN16|CDH23|CACNG3|RAMP1|CACNG8|HTR2C|RYR2	Q7Z4N2|P49281|Q01814|Q9Y5I7|Q9H251|O60359|O60894|Q8WXS5|P28335|Q92736
DLG1-1	CALCIUM ION TRANSPORT	TRPM1|ATP2B2|CDH23|CACNG3|RAMP1|CACNG8|HTR2C|RYR2	Q7Z4N2|Q01814|Q9H251|O60359|O60894|Q8WXS5|P28335|Q92736
DLG1-2	METAL ION TRANSPORT	SLC11A2|KCNB2|SCN5A|CACNG3|KCNJ12|KCNK3|KCNA5|CLDN16|KCNH3|CACNG8|KCNJ4|KCNJ2|HTR2C|ATP1A4|SCN4A	P49281|Q92953|Q14524|O60359|Q14500|O14649|P22460|Q9Y5I7|Q9ULD8|Q8WXS5|P48050|P63252|P28335|Q13733|P35499
DLG1-2	POTASSIUM ION TRANSMEMBRANE TRANSPORT	KCNK3|KCNA5|KCNB2|KCNH3|KCNJ12|KCNJ4|ATP1A4|KCNJ2	O14649|P22460|Q92953|Q9ULD8|Q14500|P48050|Q13733|P63252
DLG1-2	CELLULAR POTASSIUM ION TRANSPORT	KCNK3|KCNA5|KCNB2|KCNH3|KCNJ12|KCNJ4|ATP1A4|KCNJ2	O14649|P22460|Q92953|Q9ULD8|Q14500|P48050|Q13733|P63252
DLG1-2	POTASSIUM ION TRANSPORT	KCNK3|KCNA5|KCNB2|KCNH3|KCNJ12|KCNJ4|ATP1A4|KCNJ2	O14649|P22460|Q92953|Q9ULD8|Q14500|P48050|Q13733|P63252
DLG1-2	MONOVALENT INORGANIC CATION TRANSPORT	KCNK3|SLC11A2|KCNA5|KCNB2|SCN5A|KCNH3|KCNJ12|KCNJ4|ATP1A4|KCNJ2|SCN4A	O14649|P49281|P22460|Q92953|Q14524|Q9ULD8|Q14500|P48050|Q13733|P63252|P35499
DLG1-2	ION TRANSMEMBRANE TRANSPORT	SLC11A2|ATP2B4|KCNB2|SCN5A|CACNG3|KCNJ12|ATP2B3|KCNK3|KCNA5|CLDN16|KCNH3|ABCC3|CACNG8|KCNJ4|ATP1A4|KCNJ2	P49281|P23634|Q92953|Q14524|O60359|Q14500|Q16720|O14649|P22460|Q9Y5I7|Q9ULD8|O15438|Q8WXS5|P48050|Q13733|P63252
DLG1-2	CATION TRANSPORT	SLC11A2|KCNB2|SCN5A|CACNG3|KCNJ12|KCNK3|KCNA5|CLDN16|KCNH3|CACNG8|KCNJ4|KCNJ2|HTR2C|ATP1A4|SCN4A	P49281|Q92953|Q14524|O60359|Q14500|O14649|P22460|Q9Y5I7|Q9ULD8|Q8WXS5|P48050|P63252|P28335|Q13733|P35499
DLG1-3	METAL ION TRANSPORT	SLC11A2|ATP2B2|SCN5A|CACNG3|KCNB2|KCNJ12|SLC23A1|RAMP1|KCNK3|TRPM1|KCND1|KCND2|KCNA5|CLDN16|CDH23|STEAP3|CACNG8|KCNJ2|HTR2C|KCNJ4|SCN4A	P49281|Q01814|Q14524|O60359|Q92953|Q14500|Q9UHI7|O60894|O14649|Q7Z4N2|Q9NSA2|Q9NZV8|P22460|Q9Y5I7|Q9H251|Q658P3|Q8WXS5|P63252|P28335|P48050|P35499
DLG1-3	CATION TRANSPORT	SLC11A2|ATP2B2|SCN5A|CACNG3|KCNB2|KCNJ12|SLC23A1|RAMP1|SLC22A5|KCNK3|TRPM1|KCND1|KCND2|KCNA5|CLDN16|CDH23|STEAP3|ACACB|CACNG8|SLC22A4|KCNJ2|HTR2C|KCNJ4|SCN4A	P49281|Q01814|Q14524|O60359|Q92953|Q14500|Q9UHI7|O60894|O76082|O14649|Q7Z4N2|Q9NSA2|Q9NZV8|P22460|Q9Y5I7|Q9H251|Q658P3|O00763|Q8WXS5|Q9H015|P63252|P28335|P48050|P35499
DLG1-3	ION TRANSMEMBRANE TRANSPORT	SLC11A2|ATP2B2|ATP2B4|SCN5A|CACNG3|KCNB2|KCNJ12|SLC23A1|ATP2B1|ATP2B3|KCNK3|TRPM1|KCND1|KCND2|KCNA5|SLC22A11|CLDN16|ATP11B|ABCC3|CACNG8|SLC22A4|KCNJ2|KCNJ4	P49281|Q01814|P23634|Q14524|O60359|Q92953|Q14500|Q9UHI7|P20020|Q16720|O14649|Q7Z4N2|Q9NSA2|Q9NZV8|P22460|Q9NSA0|Q9Y5I7|Q9Y2G3|O15438|Q8WXS5|Q9H015|P63252|P48050
DLG2-1	ION TRANSMEMBRANE TRANSPORT	SLC11A2|ATP2B2|CACNG3|SCN5A|VDAC2|KCNJ12|CLCN3|VDAC1|TRPM1|ABCC3|KCNJ2|ATP1A4|ATP2B4|KCNB2|KCNMB2|KCNT2|SLC11A1|ATP2B1|ATP2B3|KCNK3|KCNA5|SLC22A11|ATP11B|KCNH3|CACNG8	P49281|Q01814|O60359|Q14524|P45880|Q14500|P51790|P21796|Q7Z4N2|O15438|P63252|Q13733|P23634|Q92953|Q9Y691|Q6UVM3|P49279|P20020|Q16720|O14649|P22460|Q9NSA0|Q9Y2G3|Q9ULD8|Q8WXS5
DLG2-1	METAL ION TRANSPORT	SLC11A2|ATP2B2|SCN5A|CACNG3|KCNB2|KCNMB2|KCNJ12|RAMP1|KCNT2|SLC11A1|KCNK3|TRPM1|KCNA5|CDH23|KCNH3|CACNG8|ATP1A4|KCNJ2|HTR2C|SCN4A	P49281|Q01814|Q14524|O60359|Q92953|Q9Y691|Q14500|O60894|Q6UVM3|P49279|O14649|Q7Z4N2|P22460|Q9H251|Q9ULD8|Q8WXS5|Q13733|P63252|P28335|P35499
DLG2-1	CATION TRANSPORT	SLC11A2|ATP2B2|SCN5A|CACNG3|KCNB2|KCNMB2|KCNJ12|RAMP1|KCNT2|SLC11A1|KCNK3|TRPM1|KCNA5|CDH23|KCNH3|ACACB|CACNG8|ATP1A4|KCNJ2|HTR2C|SCN4A	P49281|Q01814|Q14524|O60359|Q92953|Q9Y691|Q14500|O60894|Q6UVM3|P49279|O14649|Q7Z4N2|P22460|Q9H251|Q9ULD8|O00763|Q8WXS5|Q13733|P63252|P28335|P35499
DLG2-1	POTASSIUM ION TRANSMEMBRANE TRANSPORT	KCNK3|KCNA5|KCNB2|KCNH3|KCNMB2|KCNJ12|KCNT2|ATP1A4|KCNJ2	O14649|P22460|Q92953|Q9ULD8|Q9Y691|Q14500|Q6UVM3|Q13733|P63252
DLG2-1	CELLULAR POTASSIUM ION TRANSPORT	KCNK3|KCNA5|KCNB2|KCNH3|KCNMB2|KCNJ12|KCNT2|ATP1A4|KCNJ2	O14649|P22460|Q92953|Q9ULD8|Q9Y691|Q14500|Q6UVM3|Q13733|P63252
DLG2-1	POTASSIUM ION TRANSPORT	KCNK3|KCNA5|KCNB2|KCNH3|KCNMB2|KCNJ12|KCNT2|ATP1A4|KCNJ2	O14649|P22460|Q92953|Q9ULD8|Q9Y691|Q14500|Q6UVM3|Q13733|P63252
DLG2-1	MONOVALENT INORGANIC CATION TRANSPORT	KCNK3|SLC11A2|KCNA5|SCN5A|KCNB2|KCNH3|KCNMB2|KCNJ12|KCNT2|ATP1A4|KCNJ2|SCN4A	O14649|P49281|P22460|Q14524|Q92953|Q9ULD8|Q9Y691|Q14500|Q6UVM3|Q13733|P63252|P35499
DLG2-1	DIVALENT METAL ION TRANSPORT	TRPM1|SLC11A2|ATP2B2|CDH23|CACNG3|RAMP1|CACNG8|HTR2C	Q7Z4N2|P49281|Q01814|Q9H251|O60359|O60894|Q8WXS5|P28335
DLG2-1	DIVALENT INORGANIC CATION TRANSPORT	TRPM1|SLC11A2|ATP2B2|CDH23|CACNG3|RAMP1|CACNG8|HTR2C	Q7Z4N2|P49281|Q01814|Q9H251|O60359|O60894|Q8WXS5|P28335
DLG2-2	ION TRANSMEMBRANE TRANSPORT	SLC11A2|ATP2B2|CACNG3|PSEN1|SCN5A|VDAC2|GRIN1|HTR3B|KCNJ12|CACNA1E|KCNT1|VDAC1|TRPM1|KCNJ6|CLDN16|SLC22A4|KCNJ4|KCNJ2|ATP2B4|KCNB2|KCNT2|ATP2B1|ATP2B3|KCNK3|KCNA5|ATP11B|KCNH3|CACNG8	P49281|Q01814|O60359|P49768|Q14524|P45880|Q05586|O95264|Q14500|Q15878|Q5JUK3|P21796|Q7Z4N2|P48051|Q9Y5I7|Q9H015|P48050|P63252|P23634|Q92953|Q6UVM3|P20020|Q16720|O14649|P22460|Q9Y2G3|Q9ULD8|Q8WXS5
DLG2-2	METAL ION TRANSPORT	SLC11A2|ATP2B2|SCN5A|PSEN1|CACNG3|KCNB2|GRIN1|KCNJ12|RAMP1|KCNT2|CACNA1E|KCNT1|KCNK3|TRPM1|KCNA5|KCNJ6|CLDN16|CDH23|KCNH3|CACNG8|KCNJ2|HTR2C|KCNJ4|SCN4A	P49281|Q01814|Q14524|P49768|O60359|Q92953|Q05586|Q14500|O60894|Q6UVM3|Q15878|Q5JUK3|O14649|Q7Z4N2|P22460|P48051|Q9Y5I7|Q9H251|Q9ULD8|Q8WXS5|P63252|P28335|P48050|P35499
DLG2-2	DIVALENT METAL ION TRANSPORT	TRPM1|SLC11A2|ATP2B2|CLDN16|CDH23|PSEN1|CACNG3|GRIN1|RAMP1|CACNG8|HTR2C|CACNA1E	Q7Z4N2|P49281|Q01814|Q9Y5I7|Q9H251|P49768|O60359|Q05586|O60894|Q8WXS5|P28335|Q15878
DLG2-2	DIVALENT INORGANIC CATION TRANSPORT	TRPM1|SLC11A2|ATP2B2|CLDN16|CDH23|PSEN1|CACNG3|GRIN1|RAMP1|CACNG8|HTR2C|CACNA1E	Q7Z4N2|P49281|Q01814|Q9Y5I7|Q9H251|P49768|O60359|Q05586|O60894|Q8WXS5|P28335|Q15878
DLG2-2	CATION TRANSPORT	SLC11A2|ATP2B2|CACNG3|PSEN1|SCN5A|GRIN1|KCNJ12|RAMP1|CACNA1E|KCNT1|TRPM1|KCNJ6|CLDN16|SLC22A4|KCNJ4|KCNJ2|SCN4A|KCNB2|KCNT2|KCNK3|KCNA5|CDH23|ACACB|KCNH3|CACNG8|HTR2C	P49281|Q01814|O60359|P49768|Q14524|Q05586|Q14500|O60894|Q15878|Q5JUK3|Q7Z4N2|P48051|Q9Y5I7|Q9H015|P48050|P63252|P35499|Q92953|Q6UVM3|O14649|P22460|Q9H251|O00763|Q9ULD8|Q8WXS5|P28335
DLG2-2	POTASSIUM ION TRANSMEMBRANE TRANSPORT	KCNK3|KCNA5|KCNJ6|KCNB2|KCNH3|KCNJ12|KCNT2|KCNJ2|KCNJ4|KCNT1	O14649|P22460|P48051|Q92953|Q9ULD8|Q14500|Q6UVM3|P63252|P48050|Q5JUK3
DLG2-2	CELLULAR POTASSIUM ION TRANSPORT	KCNK3|KCNA5|KCNJ6|KCNB2|KCNH3|KCNJ12|KCNT2|KCNJ2|KCNJ4|KCNT1	O14649|P22460|P48051|Q92953|Q9ULD8|Q14500|Q6UVM3|P63252|P48050|Q5JUK3
DLG2-2	POTASSIUM ION TRANSPORT	KCNK3|KCNA5|KCNJ6|KCNB2|KCNH3|KCNJ12|KCNT2|KCNJ2|KCNJ4|KCNT1	O14649|P22460|P48051|Q92953|Q9ULD8|Q14500|Q6UVM3|P63252|P48050|Q5JUK3
DLG2-2	CALCIUM ION TRANSPORT	TRPM1|ATP2B2|CDH23|PSEN1|CACNG3|GRIN1|RAMP1|CACNG8|HTR2C|CACNA1E	Q7Z4N2|Q01814|Q9H251|P49768|O60359|Q05586|O60894|Q8WXS5|P28335|Q15878
DLG3-1	ION TRANSMEMBRANE TRANSPORT	SLC11A2|ATP2B2|ATP2B4|KCNB2|SCN5A|CACNG3|VDAC2|KCNJ12|ATP2B1|VDAC1|ATP2B3|TRPM1|KCNK3|CLDN16|ATP11B|ABCC3|CACNG8|KCNJ4|KCNJ2	P49281|Q01814|P23634|Q92953|Q14524|O60359|P45880|Q14500|P20020|P21796|Q16720|Q7Z4N2|O14649|Q9Y5I7|Q9Y2G3|O15438|Q8WXS5|P48050|P63252
DLG3-1	METAL ION TRANSPORT	SLC11A2|ATP2B2|KCNB2|SCN5A|CACNG3|KCNJ12|TRPM1|KCNK3|CLDN16|CDH23|CACNG8|KCNJ4|KCNJ2|HTR2C|SCN4A	P49281|Q01814|Q92953|Q14524|O60359|Q14500|Q7Z4N2|O14649|Q9Y5I7|Q9H251|Q8WXS5|P48050|P63252|P28335|P35499
DLG3-1	DIVALENT INORGANIC CATION TRANSPORT	TRPM1|SLC11A2|ATP2B2|CLDN16|CDH23|CACNG3|CACNG8|HTR2C	Q7Z4N2|P49281|Q01814|Q9Y5I7|Q9H251|O60359|Q8WXS5|P28335
DLG3-1	DIVALENT METAL ION TRANSPORT	TRPM1|SLC11A2|ATP2B2|CLDN16|CDH23|CACNG3|CACNG8|HTR2C	Q7Z4N2|P49281|Q01814|Q9Y5I7|Q9H251|O60359|Q8WXS5|P28335
DLG3-2	METAL ION TRANSPORT	SLC11A2|ATP2B2|CACNG3|PSEN1|SCN5A|GRIN1|KCNJ12|RAMP1|TRPM1|KCND2|KCNJ6|CLDN16|ATP1A2|STEAP3|ATP1A4|KCNJ4|ATP1A1|KCNJ2|SCN4A|KCNB2|KCNMB2|KCNT2|KCNK3|KCNA5|ATP1A3|KCNH3|CACNG8|HTR2C	P49281|Q01814|O60359|P49768|Q14524|Q05586|Q14500|O60894|Q7Z4N2|Q9NZV8|P48051|Q9Y5I7|P50993|Q658P3|Q13733|P48050|P05023|P63252|P35499|Q92953|Q9Y691|Q6UVM3|O14649|P22460|P13637|Q9ULD8|Q8WXS5|P28335
DLG3-2	POTASSIUM ION TRANSMEMBRANE TRANSPORT	KCNB2|KCNMB2|KCNJ12|KCNT2|KCNK3|KCNA5|KCND2|KCNJ6|ATP1A2|ATP1A3|KCNH3|ATP1A4|KCNJ4|ATP1A1|KCNJ2	Q92953|Q9Y691|Q14500|Q6UVM3|O14649|P22460|Q9NZV8|P48051|P50993|P13637|Q9ULD8|Q13733|P48050|P05023|P63252
DLG3-2	CELLULAR POTASSIUM ION TRANSPORT	KCNB2|KCNMB2|KCNJ12|KCNT2|KCNK3|KCNA5|KCND2|KCNJ6|ATP1A2|ATP1A3|KCNH3|ATP1A4|KCNJ4|ATP1A1|KCNJ2	Q92953|Q9Y691|Q14500|Q6UVM3|O14649|P22460|Q9NZV8|P48051|P50993|P13637|Q9ULD8|Q13733|P48050|P05023|P63252
DLG3-2	POTASSIUM ION TRANSPORT	KCNB2|KCNMB2|KCNJ12|KCNT2|KCNK3|KCNA5|KCND2|KCNJ6|ATP1A2|ATP1A3|KCNH3|ATP1A4|KCNJ4|ATP1A1|KCNJ2	Q92953|Q9Y691|Q14500|Q6UVM3|O14649|P22460|Q9NZV8|P48051|P50993|P13637|Q9ULD8|Q13733|P48050|P05023|P63252
DLG3-2	ION TRANSMEMBRANE TRANSPORT	SLC11A2|ATP2B2|CACNG3|PSEN1|SCN5A|GRIN1|KCNJ12|TRPM1|KCND2|KCNJ6|CLDN16|ATP1A2|ABCC3|ATP1A4|KCNJ4|ATP1A1|KCNJ2|ATP2B4|KCNB2|KCNMB2|KCNT2|ATP2B1|ATP2B3|KCNK3|KCNA5|ATP11B|ATP1A3|KCNH3|CACNG8	P49281|Q01814|O60359|P49768|Q14524|Q05586|Q14500|Q7Z4N2|Q9NZV8|P48051|Q9Y5I7|P50993|O15438|Q13733|P48050|P05023|P63252|P23634|Q92953|Q9Y691|Q6UVM3|P20020|Q16720|O14649|P22460|Q9Y2G3|P13637|Q9ULD8|Q8WXS5
DLG3-2	CATION TRANSPORT	SLC11A2|ATP2B2|CACNG3|PSEN1|SCN5A|GRIN1|KCNJ12|RAMP1|SLC22A5|TRPM1|KCND2|KCNJ6|CLDN16|ATP1A2|STEAP3|ATP1A4|KCNJ4|ATP1A1|KCNJ2|SCN4A|KCNB2|KCNMB2|KCNT2|KCNK3|KCNA5|ATP1A3|KCNH3|CACNG8|HTR2C	P49281|Q01814|O60359|P49768|Q14524|Q05586|Q14500|O60894|O76082|Q7Z4N2|Q9NZV8|P48051|Q9Y5I7|P50993|Q658P3|Q13733|P48050|P05023|P63252|P35499|Q92953|Q9Y691|Q6UVM3|O14649|P22460|P13637|Q9ULD8|Q8WXS5|P28335
DLG3-2	MONOVALENT INORGANIC CATION TRANSPORT	SLC11A2|KCNB2|SCN5A|KCNMB2|KCNJ12|KCNT2|KCNK3|KCND2|KCNA5|KCNJ6|ATP1A2|ATP1A3|KCNH3|ATP1A4|KCNJ2|KCNJ4|ATP1A1|SCN4A	P49281|Q92953|Q14524|Q9Y691|Q14500|Q6UVM3|O14649|Q9NZV8|P22460|P48051|P50993|P13637|Q9ULD8|Q13733|P63252|P48050|P05023|P35499
DLG3-2	DIVALENT METAL ION TRANSPORT	TRPM1|SLC11A2|ATP2B2|CLDN16|PSEN1|CACNG3|GRIN1|RAMP1|CACNG8|HTR2C	Q7Z4N2|P49281|Q01814|Q9Y5I7|P49768|O60359|Q05586|O60894|Q8WXS5|P28335
DLG3-2	DIVALENT INORGANIC CATION TRANSPORT	TRPM1|SLC11A2|ATP2B2|CLDN16|PSEN1|CACNG3|GRIN1|RAMP1|CACNG8|HTR2C	Q7Z4N2|P49281|Q01814|Q9Y5I7|P49768|O60359|Q05586|O60894|Q8WXS5|P28335
DLG3-2	SODIUM ION TRANSMEMBRANE TRANSPORT	ATP1A2|SCN5A|ATP1A3|ATP1A4|ATP1A1	P50993|Q14524|P13637|Q13733|P05023
DLG3-2	SODIUM ION TRANSPORT	ATP1A2|SCN5A|ATP1A3|ATP1A4|ATP1A1|SCN4A	P50993|Q14524|P13637|Q13733|P05023|P35499
DLG3-2	CALCIUM ION TRANSPORT	TRPM1|ATP2B2|PSEN1|CACNG3|GRIN1|RAMP1|CACNG8|HTR2C	Q7Z4N2|Q01814|P49768|O60359|Q05586|O60894|Q8WXS5|P28335
DLG3-3	DIVALENT INORGANIC CATION TRANSPORT	TRPM1|SLC11A2|ATP2B2|CLDN16|CDH23|CACNG3|GRIN1|CACNG8|HTR2C	Q7Z4N2|P49281|Q01814|Q9Y5I7|Q9H251|O60359|Q05586|Q8WXS5|P28335
DLG3-3	DIVALENT METAL ION TRANSPORT	TRPM1|SLC11A2|ATP2B2|CLDN16|CDH23|CACNG3|GRIN1|CACNG8|HTR2C	Q7Z4N2|P49281|Q01814|Q9Y5I7|Q9H251|O60359|Q05586|Q8WXS5|P28335
DLG3-3	ION TRANSMEMBRANE TRANSPORT	SLC11A2|ATP2B2|ATP2B4|KCNB2|SCN5A|CACNG3|GRIN1|VDAC2|ATP2B1|ATP2B3|VDAC1|TRPM1|CLDN16|ATP11B|SLC22A4|CACNG8	P49281|Q01814|P23634|Q92953|Q14524|O60359|Q05586|P45880|P20020|Q16720|P21796|Q7Z4N2|Q9Y5I7|Q9Y2G3|Q9H015|Q8WXS5
DLG3-3	CALCIUM ION TRANSPORT	TRPM1|ATP2B2|CDH23|CACNG3|GRIN1|CACNG8|HTR2C	Q7Z4N2|Q01814|Q9H251|O60359|Q05586|Q8WXS5|P28335
DLG3-3	METAL ION TRANSPORT	TRPM1|SLC11A2|ATP2B2|CLDN16|CDH23|KCNB2|CACNG3|SCN5A|GRIN1|CACNG8|HTR2C|SCN4A	Q7Z4N2|P49281|Q01814|Q9Y5I7|Q9H251|Q92953|O60359|Q14524|Q05586|Q8WXS5|P28335|P35499
DLG4-1	ION TRANSMEMBRANE TRANSPORT	SLC11A2|ATP2B2|CACNG3|SCN5A|VDAC2|KCNJ12|VDAC1|TRPM1|KCNJ6|ATP1A2|ABCC3|ATP1A4|KCNJ2|KCNJ4|ATP1A1|ATP2B4|KCNB2|KCNMB2|TRPC6|KCNT2|SLC11A1|ATP2B1|RYR2|ATP2B3|KCNK3|KCNA5|SLC22A11|ATP11B|ATP1A3|KCNH3|CACNG8	P49281|Q01814|O60359|Q14524|P45880|Q14500|P21796|Q7Z4N2|P48051|P50993|O15438|Q13733|P63252|P48050|P05023|P23634|Q92953|Q9Y691|Q9Y210|Q6UVM3|P49279|P20020|Q92736|Q16720|O14649|P22460|Q9NSA0|Q9Y2G3|P13637|Q9ULD8|Q8WXS5
DLG4-1	METAL ION TRANSPORT	SLC11A2|ATP2B2|CACNG3|SCN5A|KCNJ12|RAMP1|TRPM1|KCNJ6|ATP1A2|ATP6V0D2|ATP1A4|KCNJ4|ATP1A1|KCNJ2|SCN4A|KCNB2|KCNMB2|KCNT2|SLC11A1|RYR2|KCNK3|KCNA5|CDH23|ATP1A3|KCNH3|CACNG8|HTR2C	P49281|Q01814|O60359|Q14524|Q14500|O60894|Q7Z4N2|P48051|P50993|Q8N8Y2|Q13733|P48050|P05023|P63252|P35499|Q92953|Q9Y691|Q6UVM3|P49279|Q92736|O14649|P22460|Q9H251|P13637|Q9ULD8|Q8WXS5|P28335
DLG4-1	CATION TRANSPORT	SLC11A2|ATP2B2|CACNG3|SCN5A|KCNJ12|RAMP1|TRPM1|KCNJ6|ATP1A2|ATP6V0D2|ATP1A4|KCNJ2|KCNJ4|ATP1A1|SCN4A|KCNB2|KCNMB2|TRPC6|KCNT2|SLC11A1|RYR2|KCNK3|KCNA5|CDH23|ATP1A3|ACACB|KCNH3|UCP3|CACNG8|HTR2C	P49281|Q01814|O60359|Q14524|Q14500|O60894|Q7Z4N2|P48051|P50993|Q8N8Y2|Q13733|P63252|P48050|P05023|P35499|Q92953|Q9Y691|Q9Y210|Q6UVM3|P49279|Q92736|O14649|P22460|Q9H251|P13637|O00763|Q9ULD8|P55916|Q8WXS5|P28335
DLG4-1	POTASSIUM ION TRANSMEMBRANE TRANSPORT	KCNB2|KCNMB2|KCNT2|KCNJ12|KCNK3|KCNA5|KCNJ6|ATP1A2|ATP1A3|KCNH3|ATP1A4|KCNJ4|ATP1A1|KCNJ2	Q92953|Q9Y691|Q6UVM3|Q14500|O14649|P22460|P48051|P50993|P13637|Q9ULD8|Q13733|P48050|P05023|P63252
DLG4-1	CELLULAR POTASSIUM ION TRANSPORT	KCNB2|KCNMB2|KCNT2|KCNJ12|KCNK3|KCNA5|KCNJ6|ATP1A2|ATP1A3|KCNH3|ATP1A4|KCNJ4|ATP1A1|KCNJ2	Q92953|Q9Y691|Q6UVM3|Q14500|O14649|P22460|P48051|P50993|P13637|Q9ULD8|Q13733|P48050|P05023|P63252
DLG4-1	POTASSIUM ION TRANSPORT	KCNB2|KCNMB2|KCNT2|KCNJ12|KCNK3|KCNA5|KCNJ6|ATP1A2|ATP1A3|KCNH3|ATP1A4|KCNJ4|ATP1A1|KCNJ2	Q92953|Q9Y691|Q6UVM3|Q14500|O14649|P22460|P48051|P50993|P13637|Q9ULD8|Q13733|P48050|P05023|P63252
DLG4-1	MONOVALENT INORGANIC CATION TRANSPORT	SLC11A2|SCN5A|KCNB2|KCNMB2|KCNJ12|KCNT2|KCNK3|KCNA5|KCNJ6|ATP1A2|ATP1A3|KCNH3|UCP3|ATP1A4|KCNJ2|KCNJ4|ATP1A1|SCN4A	P49281|Q14524|Q92953|Q9Y691|Q14500|Q6UVM3|O14649|P22460|P48051|P50993|P13637|Q9ULD8|P55916|Q13733|P63252|P48050|P05023|P35499
DLG4-1	DIVALENT METAL ION TRANSPORT	TRPM1|SLC11A2|ATP2B2|CDH23|CACNG3|RAMP1|CACNG8|HTR2C|RYR2	Q7Z4N2|P49281|Q01814|Q9H251|O60359|O60894|Q8WXS5|P28335|Q92736
DLG4-1	DIVALENT INORGANIC CATION TRANSPORT	TRPM1|SLC11A2|ATP2B2|CDH23|CACNG3|RAMP1|CACNG8|HTR2C|RYR2	Q7Z4N2|P49281|Q01814|Q9H251|O60359|O60894|Q8WXS5|P28335|Q92736
DLG4-1	SODIUM ION TRANSMEMBRANE TRANSPORT	ATP1A2|SCN5A|ATP1A3|ATP1A4|ATP1A1	P50993|Q14524|P13637|Q13733|P05023
DLG4-1	CALCIUM ION TRANSPORT	TRPM1|ATP2B2|CDH23|CACNG3|RAMP1|CACNG8|HTR2C|RYR2	Q7Z4N2|Q01814|Q9H251|O60359|O60894|Q8WXS5|P28335|Q92736
DLG4-1	SODIUM ION TRANSPORT	ATP1A2|SCN5A|ATP1A3|ATP1A4|ATP1A1|SCN4A	P50993|Q14524|P13637|Q13733|P05023|P35499
DLG4-2	METAL ION TRANSPORT	SLC11A2|ATP2B2|KCNB2|CACNG3|SCN5A|KCNMB2|KCNJ12|KCNT2|RAMP1|KCNT1|TRPM1|KCNA5|CLDN16|CDH23|KCNH3|CACNG8|KCNJ4|ATP1A4|HTR2C|KCNJ2|SCN4A	P49281|Q01814|Q92953|O60359|Q14524|Q9Y691|Q14500|Q6UVM3|O60894|Q5JUK3|Q7Z4N2|P22460|Q9Y5I7|Q9H251|Q9ULD8|Q8WXS5|P48050|Q13733|P28335|P63252|P35499
DLG4-2	ION TRANSMEMBRANE TRANSPORT	SLC11A2|ATP2B2|ATP2B4|KCNB2|CACNG3|SCN5A|KCNMB2|KCNJ12|KCNT2|ATP2B1|KCNT1|ATP2B3|TRPM1|KCNA5|CLDN16|ATP11B|KCNH3|CACNG8|ABCC3|KCNJ4|ATP1A4|KCNJ2	P49281|Q01814|P23634|Q92953|O60359|Q14524|Q9Y691|Q14500|Q6UVM3|P20020|Q5JUK3|Q16720|Q7Z4N2|P22460|Q9Y5I7|Q9Y2G3|Q9ULD8|Q8WXS5|O15438|P48050|Q13733|P63252
DLG4-2	CATION TRANSPORT	SLC11A2|ATP2B2|KCNB2|CACNG3|SCN5A|KCNMB2|KCNJ12|KCNT2|RAMP1|KCNT1|TRPM1|KCNA5|CLDN16|CDH23|KCNH3|CACNG8|KCNJ4|ATP1A4|HTR2C|KCNJ2|SCN4A	P49281|Q01814|Q92953|O60359|Q14524|Q9Y691|Q14500|Q6UVM3|O60894|Q5JUK3|Q7Z4N2|P22460|Q9Y5I7|Q9H251|Q9ULD8|Q8WXS5|P48050|Q13733|P28335|P63252|P35499
DLG4-2	POTASSIUM ION TRANSMEMBRANE TRANSPORT	KCNA5|KCNB2|KCNH3|KCNMB2|KCNJ12|KCNT2|KCNJ4|ATP1A4|KCNJ2|KCNT1	P22460|Q92953|Q9ULD8|Q9Y691|Q14500|Q6UVM3|P48050|Q13733|P63252|Q5JUK3
DLG4-2	CELLULAR POTASSIUM ION TRANSPORT	KCNA5|KCNB2|KCNH3|KCNMB2|KCNJ12|KCNT2|KCNJ4|ATP1A4|KCNJ2|KCNT1	P22460|Q92953|Q9ULD8|Q9Y691|Q14500|Q6UVM3|P48050|Q13733|P63252|Q5JUK3
DLG4-2	POTASSIUM ION TRANSPORT	KCNA5|KCNB2|KCNH3|KCNMB2|KCNJ12|KCNT2|KCNJ4|ATP1A4|KCNJ2|KCNT1	P22460|Q92953|Q9ULD8|Q9Y691|Q14500|Q6UVM3|P48050|Q13733|P63252|Q5JUK3
DLG4-2	MONOVALENT INORGANIC CATION TRANSPORT	SLC11A2|SCN5A|KCNB2|KCNMB2|KCNT2|KCNJ12|KCNT1|KCNA5|KCNH3|KCNJ2|ATP1A4|KCNJ4|SCN4A	P49281|Q14524|Q92953|Q9Y691|Q6UVM3|Q14500|Q5JUK3|P22460|Q9ULD8|P63252|Q13733|P48050|P35499
DLG4-2	DIVALENT INORGANIC CATION TRANSPORT	TRPM1|SLC11A2|ATP2B2|CLDN16|CDH23|CACNG3|CACNG8|RAMP1|HTR2C	Q7Z4N2|P49281|Q01814|Q9Y5I7|Q9H251|O60359|Q8WXS5|O60894|P28335
DLG4-2	DIVALENT METAL ION TRANSPORT	TRPM1|SLC11A2|ATP2B2|CLDN16|CDH23|CACNG3|CACNG8|RAMP1|HTR2C	Q7Z4N2|P49281|Q01814|Q9Y5I7|Q9H251|O60359|Q8WXS5|O60894|P28335
DLG4-2	CALCIUM ION TRANSPORT	TRPM1|ATP2B2|CDH23|CACNG3|CACNG8|RAMP1|HTR2C	Q7Z4N2|Q01814|Q9H251|O60359|Q8WXS5|O60894|P28335
DLG4-3	ION TRANSMEMBRANE TRANSPORT	SLC11A2|ATP2B2|SCN5A|CACNG3|VDAC2|KCNJ12|CLCN3|KCNT1|VDAC1|SLC22A13|TRPM1|CFTR|CLDN16|ATP1A2|TRPC5|ABCC3|ATP1A4|KCNJ2|ATP1A1|KCNJ4|CLCA4|ATP2B4|KCNB2|KCNMB2|SLC23A1|KCNT2|SLC11A1|ATP2B1|ATP2B3|KCNK3|KCNA5|SLC22A11|ATP11B|ATP1A3|KCNH3|CACNG8	P49281|Q01814|Q14524|O60359|P45880|Q14500|P51790|Q5JUK3|P21796|Q9Y226|Q7Z4N2|P13569|Q9Y5I7|P50993|Q9UL62|O15438|Q13733|P63252|P05023|P48050|Q14CN2|P23634|Q92953|Q9Y691|Q9UHI7|Q6UVM3|P49279|P20020|Q16720|O14649|P22460|Q9NSA0|Q9Y2G3|P13637|Q9ULD8|Q8WXS5
DLG4-3	METAL ION TRANSPORT	TRPC4|SLC11A2|ATP2B2|CACNG3|SCN5A|KCNJ12|KCNT1|RAMP3|TRPM1|CLDN16|ATP1A2|TRPC5|ATP1A4|KCNJ4|ATP1A1|KCNJ2|SCN4A|KCNB2|KCNMB2|SLC23A1|KCNT2|SLC11A1|KCNK3|KCNA5|CDH23|ATP1A3|KCNH3|CACNG8|HTR2C	Q9UBN4|P49281|Q01814|O60359|Q14524|Q14500|Q5JUK3|O60896|Q7Z4N2|Q9Y5I7|P50993|Q9UL62|Q13733|P48050|P05023|P63252|P35499|Q92953|Q9Y691|Q9UHI7|Q6UVM3|P49279|O14649|P22460|Q9H251|P13637|Q9ULD8|Q8WXS5|P28335
DLG4-3	CATION TRANSPORT	TRPC4|SLC11A2|ATP2B2|CACNG3|SCN5A|KCNJ12|SLC22A5|KCNT1|RAMP3|SLC22A13|TRPM1|CLDN16|ATP1A2|TRPC5|ATP1A4|KCNJ2|KCNJ4|ATP1A1|SCN4A|KCNB2|KCNMB2|SLC23A1|KCNT2|SLC11A1|KCNK3|KCNA5|CDH23|ATP1A3|KCNH3|CACNG8|HTR2C	Q9UBN4|P49281|Q01814|O60359|Q14524|Q14500|O76082|Q5JUK3|O60896|Q9Y226|Q7Z4N2|Q9Y5I7|P50993|Q9UL62|Q13733|P63252|P48050|P05023|P35499|Q92953|Q9Y691|Q9UHI7|Q6UVM3|P49279|O14649|P22460|Q9H251|P13637|Q9ULD8|Q8WXS5|P28335
DLG4-3	POTASSIUM ION TRANSMEMBRANE TRANSPORT	KCNB2|KCNMB2|KCNT2|KCNJ12|KCNT1|KCNK3|KCNA5|ATP1A2|ATP1A3|KCNH3|ATP1A4|KCNJ4|ATP1A1|KCNJ2	Q92953|Q9Y691|Q6UVM3|Q14500|Q5JUK3|O14649|P22460|P50993|P13637|Q9ULD8|Q13733|P48050|P05023|P63252
DLG4-3	CELLULAR POTASSIUM ION TRANSPORT	KCNB2|KCNMB2|KCNT2|KCNJ12|KCNT1|KCNK3|KCNA5|ATP1A2|ATP1A3|KCNH3|ATP1A4|KCNJ4|ATP1A1|KCNJ2	Q92953|Q9Y691|Q6UVM3|Q14500|Q5JUK3|O14649|P22460|P50993|P13637|Q9ULD8|Q13733|P48050|P05023|P63252
DLG4-3	POTASSIUM ION TRANSPORT	KCNB2|KCNMB2|KCNT2|KCNJ12|KCNT1|KCNK3|KCNA5|ATP1A2|ATP1A3|KCNH3|ATP1A4|KCNJ4|ATP1A1|KCNJ2	Q92953|Q9Y691|Q6UVM3|Q14500|Q5JUK3|O14649|P22460|P50993|P13637|Q9ULD8|Q13733|P48050|P05023|P63252
DLG4-3	MONOVALENT INORGANIC CATION TRANSPORT	SLC11A2|KCNB2|SCN5A|KCNMB2|KCNJ12|SLC23A1|KCNT2|KCNT1|KCNK3|KCNA5|ATP1A2|ATP1A3|KCNH3|ATP1A4|KCNJ2|KCNJ4|ATP1A1|SCN4A	P49281|Q92953|Q14524|Q9Y691|Q14500|Q9UHI7|Q6UVM3|Q5JUK3|O14649|P22460|P50993|P13637|Q9ULD8|Q13733|P63252|P48050|P05023|P35499
DLG4-3	DIVALENT METAL ION TRANSPORT	TRPC4|TRPM1|SLC11A2|ATP2B2|CLDN16|CDH23|TRPC5|CACNG3|CACNG8|HTR2C|RAMP3	Q9UBN4|Q7Z4N2|P49281|Q01814|Q9Y5I7|Q9H251|Q9UL62|O60359|Q8WXS5|P28335|O60896
DLG4-3	DIVALENT INORGANIC CATION TRANSPORT	TRPC4|TRPM1|SLC11A2|ATP2B2|CLDN16|CDH23|TRPC5|CACNG3|CACNG8|HTR2C|RAMP3	Q9UBN4|Q7Z4N2|P49281|Q01814|Q9Y5I7|Q9H251|Q9UL62|O60359|Q8WXS5|P28335|O60896
DLG4-3	SODIUM ION TRANSMEMBRANE TRANSPORT	ATP1A2|SCN5A|ATP1A3|SLC23A1|ATP1A4|ATP1A1	P50993|Q14524|P13637|Q9UHI7|Q13733|P05023
DLG4-3	SODIUM ION TRANSPORT	ATP1A2|SCN5A|ATP1A3|SLC23A1|ATP1A4|ATP1A1|SCN4A	P50993|Q14524|P13637|Q9UHI7|Q13733|P05023|P35499
DLG4-3	CALCIUM ION TRANSPORT	TRPC4|TRPM1|ATP2B2|CDH23|TRPC5|CACNG3|CACNG8|HTR2C|RAMP3	Q9UBN4|Q7Z4N2|Q01814|Q9H251|Q9UL62|O60359|Q8WXS5|P28335|O60896
DVL1-1	DIVALENT METAL ION TRANSPORT	TRPC4|SLC11A2|ATP2B2|ITPR2|CACNG3|PSEN1|CACNA1D|GRIN1|RAMP1|TRPM1|CLDN16|CDH23|TRPC5|CACNG8|HTR2C	Q9UBN4|P49281|Q01814|Q14571|O60359|P49768|Q01668|Q05586|O60894|Q7Z4N2|Q9Y5I7|Q9H251|Q9UL62|Q8WXS5|P28335
DVL1-1	DIVALENT INORGANIC CATION TRANSPORT	TRPC4|SLC11A2|ATP2B2|ITPR2|CACNG3|PSEN1|CACNA1D|GRIN1|RAMP1|TRPM1|CLDN16|CDH23|TRPC5|CACNG8|HTR2C	Q9UBN4|P49281|Q01814|Q14571|O60359|P49768|Q01668|Q05586|O60894|Q7Z4N2|Q9Y5I7|Q9H251|Q9UL62|Q8WXS5|P28335
DVL1-1	ION TRANSMEMBRANE TRANSPORT	SLC11A2|ATP2B2|ITPR2|SCN5A|PSEN1|CACNG3|UCP2|HTR3B|VDAC2|GRIN1|CLCN3|VDAC1|SLC22A13|TRPM1|ATP1A2|CLDN16|TRPC5|SLC22A4|ABCC3|ATP1A1|ATP2B4|CACNA1D|KCNT2|SLC23A1|ATP2B1|ATP2B3|SLC22A11|ATP11B|ATP1A3|SCN8A|CACNG8	P49281|Q01814|Q14571|Q14524|P49768|O60359|P55851|O95264|P45880|Q05586|P51790|P21796|Q9Y226|Q7Z4N2|P50993|Q9Y5I7|Q9UL62|Q9H015|O15438|P05023|P23634|Q01668|Q6UVM3|Q9UHI7|P20020|Q16720|Q9NSA0|Q9Y2G3|P13637|Q9UQD0|Q8WXS5
DVL1-1	CALCIUM ION TRANSPORT	TRPC4|ATP2B2|ITPR2|CACNG3|PSEN1|CACNA1D|GRIN1|RAMP1|TRPM1|CDH23|TRPC5|CACNG8|HTR2C	Q9UBN4|Q01814|Q14571|O60359|P49768|Q01668|Q05586|O60894|Q7Z4N2|Q9H251|Q9UL62|Q8WXS5|P28335
DVL1-1	METAL ION TRANSPORT	TRPC4|SLC11A2|ATP2B2|ITPR2|CACNG3|PSEN1|SCN5A|GRIN1|RAMP1|TRPM1|ATP1A2|CLDN16|STEAP3|TRPC5|ATP1A1|SCN4A|CACNA1D|SLC23A1|KCNT2|CUTC|CDH23|ATP1A3|SCN8A|CACNG8|HTR2C	Q9UBN4|P49281|Q01814|Q14571|O60359|P49768|Q14524|Q05586|O60894|Q7Z4N2|P50993|Q9Y5I7|Q658P3|Q9UL62|P05023|P35499|Q01668|Q9UHI7|Q6UVM3|Q9NTM9|Q9H251|P13637|Q9UQD0|Q8WXS5|P28335
DVL1-1	CATION TRANSPORT	TRPC4|SLC11A2|ATP2B2|ITPR2|SCN5A|CACNG3|PSEN1|UCP2|GRIN1|RAMP1|SLC22A5|SLC22A13|TRPM1|ATP1A2|CLDN16|STEAP3|TRPC5|SLC22A4|ATP1A1|SCN4A|CACNA1D|KCNT2|SLC23A1|CUTC|CDH23|ATP1A3|SCN8A|CACNG8|HTR2C	Q9UBN4|P49281|Q01814|Q14571|Q14524|O60359|P49768|P55851|Q05586|O60894|O76082|Q9Y226|Q7Z4N2|P50993|Q9Y5I7|Q658P3|Q9UL62|Q9H015|P05023|P35499|Q01668|Q6UVM3|Q9UHI7|Q9NTM9|Q9H251|P13637|Q9UQD0|Q8WXS5|P28335
DVL1-1	CALCIUM ION TRANSMEMBRANE TRANSPORT	TRPM1|ITPR2|PSEN1|TRPC5|CACNG3|GRIN1|CACNA1D|CACNG8	Q7Z4N2|Q14571|P49768|Q9UL62|O60359|Q05586|Q01668|Q8WXS5
FRMPD1-1	DIVALENT INORGANIC CATION TRANSPORT	TRPC4|ATP2B2|CLDN16|CDH23|CACNG3|TRPC5|CACNG8	Q9UBN4|Q01814|Q9Y5I7|Q9H251|O60359|Q9UL62|Q8WXS5
FRMPD1-1	DIVALENT METAL ION TRANSPORT	TRPC4|ATP2B2|CLDN16|CDH23|CACNG3|TRPC5|CACNG8	Q9UBN4|Q01814|Q9Y5I7|Q9H251|O60359|Q9UL62|Q8WXS5
FRMPD1-1	CALCIUM ION TRANSPORT	TRPC4|ATP2B2|CDH23|CACNG3|TRPC5|CACNG8	Q9UBN4|Q01814|Q9H251|O60359|Q9UL62|Q8WXS5
FRMPD1-1	ION TRANSMEMBRANE TRANSPORT	ATP2B2|CLDN16|ATP11B|ATP2B4|CACNG3|TRPC5|VDAC2|CACNG8|ATP2B1|VDAC1	Q01814|Q9Y5I7|Q9Y2G3|P23634|O60359|Q9UL62|P45880|Q8WXS5|P20020|P21796
FRMPD4-1	ION TRANSMEMBRANE TRANSPORT	ATP2B2|ATP2B4|ATP2B1|ATP2B3	Q01814|P23634|P20020|Q16720
GIPC1-1	ION TRANSMEMBRANE TRANSPORT	ATP2C1|ATP2B2|ATP2B4|SCN5A|KCNMB2|KCNT2|KCNJ12|ATP2B1|ATP2B3|KCNA5|SLC22A11|SCN8A|KCNJ2	P98194|Q01814|P23634|Q14524|Q9Y691|Q6UVM3|Q14500|P20020|Q16720|P22460|Q9NSA0|Q9UQD0|P63252
GIPC2-1	ION TRANSMEMBRANE TRANSPORT	SLC11A2|KCNA5|ATP2B2|ATP11B|ATP2B4|KCNT2|ATP2B1|ATP2B3	P49281|P22460|Q01814|Q9Y2G3|P23634|Q6UVM3|P20020|Q16720
GIPC3-1	ION TRANSMEMBRANE TRANSPORT	KCNA5|ATP2B2|SLC22A11|ATP11B|ATP2B4|SCN8A|KCNT2|ATP2B1|KCNT1|ATP2B3	P22460|Q01814|Q9NSA0|Q9Y2G3|P23634|Q9UQD0|Q6UVM3|P20020|Q5JUK3|Q16720
GRIP1-1	ION TRANSMEMBRANE TRANSPORT	SLC11A2|ATP2B2|SLC17A4|ATP2B4|GRIN1|KCNT2|ATP2B1|ATP2B3|ATP7A|SLC22A11|CLDN16|ATP11B|SCN8A	P49281|Q01814|Q9Y2C5|P23634|Q05586|Q6UVM3|P20020|Q16720|Q04656|Q9NSA0|Q9Y5I7|Q9Y2G3|Q9UQD0
GRIP1-1	METAL ION TRANSPORT	ATP7A|SLC11A2|ATP2B2|SLC17A4|CLDN16|CDH23|SCN8A|GRIN1|KCNT2|ATP6V1B1|RAMP3	Q04656|P49281|Q01814|Q9Y2C5|Q9Y5I7|Q9H251|Q9UQD0|Q05586|Q6UVM3|P15313|O60896
GRIP1-1	DIVALENT INORGANIC CATION TRANSPORT	SLC11A2|ATP2B2|CLDN16|CDH23|GRIN1|RAMP3	P49281|Q01814|Q9Y5I7|Q9H251|Q05586|O60896
GRIP1-1	DIVALENT METAL ION TRANSPORT	SLC11A2|ATP2B2|CLDN16|CDH23|GRIN1|RAMP3	P49281|Q01814|Q9Y5I7|Q9H251|Q05586|O60896
GRIP1-1	CATION TRANSPORT	ATP7A|SLC11A2|ATP2B2|SLC17A4|CLDN16|CDH23|SCN8A|GRIN1|KCNT2|ATP6V1B1|RAMP3	Q04656|P49281|Q01814|Q9Y2C5|Q9Y5I7|Q9H251|Q9UQD0|Q05586|Q6UVM3|P15313|O60896
GRIP1-3	DIVALENT INORGANIC CATION TRANSPORT	SLC11A2|CACNG3|CACNG8|HTR2C	P49281|O60359|Q8WXS5|P28335
GRIP1-3	DIVALENT METAL ION TRANSPORT	SLC11A2|CACNG3|CACNG8|HTR2C	P49281|O60359|Q8WXS5|P28335
GRIP1-3	CALCIUM ION TRANSPORT	CACNG3|CACNG8|HTR2C	O60359|Q8WXS5|P28335
GRIP2-2	ION TRANSMEMBRANE TRANSPORT	KCNA5|ATP2B2|SLC22A11|ATP2B1|ATP2B3	P22460|Q01814|Q9NSA0|P20020|Q16720
GRIP2-4	CALCIUM ION TRANSMEMBRANE TRANSPORT	CACNG3|CACNG8	O60359|Q8WXS5
HTRA2-1	ION TRANSMEMBRANE TRANSPORT	TRPM1|KCNA5|ATP2B2|ATP2B4|SCN5A|KCNJ12|ATP2B1|KCNJ4|KCNJ2|ATP2B3	Q7Z4N2|P22460|Q01814|P23634|Q14524|Q14500|P20020|P48050|P63252|Q16720
HTRA2-1	METAL ION TRANSPORT	TRPM1|KCNA5|ATP2B2|SCN5A|KCNJ12|KCNJ4|HTR2C|KCNJ2|SCN4A	Q7Z4N2|P22460|Q01814|Q14524|Q14500|P48050|P28335|P63252|P35499
HTRA2-1	CATION TRANSPORT	TRPM1|KCNA5|ATP2B2|SCN5A|KCNJ12|KCNJ4|HTR2C|KCNJ2|SCN4A	Q7Z4N2|P22460|Q01814|Q14524|Q14500|P48050|P28335|P63252|P35499
HTRA2-1	MONOVALENT INORGANIC CATION TRANSPORT	KCNA5|SCN5A|KCNJ12|KCNJ4|KCNJ2|SCN4A	P22460|Q14524|Q14500|P48050|P63252|P35499
HTRA2-1	POTASSIUM ION TRANSMEMBRANE TRANSPORT	KCNA5|KCNJ12|KCNJ4|KCNJ2	P22460|Q14500|P48050|P63252
HTRA2-1	CELLULAR POTASSIUM ION TRANSPORT	KCNA5|KCNJ12|KCNJ4|KCNJ2	P22460|Q14500|P48050|P63252
HTRA2-1	POTASSIUM ION TRANSPORT	KCNA5|KCNJ12|KCNJ4|KCNJ2	P22460|Q14500|P48050|P63252
IL16-1	ION TRANSMEMBRANE TRANSPORT	SLC11A2|ATP2B2|CACNG3|PSEN1|SCN5A|VDAC2|KCNJ12|SLCO2B1|CACNA1E|VDAC1|TRPM1|KCND2|KCNJ6|CLDN16|ABCC3|KCNJ4|KCNJ2|ATP2B4|KCNB2|ATP2B1|RYR2|ATP2B3|KCNK3|KCND1|ATP11B|CACNG8	P49281|Q01814|O60359|P49768|Q14524|P45880|Q14500|O94956|Q15878|P21796|Q7Z4N2|Q9NZV8|P48051|Q9Y5I7|O15438|P48050|P63252|P23634|Q92953|P20020|Q92736|Q16720|O14649|Q9NSA2|Q9Y2G3|Q8WXS5
IL16-1	METAL ION TRANSPORT	SLC11A2|ATP2B2|SCN5A|PSEN1|CACNG3|KCNB2|KCNJ12|RAMP1|CACNA1E|RYR2|KCNK3|TRPM1|KCND1|KCND2|KCNJ6|CLDN16|STEAP3|CACNG8|KCNJ2|HTR2C|KCNJ4|SCN4A	P49281|Q01814|Q14524|P49768|O60359|Q92953|Q14500|O60894|Q15878|Q92736|O14649|Q7Z4N2|Q9NSA2|Q9NZV8|P48051|Q9Y5I7|Q658P3|Q8WXS5|P63252|P28335|P48050|P35499
IL16-1	DIVALENT METAL ION TRANSPORT	TRPM1|SLC11A2|ATP2B2|CLDN16|PSEN1|CACNG3|RAMP1|CACNG8|HTR2C|CACNA1E|RYR2	Q7Z4N2|P49281|Q01814|Q9Y5I7|P49768|O60359|O60894|Q8WXS5|P28335|Q15878|Q92736
IL16-1	DIVALENT INORGANIC CATION TRANSPORT	TRPM1|SLC11A2|ATP2B2|CLDN16|PSEN1|CACNG3|RAMP1|CACNG8|HTR2C|CACNA1E|RYR2	Q7Z4N2|P49281|Q01814|Q9Y5I7|P49768|O60359|O60894|Q8WXS5|P28335|Q15878|Q92736
IL16-1	CATION TRANSPORT	SLC11A2|ATP2B2|SCN5A|PSEN1|CACNG3|KCNB2|KCNJ12|RAMP1|CACNA1E|RYR2|KCNK3|TRPM1|KCND1|KCND2|KCNJ6|CLDN16|STEAP3|UCP3|ACACB|CACNG8|KCNJ2|HTR2C|KCNJ4|SCN4A	P49281|Q01814|Q14524|P49768|O60359|Q92953|Q14500|O60894|Q15878|Q92736|O14649|Q7Z4N2|Q9NSA2|Q9NZV8|P48051|Q9Y5I7|Q658P3|P55916|O00763|Q8WXS5|P63252|P28335|P48050|P35499
IL16-1	CALCIUM ION TRANSPORT	TRPM1|ATP2B2|PSEN1|CACNG3|RAMP1|CACNG8|HTR2C|CACNA1E|RYR2	Q7Z4N2|Q01814|P49768|O60359|O60894|Q8WXS5|P28335|Q15878|Q92736
INADL-6	METAL ION TRANSPORT	KCNK3|TRPM1|SLC11A2|ATP2B2|KCNJ6|CLDN16|KCNB2|CACNG3|SCN5A|RAMP1|HTR2C|SCN4A	O14649|Q7Z4N2|P49281|Q01814|P48051|Q9Y5I7|Q92953|O60359|Q14524|O60894|P28335|P35499
INADL-6	DIVALENT INORGANIC CATION TRANSPORT	TRPM1|SLC11A2|ATP2B2|CLDN16|CACNG3|RAMP1|HTR2C	Q7Z4N2|P49281|Q01814|Q9Y5I7|O60359|O60894|P28335
INADL-6	DIVALENT METAL ION TRANSPORT	TRPM1|SLC11A2|ATP2B2|CLDN16|CACNG3|RAMP1|HTR2C	Q7Z4N2|P49281|Q01814|Q9Y5I7|O60359|O60894|P28335
INADL-6	ION TRANSMEMBRANE TRANSPORT	SLC11A2|ATP2B2|ATP2B4|SCN5A|CACNG3|KCNB2|ATP2B1|ATP2B3|TRPM1|KCNK3|KCNJ6|CLDN16|ATP11B	P49281|Q01814|P23634|Q14524|O60359|Q92953|P20020|Q16720|Q7Z4N2|O14649|P48051|Q9Y5I7|Q9Y2G3
INADL-7	ION TRANSMEMBRANE TRANSPORT	KCNA5|ATP2B2|SLC22A11|SLC17A4|CLDN16|ATP11B|ATP2B4|TRPC5|SCN8A|HCN2|ATP2B1|ATP2B3	P22460|Q01814|Q9NSA0|Q9Y2C5|Q9Y5I7|Q9Y2G3|P23634|Q9UL62|Q9UQD0|Q9UL51|P20020|Q16720
INADL-7	DIVALENT INORGANIC CATION TRANSPORT	TRPC4|ATP2B2|CLDN16|CDH23|TRPC5|RAMP3	Q9UBN4|Q01814|Q9Y5I7|Q9H251|Q9UL62|O60896
INADL-7	DIVALENT METAL ION TRANSPORT	TRPC4|ATP2B2|CLDN16|CDH23|TRPC5|RAMP3	Q9UBN4|Q01814|Q9Y5I7|Q9H251|Q9UL62|O60896
INADL-7	METAL ION TRANSPORT	TRPC4|KCNA5|ATP2B2|SLC17A4|CLDN16|CDH23|TRPC5|SCN8A|RAMP3	Q9UBN4|P22460|Q01814|Q9Y2C5|Q9Y5I7|Q9H251|Q9UL62|Q9UQD0|O60896
INADL-7	CALCIUM ION TRANSPORT	TRPC4|ATP2B2|CDH23|TRPC5|RAMP3	Q9UBN4|Q01814|Q9H251|Q9UL62|O60896
INADL-7	CATION TRANSPORT	TRPC4|KCNA5|ATP2B2|SLC17A4|CLDN16|CDH23|TRPC5|SCN8A|HCN2|RAMP3	Q9UBN4|P22460|Q01814|Q9Y2C5|Q9Y5I7|Q9H251|Q9UL62|Q9UQD0|Q9UL51|O60896
LDB3-1	ION TRANSMEMBRANE TRANSPORT	ATP2B2|SLC17A4|ATP2B4|KCNT2|CLCN3|ATP2B1|KCNT1|ATP2B3|KCNA5|SLC22A11|ATP11B|SCN8A|HCN2	Q01814|Q9Y2C5|P23634|Q6UVM3|P51790|P20020|Q5JUK3|Q16720|P22460|Q9NSA0|Q9Y2G3|Q9UQD0|Q9UL51
LIN7A-1	METAL ION TRANSPORT	ATP2B2|SCN5A|CACNG3|KCNB2|KCNMB2|KCNJ12|RAMP1|KCNT2|SLC11A1|KCNT1|KCNK3|TRPM1|KCNA5|ATP1A2|CDH23|ATP6V0D2|ATP1A3|CACNG8|ATP1A4|KCNJ2|ATP1A1|HTR2C|KCNJ4|SCN4A	Q01814|Q14524|O60359|Q92953|Q9Y691|Q14500|O60894|Q6UVM3|P49279|Q5JUK3|O14649|Q7Z4N2|P22460|P50993|Q9H251|Q8N8Y2|P13637|Q8WXS5|Q13733|P63252|P05023|P28335|P48050|P35499
LIN7A-1	ION TRANSMEMBRANE TRANSPORT	ATP2B2|CACNG3|SCN5A|VDAC2|KCNJ12|KCNT1|VDAC1|TRPM1|ATP1A2|ATP1A4|KCNJ4|ATP1A1|KCNJ2|ATP2B4|KCNB2|KCNMB2|TRPC6|KCNT2|SLC11A1|ATP2B1|ATP2B3|KCNK3|KCNA5|SLC22A11|ATP11B|ATP1A3|CACNG8	Q01814|O60359|Q14524|P45880|Q14500|Q5JUK3|P21796|Q7Z4N2|P50993|Q13733|P48050|P05023|P63252|P23634|Q92953|Q9Y691|Q9Y210|Q6UVM3|P49279|P20020|Q16720|O14649|P22460|Q9NSA0|Q9Y2G3|P13637|Q8WXS5
LIN7A-1	POTASSIUM ION TRANSMEMBRANE TRANSPORT	KCNB2|KCNMB2|KCNT2|KCNJ12|KCNT1|KCNK3|KCNA5|ATP1A2|ATP1A3|KCNJ4|ATP1A1|KCNJ2|ATP1A4	Q92953|Q9Y691|Q6UVM3|Q14500|Q5JUK3|O14649|P22460|P50993|P13637|P48050|P05023|P63252|Q13733
LIN7A-1	CELLULAR POTASSIUM ION TRANSPORT	KCNB2|KCNMB2|KCNT2|KCNJ12|KCNT1|KCNK3|KCNA5|ATP1A2|ATP1A3|KCNJ4|ATP1A1|KCNJ2|ATP1A4	Q92953|Q9Y691|Q6UVM3|Q14500|Q5JUK3|O14649|P22460|P50993|P13637|P48050|P05023|P63252|Q13733
LIN7A-1	POTASSIUM ION TRANSPORT	KCNB2|KCNMB2|KCNT2|KCNJ12|KCNT1|KCNK3|KCNA5|ATP1A2|ATP1A3|KCNJ4|ATP1A1|KCNJ2|ATP1A4	Q92953|Q9Y691|Q6UVM3|Q14500|Q5JUK3|O14649|P22460|P50993|P13637|P48050|P05023|P63252|Q13733
LIN7A-1	CATION TRANSPORT	ATP2B2|CACNG3|SCN5A|KCNJ12|RAMP1|KCNT1|TRPM1|ATP1A2|ATP6V0D2|ATP1A4|KCNJ4|ATP1A1|KCNJ2|SCN4A|KCNB2|KCNMB2|TRPC6|KCNT2|SLC11A1|KCNK3|KCNA5|CDH23|ATP1A3|ACACB|UCP3|CACNG8|HTR2C	Q01814|O60359|Q14524|Q14500|O60894|Q5JUK3|Q7Z4N2|P50993|Q8N8Y2|Q13733|P48050|P05023|P63252|P35499|Q92953|Q9Y691|Q9Y210|Q6UVM3|P49279|O14649|P22460|Q9H251|P13637|O00763|P55916|Q8WXS5|P28335
LIN7A-1	MONOVALENT INORGANIC CATION TRANSPORT	KCNB2|SCN5A|KCNMB2|KCNJ12|KCNT2|KCNT1|KCNK3|KCNA5|ATP1A2|ATP1A3|UCP3|ATP1A4|KCNJ4|ATP1A1|KCNJ2|SCN4A	Q92953|Q14524|Q9Y691|Q14500|Q6UVM3|Q5JUK3|O14649|P22460|P50993|P13637|P55916|Q13733|P48050|P05023|P63252|P35499
LIN7A-1	SODIUM ION TRANSMEMBRANE TRANSPORT	ATP1A2|SCN5A|ATP1A3|ATP1A4|ATP1A1	P50993|Q14524|P13637|Q13733|P05023
LIN7A-1	SODIUM ION TRANSPORT	ATP1A2|SCN5A|ATP1A3|ATP1A4|ATP1A1|SCN4A	P50993|Q14524|P13637|Q13733|P05023|P35499
LIN7B-1	POTASSIUM ION TRANSMEMBRANE TRANSPORT	KCNB2|KCNMB2|KCNT2|KCNJ12|KCNT1|KCNK3|KCND1|KCNA5|ATP1A2|ATP1A3|ATP1A4|KCNJ4|ATP1A1|KCNJ2	Q92953|Q9Y691|Q6UVM3|Q14500|Q5JUK3|O14649|Q9NSA2|P22460|P50993|P13637|Q13733|P48050|P05023|P63252
LIN7B-1	CELLULAR POTASSIUM ION TRANSPORT	KCNB2|KCNMB2|KCNT2|KCNJ12|KCNT1|KCNK3|KCND1|KCNA5|ATP1A2|ATP1A3|ATP1A4|KCNJ4|ATP1A1|KCNJ2	Q92953|Q9Y691|Q6UVM3|Q14500|Q5JUK3|O14649|Q9NSA2|P22460|P50993|P13637|Q13733|P48050|P05023|P63252
LIN7B-1	ION TRANSMEMBRANE TRANSPORT	ATP2B2|CACNG3|SCN5A|VDAC2|KCNJ12|KCNT1|VDAC1|TRPM1|ATP1A2|ATP1A4|KCNJ4|ATP1A1|KCNJ2|ATP2B4|KCNB2|KCNMB2|TRPC6|KCNT2|SLC11A1|ATP2B1|ATP2B3|KCNK3|KCND1|KCNA5|SLC22A11|ATP11B|ATP1A3|CACNG8	Q01814|O60359|Q14524|P45880|Q14500|Q5JUK3|P21796|Q7Z4N2|P50993|Q13733|P48050|P05023|P63252|P23634|Q92953|Q9Y691|Q9Y210|Q6UVM3|P49279|P20020|Q16720|O14649|Q9NSA2|P22460|Q9NSA0|Q9Y2G3|P13637|Q8WXS5
LIN7B-1	POTASSIUM ION TRANSPORT	KCNB2|KCNMB2|KCNT2|KCNJ12|KCNT1|KCNK3|KCND1|KCNA5|ATP1A2|ATP1A3|ATP1A4|KCNJ4|ATP1A1|KCNJ2	Q92953|Q9Y691|Q6UVM3|Q14500|Q5JUK3|O14649|Q9NSA2|P22460|P50993|P13637|Q13733|P48050|P05023|P63252
LIN7B-1	METAL ION TRANSPORT	ATP2B2|SCN5A|CACNG3|KCNB2|KCNMB2|KCNJ12|RAMP1|KCNT2|SLC11A1|KCNT1|KCNK3|TRPM1|KCND1|KCNA5|ATP1A2|CDH23|ATP1A3|CACNG8|ATP1A4|KCNJ2|ATP1A1|HTR2C|KCNJ4|SCN4A	Q01814|Q14524|O60359|Q92953|Q9Y691|Q14500|O60894|Q6UVM3|P49279|Q5JUK3|O14649|Q7Z4N2|Q9NSA2|P22460|P50993|Q9H251|P13637|Q8WXS5|Q13733|P63252|P05023|P28335|P48050|P35499
LIN7B-1	CATION TRANSPORT	ATP2B2|CACNG3|SCN5A|KCNJ12|RAMP1|KCNT1|TRPM1|ATP1A2|ATP1A4|KCNJ4|ATP1A1|KCNJ2|SCN4A|KCNB2|KCNMB2|TRPC6|KCNT2|SLC11A1|KCNK3|KCND1|KCNA5|CDH23|ATP1A3|ACACB|UCP3|CACNG8|HTR2C	Q01814|O60359|Q14524|Q14500|O60894|Q5JUK3|Q7Z4N2|P50993|Q13733|P48050|P05023|P63252|P35499|Q92953|Q9Y691|Q9Y210|Q6UVM3|P49279|O14649|Q9NSA2|P22460|Q9H251|P13637|O00763|P55916|Q8WXS5|P28335
LIN7B-1	MONOVALENT INORGANIC CATION TRANSPORT	KCNB2|SCN5A|KCNMB2|KCNJ12|KCNT2|KCNT1|KCNK3|KCND1|KCNA5|ATP1A2|ATP1A3|UCP3|ATP1A4|KCNJ2|KCNJ4|ATP1A1|SCN4A	Q92953|Q14524|Q9Y691|Q14500|Q6UVM3|Q5JUK3|O14649|Q9NSA2|P22460|P50993|P13637|P55916|Q13733|P63252|P48050|P05023|P35499
LIN7B-1	SODIUM ION TRANSMEMBRANE TRANSPORT	ATP1A2|SCN5A|ATP1A3|ATP1A4|ATP1A1	P50993|Q14524|P13637|Q13733|P05023
LIN7B-1	SODIUM ION TRANSPORT	ATP1A2|SCN5A|ATP1A3|ATP1A4|ATP1A1|SCN4A	P50993|Q14524|P13637|Q13733|P05023|P35499
LIN7C-1	METAL ION TRANSPORT	ATP2B2|SCN5A|CACNG3|KCNB2|KCNMB2|KCNJ12|RAMP1|KCNT2|SLC11A1|KCNT1|TRPM1|ATP1A2|CDH23|ATP1A3|CACNG8|ATP1A4|KCNJ2|ATP1A1|HTR2C|SCN4A	Q01814|Q14524|O60359|Q92953|Q9Y691|Q14500|O60894|Q6UVM3|P49279|Q5JUK3|Q7Z4N2|P50993|Q9H251|P13637|Q8WXS5|Q13733|P63252|P05023|P28335|P35499
LIN7C-1	ION TRANSMEMBRANE TRANSPORT	ATP2B2|ATP2B4|SCN5A|CACNG3|KCNB2|TRPC6|KCNMB2|KCNJ12|KCNT2|SLC11A1|ATP2B1|KCNT1|ATP2B3|TRPM1|SLC22A11|ATP1A2|ATP11B|ATP1A3|CACNG8|ATP1A4|KCNJ2|ATP1A1	Q01814|P23634|Q14524|O60359|Q92953|Q9Y210|Q9Y691|Q14500|Q6UVM3|P49279|P20020|Q5JUK3|Q16720|Q7Z4N2|Q9NSA0|P50993|Q9Y2G3|P13637|Q8WXS5|Q13733|P63252|P05023
LIN7C-1	CATION TRANSPORT	ATP2B2|SCN5A|CACNG3|KCNB2|TRPC6|KCNMB2|KCNJ12|RAMP1|KCNT2|SLC11A1|KCNT1|TRPM1|ATP1A2|CDH23|ATP1A3|ACACB|CACNG8|ATP1A4|KCNJ2|ATP1A1|HTR2C|SCN4A	Q01814|Q14524|O60359|Q92953|Q9Y210|Q9Y691|Q14500|O60894|Q6UVM3|P49279|Q5JUK3|Q7Z4N2|P50993|Q9H251|P13637|O00763|Q8WXS5|Q13733|P63252|P05023|P28335|P35499
LIN7C-1	POTASSIUM ION TRANSMEMBRANE TRANSPORT	ATP1A2|KCNB2|ATP1A3|KCNMB2|KCNJ12|KCNT2|ATP1A4|KCNJ2|ATP1A1|KCNT1	P50993|Q92953|P13637|Q9Y691|Q14500|Q6UVM3|Q13733|P63252|P05023|Q5JUK3
LIN7C-1	CELLULAR POTASSIUM ION TRANSPORT	ATP1A2|KCNB2|ATP1A3|KCNMB2|KCNJ12|KCNT2|ATP1A4|KCNJ2|ATP1A1|KCNT1	P50993|Q92953|P13637|Q9Y691|Q14500|Q6UVM3|Q13733|P63252|P05023|Q5JUK3
LIN7C-1	POTASSIUM ION TRANSPORT	ATP1A2|KCNB2|ATP1A3|KCNMB2|KCNJ12|KCNT2|ATP1A4|KCNJ2|ATP1A1|KCNT1	P50993|Q92953|P13637|Q9Y691|Q14500|Q6UVM3|Q13733|P63252|P05023|Q5JUK3
LIN7C-1	MONOVALENT INORGANIC CATION TRANSPORT	ATP1A2|SCN5A|KCNB2|ATP1A3|KCNMB2|KCNJ12|KCNT2|ATP1A4|KCNJ2|ATP1A1|KCNT1|SCN4A	P50993|Q14524|Q92953|P13637|Q9Y691|Q14500|Q6UVM3|Q13733|P63252|P05023|Q5JUK3|P35499
LIN7C-1	SODIUM ION TRANSPORT	ATP1A2|SCN5A|ATP1A3|ATP1A4|ATP1A1|SCN4A	P50993|Q14524|P13637|Q13733|P05023|P35499
LIN7C-1	SODIUM ION TRANSMEMBRANE TRANSPORT	ATP1A2|SCN5A|ATP1A3|ATP1A4|ATP1A1	P50993|Q14524|P13637|Q13733|P05023
LIN7C-1	CALCIUM ION TRANSPORT	TRPM1|ATP2B2|CDH23|CACNG3|RAMP1|CACNG8|HTR2C	Q7Z4N2|Q01814|Q9H251|O60359|O60894|Q8WXS5|P28335
MAGI1-2	ION TRANSMEMBRANE TRANSPORT	ATP2B2|ATP11B|ATP2B1	Q01814|Q9Y2G3|P20020
MAGI1-3	METAL ION TRANSPORT	ATP2C1|SLC11A2|KCNA5|KCND2|CACNG3|SCN5A|KCNJ12|RAMP1|KCNJ4|HTR2C|KCNJ2|SCN4A	P98194|P49281|P22460|Q9NZV8|O60359|Q14524|Q14500|O60894|P48050|P28335|P63252|P35499
MAGI1-3	MONOVALENT INORGANIC CATION TRANSPORT	SLC11A2|KCNA5|KCND2|SCN5A|KCNJ12|KCNJ4|KCNJ2|SCN4A	P49281|P22460|Q9NZV8|Q14524|Q14500|P48050|P63252|P35499
MAGI1-3	CATION TRANSPORT	ATP2C1|SLC11A2|KCNA5|KCND2|CACNG3|SCN5A|KCNJ12|RAMP1|KCNJ4|HTR2C|KCNJ2|SCN4A	P98194|P49281|P22460|Q9NZV8|O60359|Q14524|Q14500|O60894|P48050|P28335|P63252|P35499
MAGI1-4	ION TRANSMEMBRANE TRANSPORT	ATP2B2|ATP2B4|SCN5A|ATP2B1|ATP2B3	Q01814|P23634|Q14524|P20020|Q16720
MAGI2-2	ION TRANSMEMBRANE TRANSPORT	ATP2B2|CLDN16|ATP11B|TRPC5|SCN8A|ATP2B1|ATP2B3	Q01814|Q9Y5I7|Q9Y2G3|Q9UL62|Q9UQD0|P20020|Q16720
MAGI2-2	DIVALENT INORGANIC CATION TRANSPORT	TRPC4|ATP2B2|CLDN16|TRPC5	Q9UBN4|Q01814|Q9Y5I7|Q9UL62
MAGI2-2	DIVALENT METAL ION TRANSPORT	TRPC4|ATP2B2|CLDN16|TRPC5	Q9UBN4|Q01814|Q9Y5I7|Q9UL62
MAGI2-2	METAL ION TRANSPORT	TRPC4|ATP2B2|CLDN16|TRPC5|SCN8A	Q9UBN4|Q01814|Q9Y5I7|Q9UL62|Q9UQD0
MAGI2-2	CALCIUM ION TRANSPORT	TRPC4|ATP2B2|TRPC5	Q9UBN4|Q01814|Q9UL62
MAGI2-2	CATION TRANSPORT	TRPC4|ATP2B2|CLDN16|TRPC5|SCN8A	Q9UBN4|Q01814|Q9Y5I7|Q9UL62|Q9UQD0
MAGI2-5	METAL ION TRANSPORT	ATP2B2|CACNG3|SCN5A|RAMP1|KCNJ12|PSEN2|TRPM1|KCND2|KCNJ6|STEAP3|KCNJ2|KCNJ4|SCN4A|ATP2C1|HTR2A|KCNB2|CUTC|RYR2|SGK1|KCNK3|KCNA5|HTR2B|SCN8A|CACNG8|HTR2C	Q01814|O60359|Q14524|O60894|Q14500|P49810|Q7Z4N2|Q9NZV8|P48051|Q658P3|P63252|P48050|P35499|P98194|P28223|Q92953|Q9NTM9|Q92736|O00141|O14649|P22460|P41595|Q9UQD0|Q8WXS5|P28335
MAGI2-5	CATION TRANSPORT	ATP2B2|CACNG3|SCN5A|UCP2|KCNJ12|RAMP1|PSEN2|TRPM1|KCND2|KCNJ6|STEAP3|KCNJ2|KCNJ4|SLC22A14|SCN4A|ATP2C1|HTR2A|KCNB2|CUTC|RYR2|SGK1|KCNK3|KCNA5|HTR2B|ACACB|UCP3|SCN8A|CACNG8|HTR2C	Q01814|O60359|Q14524|P55851|Q14500|O60894|P49810|Q7Z4N2|Q9NZV8|P48051|Q658P3|P63252|P48050|Q9Y267|P35499|P98194|P28223|Q92953|Q9NTM9|Q92736|O00141|O14649|P22460|P41595|O00763|P55916|Q9UQD0|Q8WXS5|P28335
MAGI2-6	MONOVALENT INORGANIC CATION TRANSPORT	SLC11A2|KCND2|KCNA5|KCNJ6|SCN5A|KCNJ12|KCNT2|KCNJ2|KCNJ4|ATP6V1B1|SCN4A|SGK1	P49281|Q9NZV8|P22460|P48051|Q14524|Q14500|Q6UVM3|P63252|P48050|P15313|P35499|O00141
MAGI2-6	METAL ION TRANSPORT	ATP2C1|SLC11A2|SCN5A|KCNJ12|KCNT2|RAMP1|ATP6V1B1|SGK1|RAMP3|KCNA5|KCND2|KCNJ6|HTR2C|KCNJ4|KCNJ2|SCN4A	P98194|P49281|Q14524|Q14500|Q6UVM3|O60894|P15313|O00141|O60896|P22460|Q9NZV8|P48051|P28335|P48050|P63252|P35499
MAGI3-2	METAL ION TRANSPORT	SLC11A2|ATP2B2|SCN5A|CACNG3|KCNB2|KCNJ12|RAMP1|RYR2|KCNK3|TRPM1|KCNA5|KCNJ6|CLDN16|STEAP3|CACNG8|KCNJ2|HTR2C|KCNJ4|SCN4A	P49281|Q01814|Q14524|O60359|Q92953|Q14500|O60894|Q92736|O14649|Q7Z4N2|P22460|P48051|Q9Y5I7|Q658P3|Q8WXS5|P63252|P28335|P48050|P35499
MAGI3-2	CATION TRANSPORT	SLC11A2|ATP2B2|SCN5A|CACNG3|KCNB2|KCNJ12|RAMP1|RYR2|KCNK3|TRPM1|KCNA5|KCNJ6|CLDN16|STEAP3|UCP3|ACACB|CACNG8|KCNJ2|HTR2C|KCNJ4|SCN4A	P49281|Q01814|Q14524|O60359|Q92953|Q14500|O60894|Q92736|O14649|Q7Z4N2|P22460|P48051|Q9Y5I7|Q658P3|P55916|O00763|Q8WXS5|P63252|P28335|P48050|P35499
MAGI3-2	ION TRANSMEMBRANE TRANSPORT	SLC11A2|ATP2B2|ATP2B4|SCN5A|CACNG3|KCNB2|KCNJ12|ATP2B1|RYR2|ATP2B3|KCNK3|TRPM1|KCNA5|KCNJ6|CLDN16|ATP11B|ABCC3|CACNG8|KCNJ2|KCNJ4	P49281|Q01814|P23634|Q14524|O60359|Q92953|Q14500|P20020|Q92736|Q16720|O14649|Q7Z4N2|P22460|P48051|Q9Y5I7|Q9Y2G3|O15438|Q8WXS5|P63252|P48050
MAGI3-2	DIVALENT INORGANIC CATION TRANSPORT	TRPM1|SLC11A2|ATP2B2|CLDN16|CACNG3|RAMP1|CACNG8|HTR2C|RYR2	Q7Z4N2|P49281|Q01814|Q9Y5I7|O60359|O60894|Q8WXS5|P28335|Q92736
MAGI3-2	DIVALENT METAL ION TRANSPORT	TRPM1|SLC11A2|ATP2B2|CLDN16|CACNG3|RAMP1|CACNG8|HTR2C|RYR2	Q7Z4N2|P49281|Q01814|Q9Y5I7|O60359|O60894|Q8WXS5|P28335|Q92736
MAGI3-2	MONOVALENT INORGANIC CATION TRANSPORT	KCNK3|SLC11A2|KCNA5|KCNJ6|SCN5A|KCNB2|UCP3|KCNJ12|KCNJ2|KCNJ4|SCN4A	O14649|P49281|P22460|P48051|Q14524|Q92953|P55916|Q14500|P63252|P48050|P35499
MAGI3-2	POTASSIUM ION TRANSMEMBRANE TRANSPORT	KCNK3|KCNA5|KCNJ6|KCNB2|KCNJ12|KCNJ2|KCNJ4	O14649|P22460|P48051|Q92953|Q14500|P63252|P48050
MAGI3-2	CELLULAR POTASSIUM ION TRANSPORT	KCNK3|KCNA5|KCNJ6|KCNB2|KCNJ12|KCNJ2|KCNJ4	O14649|P22460|P48051|Q92953|Q14500|P63252|P48050
MAGI3-2	POTASSIUM ION TRANSPORT	KCNK3|KCNA5|KCNJ6|KCNB2|KCNJ12|KCNJ2|KCNJ4	O14649|P22460|P48051|Q92953|Q14500|P63252|P48050
MAGI3-2	CALCIUM ION TRANSPORT	TRPM1|ATP2B2|CACNG3|RAMP1|CACNG8|HTR2C|RYR2	Q7Z4N2|Q01814|O60359|O60894|Q8WXS5|P28335|Q92736
MAGI3-4	CALCIUM ION TRANSPORT	TRPM1|ATP2B2|CACNG3|HTR2C	Q7Z4N2|Q01814|O60359|P28335
MAGI3-4	ION TRANSMEMBRANE TRANSPORT	TRPM1|ATP2B2|ATP11B|ATP2B4|CACNG3|ATP2B1|ATP2B3	Q7Z4N2|Q01814|Q9Y2G3|P23634|O60359|P20020|Q16720
MAGI3-4	DIVALENT INORGANIC CATION TRANSPORT	TRPM1|ATP2B2|CACNG3|HTR2C	Q7Z4N2|Q01814|O60359|P28335
MAGI3-4	DIVALENT METAL ION TRANSPORT	TRPM1|ATP2B2|CACNG3|HTR2C	Q7Z4N2|Q01814|O60359|P28335
MAST2-1	ION TRANSMEMBRANE TRANSPORT	KCNA5|ATP2B2|SLC22A11|ATP11B|SCN8A|KCNT2|ATP2B1|KCNT1|ATP2B3	P22460|Q01814|Q9NSA0|Q9Y2G3|Q9UQD0|Q6UVM3|P20020|Q5JUK3|Q16720
MPDZ-10	METAL ION TRANSPORT	SLC11A2|SCN5A|HTR2A|CACNG3|CACNA1E|KCNK3|KCND1|HTR2B|KCND2|CLDN16|STEAP3|CACNG8|HTR2C|SCN4A	P49281|Q14524|P28223|O60359|Q15878|O14649|Q9NSA2|P41595|Q9NZV8|Q9Y5I7|Q658P3|Q8WXS5|P28335|P35499
MPDZ-10	DIVALENT INORGANIC CATION TRANSPORT	SLC11A2|HTR2B|CLDN16|CACNG3|HTR2A|CACNG8|HTR2C|CACNA1E	P49281|P41595|Q9Y5I7|O60359|P28223|Q8WXS5|P28335|Q15878
MPDZ-10	DIVALENT METAL ION TRANSPORT	SLC11A2|HTR2B|CLDN16|CACNG3|HTR2A|CACNG8|HTR2C|CACNA1E	P49281|P41595|Q9Y5I7|O60359|P28223|Q8WXS5|P28335|Q15878
MPDZ-10	CATION TRANSPORT	SLC11A2|SCN5A|HTR2A|CACNG3|CACNA1E|KCNK3|KCND1|HTR2B|KCND2|CLDN16|STEAP3|CACNG8|HTR2C|SCN4A	P49281|Q14524|P28223|O60359|Q15878|O14649|Q9NSA2|P41595|Q9NZV8|Q9Y5I7|Q658P3|Q8WXS5|P28335|P35499
MPDZ-10	CALCIUM ION TRANSPORT	HTR2B|CACNG3|HTR2A|CACNG8|HTR2C|CACNA1E	P41595|O60359|P28223|Q8WXS5|P28335|Q15878
MPDZ-12	METAL ION TRANSPORT	SLC11A2|ATP2B2|SCN5A|CACNG3|KCNB2|GRIN1|KCNJ12|CUTC|KCNK3|TRPM1|KCND2|KCNA5|CLDN16|CDH23|STEAP3|KCNA2|CACNG8|KCNJ2|HTR2C|KCNJ4|SCN4A	P49281|Q01814|Q14524|O60359|Q92953|Q05586|Q14500|Q9NTM9|O14649|Q7Z4N2|Q9NZV8|P22460|Q9Y5I7|Q9H251|Q658P3|P16389|Q8WXS5|P63252|P28335|P48050|P35499
MPDZ-12	CATION TRANSPORT	SLC11A2|ATP2B2|SCN5A|CACNG3|KCNB2|GRIN1|KCNJ12|CUTC|SLC22A5|KCNK3|TRPM1|KCND2|KCNA5|CLDN16|CDH23|STEAP3|KCNA2|CACNG8|KCNJ2|HTR2C|KCNJ4|SCN4A	P49281|Q01814|Q14524|O60359|Q92953|Q05586|Q14500|Q9NTM9|O76082|O14649|Q7Z4N2|Q9NZV8|P22460|Q9Y5I7|Q9H251|Q658P3|P16389|Q8WXS5|P63252|P28335|P48050|P35499
MPDZ-12	ION TRANSMEMBRANE TRANSPORT	SLC11A2|ATP2B2|ATP2B4|SCN5A|CACNG3|KCNB2|GRIN1|KCNJ12|ATP2B1|ATP2B3|KCNK3|TRPM1|KCND2|KCNA5|CLDN16|KCNA2|ABCC3|CACNG8|KCNJ2|KCNJ4	P49281|Q01814|P23634|Q14524|O60359|Q92953|Q05586|Q14500|P20020|Q16720|O14649|Q7Z4N2|Q9NZV8|P22460|Q9Y5I7|P16389|O15438|Q8WXS5|P63252|P48050
MPDZ-12	POTASSIUM ION TRANSMEMBRANE TRANSPORT	KCNK3|KCND2|KCNA5|KCNA2|KCNB2|KCNJ12|KCNJ2|KCNJ4	O14649|Q9NZV8|P22460|P16389|Q92953|Q14500|P63252|P48050
MPDZ-12	CELLULAR POTASSIUM ION TRANSPORT	KCNK3|KCND2|KCNA5|KCNA2|KCNB2|KCNJ12|KCNJ2|KCNJ4	O14649|Q9NZV8|P22460|P16389|Q92953|Q14500|P63252|P48050
MPDZ-12	DIVALENT METAL ION TRANSPORT	TRPM1|SLC11A2|ATP2B2|CLDN16|CDH23|CACNG3|GRIN1|CACNG8|HTR2C	Q7Z4N2|P49281|Q01814|Q9Y5I7|Q9H251|O60359|Q05586|Q8WXS5|P28335
MPDZ-12	DIVALENT INORGANIC CATION TRANSPORT	TRPM1|SLC11A2|ATP2B2|CLDN16|CDH23|CACNG3|GRIN1|CACNG8|HTR2C	Q7Z4N2|P49281|Q01814|Q9Y5I7|Q9H251|O60359|Q05586|Q8WXS5|P28335
MPDZ-12	POTASSIUM ION TRANSPORT	KCNK3|KCND2|KCNA5|KCNA2|KCNB2|KCNJ12|KCNJ2|KCNJ4	O14649|Q9NZV8|P22460|P16389|Q92953|Q14500|P63252|P48050
MPDZ-12	MONOVALENT INORGANIC CATION TRANSPORT	KCNK3|SLC11A2|KCND2|KCNA5|KCNA2|SCN5A|KCNB2|KCNJ12|KCNJ2|KCNJ4|SCN4A	O14649|P49281|Q9NZV8|P22460|P16389|Q14524|Q92953|Q14500|P63252|P48050|P35499
MPDZ-13	POTASSIUM ION TRANSMEMBRANE TRANSPORT	KCNA5|KCNJ6|KCNB2|KCNMB2|KCNJ12|KCNT2|ATP1A4|KCNJ2	P22460|P48051|Q92953|Q9Y691|Q14500|Q6UVM3|Q13733|P63252
MPDZ-13	CELLULAR POTASSIUM ION TRANSPORT	KCNA5|KCNJ6|KCNB2|KCNMB2|KCNJ12|KCNT2|ATP1A4|KCNJ2	P22460|P48051|Q92953|Q9Y691|Q14500|Q6UVM3|Q13733|P63252
MPDZ-13	METAL ION TRANSPORT	ATP2B2|KCNB2|SCN5A|KCNMB2|KCNT2|RAMP1|KCNJ12|TRPM1|KCNA5|KCNJ6|KCNJ2|HTR2C|ATP1A4|SCN4A	Q01814|Q92953|Q14524|Q9Y691|Q6UVM3|O60894|Q14500|Q7Z4N2|P22460|P48051|P63252|P28335|Q13733|P35499
MPDZ-13	POTASSIUM ION TRANSPORT	KCNA5|KCNJ6|KCNB2|KCNMB2|KCNJ12|KCNT2|ATP1A4|KCNJ2	P22460|P48051|Q92953|Q9Y691|Q14500|Q6UVM3|Q13733|P63252
MPDZ-13	ION TRANSMEMBRANE TRANSPORT	ATP2B2|ATP2B4|KCNB2|SCN5A|KCNMB2|KCNT2|KCNJ12|ATP2B1|ATP2B3|TRPM1|KCNA5|KCNJ6|ATP11B|ATP1A4|KCNJ2	Q01814|P23634|Q92953|Q14524|Q9Y691|Q6UVM3|Q14500|P20020|Q16720|Q7Z4N2|P22460|P48051|Q9Y2G3|Q13733|P63252
MPDZ-13	CATION TRANSPORT	ATP2B2|KCNB2|SCN5A|KCNMB2|KCNT2|RAMP1|KCNJ12|TRPM1|KCNA5|KCNJ6|ACACB|ATP1A4|KCNJ2|HTR2C|SCN4A	Q01814|Q92953|Q14524|Q9Y691|Q6UVM3|O60894|Q14500|Q7Z4N2|P22460|P48051|O00763|Q13733|P63252|P28335|P35499
MPDZ-13	MONOVALENT INORGANIC CATION TRANSPORT	KCNA5|KCNJ6|KCNB2|SCN5A|KCNMB2|KCNJ12|KCNT2|ATP1A4|KCNJ2|SCN4A	P22460|P48051|Q92953|Q14524|Q9Y691|Q14500|Q6UVM3|Q13733|P63252|P35499
MPDZ-4	DIVALENT INORGANIC CATION TRANSPORT	TRPM1|TRPC4|SLC11A2|ATP2B2|CLDN16|CDH23|CACNG3|TRPC5|CACNG8	Q7Z4N2|Q9UBN4|P49281|Q01814|Q9Y5I7|Q9H251|O60359|Q9UL62|Q8WXS5
MPDZ-4	DIVALENT METAL ION TRANSPORT	TRPM1|TRPC4|SLC11A2|ATP2B2|CLDN16|CDH23|CACNG3|TRPC5|CACNG8	Q7Z4N2|Q9UBN4|P49281|Q01814|Q9Y5I7|Q9H251|O60359|Q9UL62|Q8WXS5
MPDZ-4	ION TRANSMEMBRANE TRANSPORT	SLC11A2|ATP2B2|ATP2B4|CACNG3|ATP2B1|ATP2B3|SLC22A13|TRPM1|CLDN16|ATP1A2|ATP11B|TRPC5|ATP1A3|CACNG8|ATP1A1	P49281|Q01814|P23634|O60359|P20020|Q16720|Q9Y226|Q7Z4N2|Q9Y5I7|P50993|Q9Y2G3|Q9UL62|P13637|Q8WXS5|P05023
MPDZ-4	CALCIUM ION TRANSPORT	TRPM1|TRPC4|ATP2B2|CDH23|CACNG3|TRPC5|CACNG8	Q7Z4N2|Q9UBN4|Q01814|Q9H251|O60359|Q9UL62|Q8WXS5
MPDZ-4	METAL ION TRANSPORT	TRPM1|TRPC4|SLC11A2|ATP2B2|CLDN16|ATP1A2|CDH23|CACNG3|ATP1A3|TRPC5|CACNG8|ATP1A1	Q7Z4N2|Q9UBN4|P49281|Q01814|Q9Y5I7|P50993|Q9H251|O60359|P13637|Q9UL62|Q8WXS5|P05023
MPDZ-4	CATION TRANSPORT	TRPC4|SLC11A2|ATP2B2|CACNG3|SLC22A5|SLC22A13|TRPM1|CLDN16|ATP1A2|CDH23|TRPC5|ATP1A3|CACNG8|ATP1A1	Q9UBN4|P49281|Q01814|O60359|O76082|Q9Y226|Q7Z4N2|Q9Y5I7|P50993|Q9H251|Q9UL62|P13637|Q8WXS5|P05023
MPDZ-9	DIVALENT METAL ION TRANSPORT	TRPC4|SLC11A2|ATP2B2|CACNG3|PSEN1|GRIN1|RAMP1|RAMP3|SLC39A6|CLDN16|CDH23|TRPC5|CACNG8|HTR2C	Q9UBN4|P49281|Q01814|O60359|P49768|Q05586|O60894|O60896|Q13433|Q9Y5I7|Q9H251|Q9UL62|Q8WXS5|P28335
MPDZ-9	DIVALENT INORGANIC CATION TRANSPORT	TRPC4|SLC11A2|ATP2B2|CACNG3|PSEN1|GRIN1|RAMP1|RAMP3|SLC39A6|CLDN16|CDH23|TRPC5|CACNG8|HTR2C	Q9UBN4|P49281|Q01814|O60359|P49768|Q05586|O60894|O60896|Q13433|Q9Y5I7|Q9H251|Q9UL62|Q8WXS5|P28335
MPDZ-9	ION TRANSMEMBRANE TRANSPORT	SLC11A2|ATP2B2|SCN5A|PSEN1|CACNG3|UCP2|HTR3B|VDAC2|GRIN1|VDAC1|CLDN16|TRPC5|SLC22A4|ABCC3|SLC17A4|ATP2B4|KCNT2|ATP2B1|SLCO1B3|ATP6V1B2|ATP2B3|KCNK3|KCND1|KCNA5|SLC22A11|SLC39A6|ATP11B|SCN8A|HCN2|CACNG8	P49281|Q01814|Q14524|P49768|O60359|P55851|O95264|P45880|Q05586|P21796|Q9Y5I7|Q9UL62|Q9H015|O15438|Q9Y2C5|P23634|Q6UVM3|P20020|Q9NPD5|P21281|Q16720|O14649|Q9NSA2|P22460|Q9NSA0|Q13433|Q9Y2G3|Q9UQD0|Q9UL51|Q8WXS5
MPP1-1	METAL ION TRANSPORT	KCNA5|ATP2B2|SCN5A|KCNJ12|KCNT2|RAMP1|HTR2C|KCNJ2|SCN4A	P22460|Q01814|Q14524|Q14500|Q6UVM3|O60894|P28335|P63252|P35499
MPP1-1	ION TRANSMEMBRANE TRANSPORT	KCNA5|ATP2B2|ATP2B4|SCN5A|KCNJ12|KCNT2|ATP2B1|KCNJ2|ATP2B3	P22460|Q01814|P23634|Q14524|Q14500|Q6UVM3|P20020|P63252|Q16720
MPP1-1	MONOVALENT INORGANIC CATION TRANSPORT	KCNA5|SCN5A|KCNJ12|KCNT2|KCNJ2|SCN4A	P22460|Q14524|Q14500|Q6UVM3|P63252|P35499
MPP1-1	CATION TRANSPORT	KCNA5|ATP2B2|SCN5A|KCNJ12|KCNT2|RAMP1|HTR2C|KCNJ2|SCN4A	P22460|Q01814|Q14524|Q14500|Q6UVM3|O60894|P28335|P63252|P35499
MPP6-1	POTASSIUM ION TRANSMEMBRANE TRANSPORT	KCNA5|KCND2|KCNB2|KCNJ12|KCNT2|KCNJ4|ATP1A4|KCNJ2|KCNT1	P22460|Q9NZV8|Q92953|Q14500|Q6UVM3|P48050|Q13733|P63252|Q5JUK3
MPP6-1	CELLULAR POTASSIUM ION TRANSPORT	KCNA5|KCND2|KCNB2|KCNJ12|KCNT2|KCNJ4|ATP1A4|KCNJ2|KCNT1	P22460|Q9NZV8|Q92953|Q14500|Q6UVM3|P48050|Q13733|P63252|Q5JUK3
MPP6-1	POTASSIUM ION TRANSPORT	KCNA5|KCND2|KCNB2|KCNJ12|KCNT2|KCNJ4|ATP1A4|KCNJ2|KCNT1	P22460|Q9NZV8|Q92953|Q14500|Q6UVM3|P48050|Q13733|P63252|Q5JUK3
MPP6-1	MONOVALENT INORGANIC CATION TRANSPORT	KCNA5|KCND2|KCNB2|SCN5A|UCP3|KCNJ12|KCNT2|KCNJ4|ATP1A4|KCNJ2|KCNT1|SCN4A	P22460|Q9NZV8|Q92953|Q14524|P55916|Q14500|Q6UVM3|P48050|Q13733|P63252|Q5JUK3|P35499
MPP6-1	METAL ION TRANSPORT	ATP2B2|TRPV6|KCNB2|SCN5A|KCNT2|RAMP1|ATP7B|KCNJ12|KCNT1|KCND2|KCNA5|KCNJ4|KCNJ2|ATP1A4|SCN4A	Q01814|Q9H1D0|Q92953|Q14524|Q6UVM3|O60894|P35670|Q14500|Q5JUK3|Q9NZV8|P22460|P48050|P63252|Q13733|P35499
MPP6-1	ION TRANSMEMBRANE TRANSPORT	ATP2B2|TRPV6|CLCN1|KCNB2|SCN5A|KCNT2|ATP7B|KCNJ12|ATP2B1|KCNT1|ATP2B3|KCND2|KCNA5|KCNJ4|ATP1A4|KCNJ2	Q01814|Q9H1D0|P35523|Q92953|Q14524|Q6UVM3|P35670|Q14500|P20020|Q5JUK3|Q16720|Q9NZV8|P22460|P48050|Q13733|P63252
MPP6-1	CATION TRANSPORT	ATP2B2|TRPV6|KCNB2|SCN5A|KCNT2|RAMP1|ATP7B|KCNJ12|KCNT1|KCND2|KCNA5|UCP3|KCNJ4|ATP1A4|KCNJ2|SCN4A	Q01814|Q9H1D0|Q92953|Q14524|Q6UVM3|O60894|P35670|Q14500|Q5JUK3|Q9NZV8|P22460|P55916|P48050|Q13733|P63252|P35499
PARD3B-3	DIVALENT INORGANIC CATION TRANSPORT	TRPM1|ATP2B2|CLDN16|CDH23|RAMP3	Q7Z4N2|Q01814|Q9Y5I7|Q9H251|O60896
PARD3B-3	DIVALENT METAL ION TRANSPORT	TRPM1|ATP2B2|CLDN16|CDH23|RAMP3	Q7Z4N2|Q01814|Q9Y5I7|Q9H251|O60896
PARD3B-3	ION TRANSMEMBRANE TRANSPORT	TRPM1|KCNA5|ATP2B2|CLDN16|ATP11B|ATP2B4|ATP2B1|ATP2B3	Q7Z4N2|P22460|Q01814|Q9Y5I7|Q9Y2G3|P23634|P20020|Q16720
PARD6A-1	ION TRANSMEMBRANE TRANSPORT	TRPM1|ATP2B2|ATP11B|ATP2B4|CACNG3|KCNJ12|CACNG8|ATP2B1|KCNJ2	Q7Z4N2|Q01814|Q9Y2G3|P23634|O60359|Q14500|Q8WXS5|P20020|P63252
PARD6A-1	CALCIUM ION TRANSPORT	TRPM1|ATP2B2|CDH23|CACNG3|CACNG8	Q7Z4N2|Q01814|Q9H251|O60359|Q8WXS5
PARD6A-1	METAL ION TRANSPORT	TRPM1|ATP2B2|CDH23|CACNG3|KCNJ12|CACNG8|KCNJ2|SCN4A	Q7Z4N2|Q01814|Q9H251|O60359|Q14500|Q8WXS5|P63252|P35499
PARD6A-1	DIVALENT INORGANIC CATION TRANSPORT	TRPM1|ATP2B2|CDH23|CACNG3|CACNG8	Q7Z4N2|Q01814|Q9H251|O60359|Q8WXS5
PARD6A-1	DIVALENT METAL ION TRANSPORT	TRPM1|ATP2B2|CDH23|CACNG3|CACNG8	Q7Z4N2|Q01814|Q9H251|O60359|Q8WXS5
PARD6A-1	CATION TRANSPORT	TRPM1|ATP2B2|CDH23|CACNG3|KCNJ12|CACNG8|KCNJ2|SCN4A	Q7Z4N2|Q01814|Q9H251|O60359|Q14500|Q8WXS5|P63252|P35499
PARD6A-1	CALCIUM ION TRANSMEMBRANE TRANSPORT	TRPM1|CACNG3|CACNG8	Q7Z4N2|O60359|Q8WXS5
PARD6G-1	ION TRANSMEMBRANE TRANSPORT	TRPM1|ATP2B2|ATP11B|ATP2B4|CACNG3|KCNJ12|CACNG8|ATP2B1|KCNJ2	Q7Z4N2|Q01814|Q9Y2G3|P23634|O60359|Q14500|Q8WXS5|P20020|P63252
PDLIM1-1	ION TRANSMEMBRANE TRANSPORT	ATP2B2|KCNA5|SLC22A11|ATP2B4|KCNT2|ATP2B1|ATP2B3	Q01814|P22460|Q9NSA0|P23634|Q6UVM3|P20020|Q16720
PDLIM3-1	ION TRANSMEMBRANE TRANSPORT	SLC11A2|KCNA5|ATP2B2|SLC22A11|SLC17A4|CLDN16|ATP11B|ATP2B4|KCNT2|ATP2B1|ATP2B3	P49281|P22460|Q01814|Q9NSA0|Q9Y2C5|Q9Y5I7|Q9Y2G3|P23634|Q6UVM3|P20020|Q16720
PDLIM4-1	ION TRANSMEMBRANE TRANSPORT	ATP2B2|ATP2B4|KCNB2|KCNMB2|TRPC6|KCNT2|KCNJ12|CLCN3|ATP2B1|SLCO1B3|ATP2B3|KCNA5|SLC22A11|HCN2|KCNJ2	Q01814|P23634|Q92953|Q9Y691|Q9Y210|Q6UVM3|Q14500|P51790|P20020|Q9NPD5|Q16720|P22460|Q9NSA0|Q9UL51|P63252
PDLIM4-1	POTASSIUM ION TRANSMEMBRANE TRANSPORT	KCNA5|KCNB2|KCNMB2|KCNJ12|KCNT2|KCNJ2	P22460|Q92953|Q9Y691|Q14500|Q6UVM3|P63252
PDLIM4-1	CELLULAR POTASSIUM ION TRANSPORT	KCNA5|KCNB2|KCNMB2|KCNJ12|KCNT2|KCNJ2	P22460|Q92953|Q9Y691|Q14500|Q6UVM3|P63252
PDLIM4-1	POTASSIUM ION TRANSPORT	KCNA5|KCNB2|KCNMB2|KCNJ12|KCNT2|KCNJ2	P22460|Q92953|Q9Y691|Q14500|Q6UVM3|P63252
PDLIM5-1	ION TRANSMEMBRANE TRANSPORT	KCNA5|ATP2B2|SLC22A11|ATP2B4|SCN8A|KCNT2|ATP2B1|CLCN3|KCNT1|ATP2B3	P22460|Q01814|Q9NSA0|P23634|Q9UQD0|Q6UVM3|P20020|P51790|Q5JUK3|Q16720
PDLIM5-1	METAL ION TRANSPORT	KCNA5|ATP2B2|SCN8A|KCNT2|ATP6V1B1|KCNT1|RAMP3	P22460|Q01814|Q9UQD0|Q6UVM3|P15313|Q5JUK3|O60896
PDLIM7-1	ION TRANSMEMBRANE TRANSPORT	ATP2B2|ATP2B4|KCNT2|ATP2B1|ATP2B3	Q01814|P23634|Q6UVM3|P20020|Q16720
PDZD11-1	POTASSIUM ION TRANSMEMBRANE TRANSPORT	KCNA5|KCNB2|KCNT2|KCNJ12|KCNJ4|KCNJ2|KCNT1	P22460|Q92953|Q6UVM3|Q14500|P48050|P63252|Q5JUK3
PDZD11-1	CELLULAR POTASSIUM ION TRANSPORT	KCNA5|KCNB2|KCNT2|KCNJ12|KCNJ4|KCNJ2|KCNT1	P22460|Q92953|Q6UVM3|Q14500|P48050|P63252|Q5JUK3
PDZD11-1	POTASSIUM ION TRANSPORT	KCNA5|KCNB2|KCNT2|KCNJ12|KCNJ4|KCNJ2|KCNT1	P22460|Q92953|Q6UVM3|Q14500|P48050|P63252|Q5JUK3
PDZD11-1	ION TRANSMEMBRANE TRANSPORT	ATP2B2|KCNA5|ATP2B4|KCNB2|KCNT2|KCNJ12|ATP2B1|KCNJ4|KCNJ2|KCNT1|ATP2B3	Q01814|P22460|P23634|Q92953|Q6UVM3|Q14500|P20020|P48050|P63252|Q5JUK3|Q16720
PDZD11-1	MONOVALENT INORGANIC CATION TRANSPORT	KCNA5|KCNB2|KCNT2|KCNJ12|KCNJ4|KCNJ2|KCNT1	P22460|Q92953|Q6UVM3|Q14500|P48050|P63252|Q5JUK3
PDZD11-1	METAL ION TRANSPORT	ATP2B2|KCNA5|KCNB2|KCNT2|KCNJ12|KCNJ4|KCNJ2|KCNT1	Q01814|P22460|Q92953|Q6UVM3|Q14500|P48050|P63252|Q5JUK3
PDZD11-1	CATION TRANSPORT	ATP2B2|KCNA5|KCNB2|KCNT2|KCNJ12|KCNJ4|KCNJ2|KCNT1	Q01814|P22460|Q92953|Q6UVM3|Q14500|P48050|P63252|Q5JUK3
PDZD2-3	METAL ION TRANSPORT	SLC11A2|ATP2B2|SCN5A|PSEN1|CACNG3|KCNJ12|RAMP1|CUTC|RYR2|KCNMA1|KCNK3|TRPM1|HTR2B|KCNJ6|CLDN16|STEAP3|CACNG8|KCNJ2|HTR2C|KCNJ4|SCN4A	P49281|Q01814|Q14524|P49768|O60359|Q14500|O60894|Q9NTM9|Q92736|Q12791|O14649|Q7Z4N2|P41595|P48051|Q9Y5I7|Q658P3|Q8WXS5|P63252|P28335|P48050|P35499
PDZD2-3	DIVALENT METAL ION TRANSPORT	TRPM1|SLC11A2|HTR2B|ATP2B2|CLDN16|PSEN1|CACNG3|RAMP1|CACNG8|HTR2C|RYR2	Q7Z4N2|P49281|P41595|Q01814|Q9Y5I7|P49768|O60359|O60894|Q8WXS5|P28335|Q92736
PDZD2-3	DIVALENT INORGANIC CATION TRANSPORT	TRPM1|SLC11A2|HTR2B|ATP2B2|CLDN16|PSEN1|CACNG3|RAMP1|CACNG8|HTR2C|RYR2	Q7Z4N2|P49281|P41595|Q01814|Q9Y5I7|P49768|O60359|O60894|Q8WXS5|P28335|Q92736
PDZD2-3	ION TRANSMEMBRANE TRANSPORT	SLC11A2|ATP2B2|ATP2B4|SCN5A|PSEN1|CACNG3|VDAC2|HTR3B|KCNJ12|ATP2B1|RYR2|VDAC1|KCNMA1|ATP2B3|KCNK3|TRPM1|HTR2B|KCNJ6|CLDN16|ATP11B|ABCC3|CACNG8|KCNJ2|KCNJ4	P49281|Q01814|P23634|Q14524|P49768|O60359|P45880|O95264|Q14500|P20020|Q92736|P21796|Q12791|Q16720|O14649|Q7Z4N2|P41595|P48051|Q9Y5I7|Q9Y2G3|O15438|Q8WXS5|P63252|P48050
PDZD2-5	METAL ION TRANSPORT	ATP2C1|SLC11A2|ATP2B2|KCNB2|SCN5A|CACNG3|KCNJ12|KCNT2|RAMP1|TRPM1|KCNA5|KCNJ6|CLDN16|CDH23|CACNG8|KCNJ4|HTR2C|KCNJ2|SCN4A	P98194|P49281|Q01814|Q92953|Q14524|O60359|Q14500|Q6UVM3|O60894|Q7Z4N2|P22460|P48051|Q9Y5I7|Q9H251|Q8WXS5|P48050|P28335|P63252|P35499
PDZD2-5	ION TRANSMEMBRANE TRANSPORT	ATP2C1|SLC11A2|ATP2B2|ATP2B4|KCNB2|SCN5A|CACNG3|KCNJ12|KCNT2|ATP2B1|ATP2B3|TRPM1|KCNA5|KCNJ6|CLDN16|ATP11B|ABCC3|CACNG8|KCNJ4|KCNJ2	P98194|P49281|Q01814|P23634|Q92953|Q14524|O60359|Q14500|Q6UVM3|P20020|Q16720|Q7Z4N2|P22460|P48051|Q9Y5I7|Q9Y2G3|O15438|Q8WXS5|P48050|P63252
PDZD2-5	DIVALENT METAL ION TRANSPORT	TRPM1|ATP2C1|SLC11A2|ATP2B2|CLDN16|CDH23|CACNG3|CACNG8|RAMP1|HTR2C	Q7Z4N2|P98194|P49281|Q01814|Q9Y5I7|Q9H251|O60359|Q8WXS5|O60894|P28335
PDZD2-5	DIVALENT INORGANIC CATION TRANSPORT	TRPM1|ATP2C1|SLC11A2|ATP2B2|CLDN16|CDH23|CACNG3|CACNG8|RAMP1|HTR2C	Q7Z4N2|P98194|P49281|Q01814|Q9Y5I7|Q9H251|O60359|Q8WXS5|O60894|P28335
PDZD2-5	CATION TRANSPORT	ATP2C1|SLC11A2|ATP2B2|KCNB2|SCN5A|CACNG3|KCNJ12|KCNT2|RAMP1|TRPM1|KCNA5|KCNJ6|CLDN16|CDH23|CACNG8|KCNJ4|HTR2C|KCNJ2|SCN4A	P98194|P49281|Q01814|Q92953|Q14524|O60359|Q14500|Q6UVM3|O60894|Q7Z4N2|P22460|P48051|Q9Y5I7|Q9H251|Q8WXS5|P48050|P28335|P63252|P35499
PDZD2-5	CALCIUM ION TRANSPORT	TRPM1|ATP2C1|ATP2B2|CDH23|CACNG3|CACNG8|RAMP1|HTR2C	Q7Z4N2|P98194|Q01814|Q9H251|O60359|Q8WXS5|O60894|P28335
PDZD2-5	POTASSIUM ION TRANSMEMBRANE TRANSPORT	KCNA5|KCNJ6|KCNB2|KCNJ12|KCNT2|KCNJ4|KCNJ2	P22460|P48051|Q92953|Q14500|Q6UVM3|P48050|P63252
PDZD2-5	CELLULAR POTASSIUM ION TRANSPORT	KCNA5|KCNJ6|KCNB2|KCNJ12|KCNT2|KCNJ4|KCNJ2	P22460|P48051|Q92953|Q14500|Q6UVM3|P48050|P63252
PDZD2-5	POTASSIUM ION TRANSPORT	KCNA5|KCNJ6|KCNB2|KCNJ12|KCNT2|KCNJ4|KCNJ2	P22460|P48051|Q92953|Q14500|Q6UVM3|P48050|P63252
PDZD2-5	MONOVALENT INORGANIC CATION TRANSPORT	SLC11A2|KCNA5|KCNJ6|KCNB2|SCN5A|KCNJ12|KCNT2|KCNJ4|KCNJ2|SCN4A	P49281|P22460|P48051|Q92953|Q14524|Q14500|Q6UVM3|P48050|P63252|P35499
PDZD3-1	DIVALENT INORGANIC CATION TRANSPORT	TRPC4|SLC11A2|ATP2B2|CLDN16|CACNG3|TRPC5|CACNG8|RAMP3	Q9UBN4|P49281|Q01814|Q9Y5I7|O60359|Q9UL62|Q8WXS5|O60896
PDZD3-1	DIVALENT METAL ION TRANSPORT	TRPC4|SLC11A2|ATP2B2|CLDN16|CACNG3|TRPC5|CACNG8|RAMP3	Q9UBN4|P49281|Q01814|Q9Y5I7|O60359|Q9UL62|Q8WXS5|O60896
PDZD3-1	METAL ION TRANSPORT	TRPC4|SLC11A2|KCNA5|ATP2B2|CLDN16|CACNG3|TRPC5|SCN8A|CACNG8|SCN4A|RAMP3	Q9UBN4|P49281|P22460|Q01814|Q9Y5I7|O60359|Q9UL62|Q9UQD0|Q8WXS5|P35499|O60896
PDZD3-1	CALCIUM ION TRANSPORT	TRPC4|ATP2B2|CACNG3|TRPC5|CACNG8|RAMP3	Q9UBN4|Q01814|O60359|Q9UL62|Q8WXS5|O60896
PDZD3-1	ION TRANSMEMBRANE TRANSPORT	SLC11A2|KCNA5|ATP2B2|SLC22A11|CLDN16|ATP2B4|CACNG3|TRPC5|SCN8A|CACNG8|ATP2B1|ATP2B3	P49281|P22460|Q01814|Q9NSA0|Q9Y5I7|P23634|O60359|Q9UL62|Q9UQD0|Q8WXS5|P20020|Q16720
PDZD3-3	DIVALENT INORGANIC CATION TRANSPORT	TRPC4|SLC11A2|CLDN16|TRPC5|CACNG3|CACNG8	Q9UBN4|P49281|Q9Y5I7|Q9UL62|O60359|Q8WXS5
PDZD3-3	DIVALENT METAL ION TRANSPORT	TRPC4|SLC11A2|CLDN16|TRPC5|CACNG3|CACNG8	Q9UBN4|P49281|Q9Y5I7|Q9UL62|O60359|Q8WXS5
PDZD3-3	METAL ION TRANSPORT	TRPC4|SLC11A2|CLDN16|STEAP3|TRPC5|CACNG3|CACNG8	Q9UBN4|P49281|Q9Y5I7|Q658P3|Q9UL62|O60359|Q8WXS5
PDZD3-3	CALCIUM ION TRANSPORT	TRPC4|TRPC5|CACNG3|CACNG8	Q9UBN4|Q9UL62|O60359|Q8WXS5
PDZD3-3	CATION TRANSPORT	TRPC4|SLC11A2|CLDN16|STEAP3|TRPC5|CACNG3|CACNG8	Q9UBN4|P49281|Q9Y5I7|Q658P3|Q9UL62|O60359|Q8WXS5
PDZD3-3	CALCIUM ION TRANSMEMBRANE TRANSPORT	TRPC5|CACNG3|CACNG8	Q9UL62|O60359|Q8WXS5
PDZD7-1	ION TRANSMEMBRANE TRANSPORT	SLC11A2|KCNA5|ATP2B2|CLDN16|ATP11B|ATP2B4|SCN5A|SCN8A|KCNT2|ATP2B1|KCNT1|ATP2B3	P49281|P22460|Q01814|Q9Y5I7|Q9Y2G3|P23634|Q14524|Q9UQD0|Q6UVM3|P20020|Q5JUK3|Q16720
PDZK1-1	ION TRANSMEMBRANE TRANSPORT	ATP2B2|SLC17A4|GABRB1|SLC17A2|SLC17A3|CLCN3|ATP2B1|KCNT1|ATP2B3|GLRB|ATP7A|CFTR|KCNA5|KCND2|SLC22A11|GABRG3|TRPC5|SCN8A|HCN2	Q01814|Q9Y2C5|P18505|O00624|O00476|P51790|P20020|Q5JUK3|Q16720|P48167|Q04656|P13569|P22460|Q9NZV8|Q9NSA0|Q99928|Q9UL62|Q9UQD0|Q9UL51
PDZK1-1	METAL ION TRANSPORT	TRPC4|ATP2B2|SLC17A4|SLC17A2|SCN9A|KCNT1|ATP6V1B1|RAMP3|ATP7A|KCND2|KCNA5|CDH23|TRPC5|SCN8A	Q9UBN4|Q01814|Q9Y2C5|O00624|Q15858|Q5JUK3|P15313|O60896|Q04656|Q9NZV8|P22460|Q9H251|Q9UL62|Q9UQD0
PDZK1-1	CATION TRANSPORT	TRPC4|ATP2B2|SLC17A4|SLC17A2|SCN9A|KCNT1|ATP6V1B1|RAMP3|ATP7A|KCNA5|KCND2|CDH23|TRPC5|SCN8A|HCN2	Q9UBN4|Q01814|Q9Y2C5|O00624|Q15858|Q5JUK3|P15313|O60896|Q04656|P22460|Q9NZV8|Q9H251|Q9UL62|Q9UQD0|Q9UL51
PDZK1-3	ION TRANSMEMBRANE TRANSPORT	ATP2B2|ABCC5|SLC17A4|SLC17A2|CACNA1D|SLC23A1|SLC17A3|ATP2B1|CLCN3|SLCO1B3|ATP2B3|GLRB|SLC22A13|CFTR|SLC22A11|ATP11B|TRPC5|SCN8A|SLCO1A2|HCN2	Q01814|O15440|Q9Y2C5|O00624|Q01668|Q9UHI7|O00476|P20020|P51790|Q9NPD5|Q16720|P48167|Q9Y226|P13569|Q9NSA0|Q9Y2G3|Q9UL62|Q9UQD0|P46721|Q9UL51
PDZRN3-1	METAL ION TRANSPORT	TRPM1|KCND1|ATP2B2|CDH23|KCNB2|CACNG3|SCN5A|KCNJ12|CACNG8|HTR2C|KCNJ2|SCN4A	Q7Z4N2|Q9NSA2|Q01814|Q9H251|Q92953|O60359|Q14524|Q14500|Q8WXS5|P28335|P63252|P35499
PDZRN3-1	ION TRANSMEMBRANE TRANSPORT	ATP2B2|ATP2B4|SCN5A|CACNG3|KCNB2|KCNJ12|ATP2B1|ATP2B3|TRPM1|KCND1|ATP11B|CACNG8|KCNJ2	Q01814|P23634|Q14524|O60359|Q92953|Q14500|P20020|Q16720|Q7Z4N2|Q9NSA2|Q9Y2G3|Q8WXS5|P63252
PDZRN3-1	CALCIUM ION TRANSPORT	TRPM1|ATP2B2|CDH23|CACNG3|CACNG8|HTR2C	Q7Z4N2|Q01814|Q9H251|O60359|Q8WXS5|P28335
PDZRN3-1	CATION TRANSPORT	TRPM1|KCND1|ATP2B2|CDH23|KCNB2|CACNG3|SCN5A|KCNJ12|CACNG8|HTR2C|KCNJ2|SCN4A	Q7Z4N2|Q9NSA2|Q01814|Q9H251|Q92953|O60359|Q14524|Q14500|Q8WXS5|P28335|P63252|P35499
PDZRN3-1	DIVALENT INORGANIC CATION TRANSPORT	TRPM1|ATP2B2|CDH23|CACNG3|CACNG8|HTR2C	Q7Z4N2|Q01814|Q9H251|O60359|Q8WXS5|P28335
PDZRN3-1	DIVALENT METAL ION TRANSPORT	TRPM1|ATP2B2|CDH23|CACNG3|CACNG8|HTR2C	Q7Z4N2|Q01814|Q9H251|O60359|Q8WXS5|P28335
PTPN13-1	ION TRANSMEMBRANE TRANSPORT	SLC11A2|ATP2B2|CACNG3|SCN5A|VDAC2|KCNJ12|CLCN3|KCNT1|VDAC1|TRPM1|CLDN16|ATP1A4|KCNJ2|SLC17A4|ATP2B4|KCNB2|KCNMB2|KCNT2|SLC11A1|ATP2B1|ATP2B3|KCNA5|SLC22A11|ATP11B|KCNH3|SCN8A|CACNG8	P49281|Q01814|O60359|Q14524|P45880|Q14500|P51790|Q5JUK3|P21796|Q7Z4N2|Q9Y5I7|Q13733|P63252|Q9Y2C5|P23634|Q92953|Q9Y691|Q6UVM3|P49279|P20020|Q16720|P22460|Q9NSA0|Q9Y2G3|Q9ULD8|Q9UQD0|Q8WXS5
PTPN13-1	METAL ION TRANSPORT	SLC11A2|ATP2B2|SLC17A4|SCN5A|CACNG3|KCNB2|KCNMB2|KCNJ12|KCNT2|SLC11A1|KCNT1|RAMP3|TRPM1|KCNA5|CLDN16|CDH23|KCNH3|SCN8A|CACNG8|ATP1A4|KCNJ2|HTR2C|SCN4A	P49281|Q01814|Q9Y2C5|Q14524|O60359|Q92953|Q9Y691|Q14500|Q6UVM3|P49279|Q5JUK3|O60896|Q7Z4N2|P22460|Q9Y5I7|Q9H251|Q9ULD8|Q9UQD0|Q8WXS5|Q13733|P63252|P28335|P35499
PTPN13-1	CATION TRANSPORT	SLC11A2|ATP2B2|SLC17A4|SCN5A|CACNG3|KCNB2|KCNMB2|KCNJ12|KCNT2|SLC11A1|KCNT1|RAMP3|TRPM1|KCNA5|CLDN16|CDH23|KCNH3|SCN8A|CACNG8|ATP1A4|KCNJ2|HTR2C|SCN4A	P49281|Q01814|Q9Y2C5|Q14524|O60359|Q92953|Q9Y691|Q14500|Q6UVM3|P49279|Q5JUK3|O60896|Q7Z4N2|P22460|Q9Y5I7|Q9H251|Q9ULD8|Q9UQD0|Q8WXS5|Q13733|P63252|P28335|P35499
PTPN13-1	MONOVALENT INORGANIC CATION TRANSPORT	SLC11A2|SLC17A4|KCNB2|SCN5A|KCNMB2|KCNT2|KCNJ12|KCNT1|KCNA5|KCNH3|SCN8A|ATP1A4|KCNJ2|SCN4A	P49281|Q9Y2C5|Q92953|Q14524|Q9Y691|Q6UVM3|Q14500|Q5JUK3|P22460|Q9ULD8|Q9UQD0|Q13733|P63252|P35499
PTPN13-1	POTASSIUM ION TRANSMEMBRANE TRANSPORT	KCNA5|KCNB2|KCNH3|KCNMB2|KCNJ12|KCNT2|ATP1A4|KCNJ2|KCNT1	P22460|Q92953|Q9ULD8|Q9Y691|Q14500|Q6UVM3|Q13733|P63252|Q5JUK3
PTPN13-1	CELLULAR POTASSIUM ION TRANSPORT	KCNA5|KCNB2|KCNH3|KCNMB2|KCNJ12|KCNT2|ATP1A4|KCNJ2|KCNT1	P22460|Q92953|Q9ULD8|Q9Y691|Q14500|Q6UVM3|Q13733|P63252|Q5JUK3
PTPN13-1	POTASSIUM ION TRANSPORT	KCNA5|KCNB2|KCNH3|KCNMB2|KCNJ12|KCNT2|ATP1A4|KCNJ2|KCNT1	P22460|Q92953|Q9ULD8|Q9Y691|Q14500|Q6UVM3|Q13733|P63252|Q5JUK3
PTPN13-1	DIVALENT METAL ION TRANSPORT	TRPM1|SLC11A2|ATP2B2|CLDN16|CDH23|CACNG3|CACNG8|HTR2C|RAMP3	Q7Z4N2|P49281|Q01814|Q9Y5I7|Q9H251|O60359|Q8WXS5|P28335|O60896
PTPN13-1	DIVALENT INORGANIC CATION TRANSPORT	TRPM1|SLC11A2|ATP2B2|CLDN16|CDH23|CACNG3|CACNG8|HTR2C|RAMP3	Q7Z4N2|P49281|Q01814|Q9Y5I7|Q9H251|O60359|Q8WXS5|P28335|O60896
PTPN13-2	ION TRANSMEMBRANE TRANSPORT	KCNA5|ATP2B2|ATP11B|ATP2B4|KCNB2|SCN5A|KCNT2|ATP2B1|KCNT1|ATP2B3	P22460|Q01814|Q9Y2G3|P23634|Q92953|Q14524|Q6UVM3|P20020|Q5JUK3|Q16720
PTPN13-2	MONOVALENT INORGANIC CATION TRANSPORT	KCNA5|KCNB2|SCN5A|KCNT2|KCNT1|SCN4A	P22460|Q92953|Q14524|Q6UVM3|Q5JUK3|P35499
PTPN13-2	POTASSIUM ION TRANSMEMBRANE TRANSPORT	KCNA5|KCNB2|KCNT2|KCNT1	P22460|Q92953|Q6UVM3|Q5JUK3
PTPN13-2	CELLULAR POTASSIUM ION TRANSPORT	KCNA5|KCNB2|KCNT2|KCNT1	P22460|Q92953|Q6UVM3|Q5JUK3
PTPN13-2	POTASSIUM ION TRANSPORT	KCNA5|KCNB2|KCNT2|KCNT1	P22460|Q92953|Q6UVM3|Q5JUK3
PTPN13-2	METAL ION TRANSPORT	KCNA5|ATP2B2|KCNB2|SCN5A|KCNT2|KCNT1|SCN4A	P22460|Q01814|Q92953|Q14524|Q6UVM3|Q5JUK3|P35499
PTPN13-3	ION TRANSMEMBRANE TRANSPORT	ATP2B2|ATP2B4|KCNB2|SCN5A|KCNMB2|KCNJ12|KCNT2|ATP2B1|KCNT1|ATP2B3|TRPM1|KCNA5|SLC22A11|ATP11B|KCNJ4|ATP1A4|KCNJ2	Q01814|P23634|Q92953|Q14524|Q9Y691|Q14500|Q6UVM3|P20020|Q5JUK3|Q16720|Q7Z4N2|P22460|Q9NSA0|Q9Y2G3|P48050|Q13733|P63252
PTPN13-3	POTASSIUM ION TRANSMEMBRANE TRANSPORT	KCNA5|KCNB2|KCNMB2|KCNJ12|KCNT2|KCNJ4|ATP1A4|KCNJ2|KCNT1	P22460|Q92953|Q9Y691|Q14500|Q6UVM3|P48050|Q13733|P63252|Q5JUK3
PTPN13-3	CELLULAR POTASSIUM ION TRANSPORT	KCNA5|KCNB2|KCNMB2|KCNJ12|KCNT2|KCNJ4|ATP1A4|KCNJ2|KCNT1	P22460|Q92953|Q9Y691|Q14500|Q6UVM3|P48050|Q13733|P63252|Q5JUK3
PTPN13-3	POTASSIUM ION TRANSPORT	KCNA5|KCNB2|KCNMB2|KCNJ12|KCNT2|KCNJ4|ATP1A4|KCNJ2|KCNT1	P22460|Q92953|Q9Y691|Q14500|Q6UVM3|P48050|Q13733|P63252|Q5JUK3
PTPN13-3	METAL ION TRANSPORT	ATP2B2|KCNB2|SCN5A|KCNMB2|KCNT2|RAMP1|KCNJ12|KCNT1|TRPM1|KCNA5|KCNJ2|ATP1A4|KCNJ4|SCN4A	Q01814|Q92953|Q14524|Q9Y691|Q6UVM3|O60894|Q14500|Q5JUK3|Q7Z4N2|P22460|P63252|Q13733|P48050|P35499
PTPN13-3	MONOVALENT INORGANIC CATION TRANSPORT	KCNA5|KCNB2|SCN5A|KCNMB2|KCNJ12|KCNT2|KCNJ4|ATP1A4|KCNJ2|KCNT1|SCN4A	P22460|Q92953|Q14524|Q9Y691|Q14500|Q6UVM3|P48050|Q13733|P63252|Q5JUK3|P35499
PTPN13-3	CATION TRANSPORT	ATP2B2|KCNB2|SCN5A|KCNMB2|KCNT2|RAMP1|KCNJ12|KCNT1|TRPM1|KCNA5|KCNJ2|ATP1A4|KCNJ4|SCN4A	Q01814|Q92953|Q14524|Q9Y691|Q6UVM3|O60894|Q14500|Q5JUK3|Q7Z4N2|P22460|P63252|Q13733|P48050|P35499
PTPN4-1	ION TRANSMEMBRANE TRANSPORT	KCNA5|ATP2B2|ATP11B|ATP2B4|KCNB2|SCN5A|KCNT2|ATP2B1|KCNT1|ATP2B3	P22460|Q01814|Q9Y2G3|P23634|Q92953|Q14524|Q6UVM3|P20020|Q5JUK3|Q16720
PTPN4-1	METAL ION TRANSPORT	KCNA5|ATP2B2|KCNB2|SCN5A|KCNT2|RAMP1|KCNT1|SCN4A	P22460|Q01814|Q92953|Q14524|Q6UVM3|O60894|Q5JUK3|P35499
RADIL-1	CALCIUM ION TRANSPORT	TRPM1|ATP2B2|CACNG3|CACNG8|HTR2C	Q7Z4N2|Q01814|O60359|Q8WXS5|P28335
RADIL-1	DIVALENT INORGANIC CATION TRANSPORT	TRPM1|ATP2B2|CACNG3|CACNG8|HTR2C	Q7Z4N2|Q01814|O60359|Q8WXS5|P28335
RADIL-1	DIVALENT METAL ION TRANSPORT	TRPM1|ATP2B2|CACNG3|CACNG8|HTR2C	Q7Z4N2|Q01814|O60359|Q8WXS5|P28335
RADIL-1	ION TRANSMEMBRANE TRANSPORT	TRPM1|ATP2B2|ATP11B|ATP2B4|CACNG3|SCN5A|CACNG8|ATP2B1	Q7Z4N2|Q01814|Q9Y2G3|P23634|O60359|Q14524|Q8WXS5|P20020
RADIL-1	METAL ION TRANSPORT	TRPM1|ATP2B2|CACNG3|SCN5A|CACNG8|HTR2C|SCN4A	Q7Z4N2|Q01814|O60359|Q14524|Q8WXS5|P28335|P35499
RADIL-1	CALCIUM ION TRANSMEMBRANE TRANSPORT	TRPM1|CACNG3|CACNG8	Q7Z4N2|O60359|Q8WXS5
RADIL-1	CATION TRANSPORT	TRPM1|ATP2B2|CACNG3|SCN5A|CACNG8|HTR2C|SCN4A	Q7Z4N2|Q01814|O60359|Q14524|Q8WXS5|P28335|P35499
RGS3-1	ION TRANSMEMBRANE TRANSPORT	CFTR|ATP2B2|SLC17A4|CLDN16|TRPC5|SCN8A|ATP2B1|CLCN3|ATP2B3|GLRB	P13569|Q01814|Q9Y2C5|Q9Y5I7|Q9UL62|Q9UQD0|P20020|P51790|Q16720|P48167
RGS3-1	DIVALENT INORGANIC CATION TRANSPORT	TRPC4|ATP2B2|CLDN16|TRPC5|RAMP3	Q9UBN4|Q01814|Q9Y5I7|Q9UL62|O60896
RGS3-1	DIVALENT METAL ION TRANSPORT	TRPC4|ATP2B2|CLDN16|TRPC5|RAMP3	Q9UBN4|Q01814|Q9Y5I7|Q9UL62|O60896
RHPN1-1	ION TRANSMEMBRANE TRANSPORT	SLC11A2|ATP2B2|CLDN16|ATP11B|ATP2B4|KCNB2|GRIN1|ATP2B1|ATP2B3	P49281|Q01814|Q9Y5I7|Q9Y2G3|P23634|Q92953|Q05586|P20020|Q16720
RHPN2-1	DIVALENT INORGANIC CATION TRANSPORT	TRPC4|ATP2B2|CLDN16|TRPC5|RAMP3	Q9UBN4|Q01814|Q9Y5I7|Q9UL62|O60896
RHPN2-1	DIVALENT METAL ION TRANSPORT	TRPC4|ATP2B2|CLDN16|TRPC5|RAMP3	Q9UBN4|Q01814|Q9Y5I7|Q9UL62|O60896
RHPN2-1	ION TRANSMEMBRANE TRANSPORT	CFTR|ATP2B2|CLDN16|ATP11B|TRPC5|SCN8A|ATP2B1|ATP2B3	P13569|Q01814|Q9Y5I7|Q9Y2G3|Q9UL62|Q9UQD0|P20020|Q16720
RIMS1-1	ION TRANSMEMBRANE TRANSPORT	TRPM1|KCNA5|ATP2B2|ATP11B|ATP2B4|KCNB2|SCN5A|ATP2B1|ATP2B3	Q7Z4N2|P22460|Q01814|Q9Y2G3|P23634|Q92953|Q14524|P20020|Q16720
SCRIB-1	ION TRANSMEMBRANE TRANSPORT	ATP2B2|ATP2B4|KCNB2|SCN5A|KCNMB2|KCNT2|SLC11A1|CLCN3|ATP2B1|KCNT1|ATP2B3|KCNA5|SLC22A11|ATP11B|SCN8A|ATP1A4|KCNJ4	Q01814|P23634|Q92953|Q14524|Q9Y691|Q6UVM3|P49279|P51790|P20020|Q5JUK3|Q16720|P22460|Q9NSA0|Q9Y2G3|Q9UQD0|Q13733|P48050
SCRIB-1	POTASSIUM ION TRANSMEMBRANE TRANSPORT	KCNA5|KCNB2|KCNMB2|KCNT2|ATP1A4|KCNJ4|KCNT1	P22460|Q92953|Q9Y691|Q6UVM3|Q13733|P48050|Q5JUK3
SCRIB-1	CELLULAR POTASSIUM ION TRANSPORT	KCNA5|KCNB2|KCNMB2|KCNT2|ATP1A4|KCNJ4|KCNT1	P22460|Q92953|Q9Y691|Q6UVM3|Q13733|P48050|Q5JUK3
SCRIB-1	MONOVALENT INORGANIC CATION TRANSPORT	KCNA5|KCNB2|SCN5A|SCN8A|KCNMB2|KCNT2|ATP1A4|KCNJ4|ATP6V1B1|KCNT1	P22460|Q92953|Q14524|Q9UQD0|Q9Y691|Q6UVM3|Q13733|P48050|P15313|Q5JUK3
SCRIB-1	POTASSIUM ION TRANSPORT	KCNA5|KCNB2|KCNMB2|KCNT2|ATP1A4|KCNJ4|KCNT1	P22460|Q92953|Q9Y691|Q6UVM3|Q13733|P48050|Q5JUK3
SCRIB-1	METAL ION TRANSPORT	KCNA5|ATP2B2|KCNB2|SCN5A|SCN8A|KCNMB2|KCNT2|SLC11A1|ATP1A4|KCNJ4|ATP6V1B1|KCNT1	P22460|Q01814|Q92953|Q14524|Q9UQD0|Q9Y691|Q6UVM3|P49279|Q13733|P48050|P15313|Q5JUK3
SCRIB-2	DIVALENT INORGANIC CATION TRANSPORT	TRPM1|ATP2C1|SLC11A2|ATP2B2|CLDN16|CACNG3|CACNG8|RAMP1	Q7Z4N2|P98194|P49281|Q01814|Q9Y5I7|O60359|Q8WXS5|O60894
SCRIB-2	DIVALENT METAL ION TRANSPORT	TRPM1|ATP2C1|SLC11A2|ATP2B2|CLDN16|CACNG3|CACNG8|RAMP1	Q7Z4N2|P98194|P49281|Q01814|Q9Y5I7|O60359|Q8WXS5|O60894
SCRIB-2	ION TRANSMEMBRANE TRANSPORT	ATP2C1|SLC11A2|ATP2B2|ATP2B4|SCN5A|CACNG3|KCNT2|ATP2B1|ATP2B3|TRPM1|KCNA5|CLDN16|ATP11B|CACNG8	P98194|P49281|Q01814|P23634|Q14524|O60359|Q6UVM3|P20020|Q16720|Q7Z4N2|P22460|Q9Y5I7|Q9Y2G3|Q8WXS5
SCRIB-2	METAL ION TRANSPORT	TRPM1|ATP2C1|SLC11A2|KCNA5|ATP2B2|CLDN16|CACNG3|SCN5A|CACNG8|RAMP1|KCNT2	Q7Z4N2|P98194|P49281|P22460|Q01814|Q9Y5I7|O60359|Q14524|Q8WXS5|O60894|Q6UVM3
SCRIB-2	CALCIUM ION TRANSPORT	TRPM1|ATP2C1|ATP2B2|CACNG3|CACNG8|RAMP1	Q7Z4N2|P98194|Q01814|O60359|Q8WXS5|O60894
SCRIB-3	ION TRANSMEMBRANE TRANSPORT	SLC11A2|ATP2B2|ATP2B4|SCN5A|CACNG3|KCNB2|KCNMB2|KCNJ12|KCNT2|SLC11A1|ATP2B1|CLCN3|ATP2B3|KCNK3|TRPM1|KCNA5|SLC22A11|ATP11B|ABCC3|CACNG8|ATP1A4|KCNJ2|KCNJ4	P49281|Q01814|P23634|Q14524|O60359|Q92953|Q9Y691|Q14500|Q6UVM3|P49279|P20020|P51790|Q16720|O14649|Q7Z4N2|P22460|Q9NSA0|Q9Y2G3|O15438|Q8WXS5|Q13733|P63252|P48050
SCRIB-3	METAL ION TRANSPORT	SLC11A2|ATP2B2|SCN5A|CACNG3|KCNB2|KCNMB2|KCNJ12|KCNT2|SLC11A1|KCNK3|TRPM1|KCNA5|CDH23|CACNG8|ATP1A4|KCNJ2|HTR2C|KCNJ4|SCN4A	P49281|Q01814|Q14524|O60359|Q92953|Q9Y691|Q14500|Q6UVM3|P49279|O14649|Q7Z4N2|P22460|Q9H251|Q8WXS5|Q13733|P63252|P28335|P48050|P35499
SCRIB-3	CATION TRANSPORT	SLC11A2|ATP2B2|SCN5A|CACNG3|KCNB2|KCNMB2|KCNJ12|KCNT2|SLC11A1|KCNK3|TRPM1|KCNA5|CDH23|ACACB|CACNG8|ATP1A4|KCNJ2|HTR2C|KCNJ4|SCN4A	P49281|Q01814|Q14524|O60359|Q92953|Q9Y691|Q14500|Q6UVM3|P49279|O14649|Q7Z4N2|P22460|Q9H251|O00763|Q8WXS5|Q13733|P63252|P28335|P48050|P35499
SCRIB-3	POTASSIUM ION TRANSMEMBRANE TRANSPORT	KCNK3|KCNA5|KCNB2|KCNMB2|KCNJ12|KCNT2|ATP1A4|KCNJ2|KCNJ4	O14649|P22460|Q92953|Q9Y691|Q14500|Q6UVM3|Q13733|P63252|P48050
SCRIB-3	CELLULAR POTASSIUM ION TRANSPORT	KCNK3|KCNA5|KCNB2|KCNMB2|KCNJ12|KCNT2|ATP1A4|KCNJ2|KCNJ4	O14649|P22460|Q92953|Q9Y691|Q14500|Q6UVM3|Q13733|P63252|P48050
SCRIB-3	POTASSIUM ION TRANSPORT	KCNK3|KCNA5|KCNB2|KCNMB2|KCNJ12|KCNT2|ATP1A4|KCNJ2|KCNJ4	O14649|P22460|Q92953|Q9Y691|Q14500|Q6UVM3|Q13733|P63252|P48050
SCRIB-3	MONOVALENT INORGANIC CATION TRANSPORT	KCNK3|SLC11A2|KCNA5|SCN5A|KCNB2|KCNMB2|KCNJ12|KCNT2|ATP1A4|KCNJ2|KCNJ4|SCN4A	O14649|P49281|P22460|Q14524|Q92953|Q9Y691|Q14500|Q6UVM3|Q13733|P63252|P48050|P35499
SHANK2-1	ION TRANSMEMBRANE TRANSPORT	SLC22A13|CFTR|ATP2B2|SLC22A11|SLC17A4|CLDN16|TRPC5|SLC17A2|SCN8A|ATP2B1|CLCN3|ATP2B3	Q9Y226|P13569|Q01814|Q9NSA0|Q9Y2C5|Q9Y5I7|Q9UL62|O00624|Q9UQD0|P20020|P51790|Q16720
SHANK2-1	METAL ION TRANSPORT	TRPC4|ATP2B2|SLC17A4|CLDN16|TRPC5|SLC17A2|SCN8A|ATP6V1B1|RAMP3	Q9UBN4|Q01814|Q9Y2C5|Q9Y5I7|Q9UL62|O00624|Q9UQD0|P15313|O60896
SHANK2-1	CATION TRANSPORT	TRPC4|SLC22A13|ATP2B2|SLC17A4|CLDN16|TRPC5|SLC17A2|SCN8A|ATP6V1B1|RAMP3	Q9UBN4|Q9Y226|Q01814|Q9Y2C5|Q9Y5I7|Q9UL62|O00624|Q9UQD0|P15313|O60896
SHANK2-1	DIVALENT INORGANIC CATION TRANSPORT	TRPC4|ATP2B2|CLDN16|TRPC5|RAMP3	Q9UBN4|Q01814|Q9Y5I7|Q9UL62|O60896
SHANK2-1	DIVALENT METAL ION TRANSPORT	TRPC4|ATP2B2|CLDN16|TRPC5|RAMP3	Q9UBN4|Q01814|Q9Y5I7|Q9UL62|O60896
SHANK2-1	SODIUM ION TRANSMEMBRANE TRANSPORT	SLC17A4|SLC17A2|SCN8A	Q9Y2C5|O00624|Q9UQD0
SHANK3-1	ION TRANSMEMBRANE TRANSPORT	SLC11A2|ABCC2|ATP2B2|ABCC5|PSEN1|GRIN1|VDAC2|CLCN3|SLCO2B1|P2RX6|KCNN3|VDAC1|SLC22A13|CFTR|CLDN16|TRPC5|ATP1A1|SLC34A2|SLC17A4|CLCA4|GABRB1|ATP2B4|SLC17A2|SLC26A8|CACNA1D|SLC17A3|SLC23A1|ATP2B1|GLRB|ATP2B3|ATP7A|SLC22A3|SLC22A11|ATP11B|ATP1A3|HCN1|SLC12A9|SCN8A|HCN2|SLCO1A2	P49281|Q92887|Q01814|O15440|P49768|Q05586|P45880|P51790|O94956|O15547|Q9UGI6|P21796|Q9Y226|P13569|Q9Y5I7|Q9UL62|P05023|O95436|Q9Y2C5|Q14CN2|P18505|P23634|O00624|Q96RN1|Q01668|O00476|Q9UHI7|P20020|P48167|Q16720|Q04656|O75751|Q9NSA0|Q9Y2G3|P13637|O60741|Q9BXP2|Q9UQD0|Q9UL51|P46721
SHANK3-1	SODIUM ION TRANSPORT	SLC17A4|ATP1A3|SLC17A2|SCN8A|SLC23A1|SCN9A|ATP1A1|SGK1|SLC34A2	Q9Y2C5|P13637|O00624|Q9UQD0|Q9UHI7|Q15858|P05023|O00141|O95436
SHANK3-1	SODIUM ION TRANSMEMBRANE TRANSPORT	SLC17A4|ATP1A3|SLC17A2|SCN8A|SLC23A1|ATP1A1|SLC34A2	Q9Y2C5|P13637|O00624|Q9UQD0|Q9UHI7|P05023|O95436
SHROOM3-1	ION TRANSMEMBRANE TRANSPORT	ATP2B2|ATP2B4|KCNT2|ATP2B1|KCNT1|ATP2B3	Q01814|P23634|Q6UVM3|P20020|Q5JUK3|Q16720
SIPA1-1	DIVALENT INORGANIC CATION TRANSPORT	TRPC4|SLC11A2|ATP2B2|CLDN16|CACNG3|PSEN1|TRPC5|CACNG8|HTR2C	Q9UBN4|P49281|Q01814|Q9Y5I7|O60359|P49768|Q9UL62|Q8WXS5|P28335
SIPA1-1	DIVALENT METAL ION TRANSPORT	TRPC4|SLC11A2|ATP2B2|CLDN16|CACNG3|PSEN1|TRPC5|CACNG8|HTR2C	Q9UBN4|P49281|Q01814|Q9Y5I7|O60359|P49768|Q9UL62|Q8WXS5|P28335
SIPA1-1	CALCIUM ION TRANSPORT	TRPC4|ATP2B2|CACNG3|PSEN1|TRPC5|CACNG8|HTR2C	Q9UBN4|Q01814|O60359|P49768|Q9UL62|Q8WXS5|P28335
SLC9A3R1-1	ION TRANSMEMBRANE TRANSPORT	ATP2B2|CLDN16|ATP11B|TRPC5|SCN8A|ATP2B1|CLCN3|ATP2B3	Q01814|Q9Y5I7|Q9Y2G3|Q9UL62|Q9UQD0|P20020|P51790|Q16720
SLC9A3R1-1	DIVALENT INORGANIC CATION TRANSPORT	TRPC4|ATP2B2|CLDN16|TRPC5	Q9UBN4|Q01814|Q9Y5I7|Q9UL62
SLC9A3R1-1	DIVALENT METAL ION TRANSPORT	TRPC4|ATP2B2|CLDN16|TRPC5	Q9UBN4|Q01814|Q9Y5I7|Q9UL62
SLC9A3R1-2	ION TRANSMEMBRANE TRANSPORT	CFTR|ATP2B2|ATP11B|TRPC5|SCN8A|HCN2|ATP2B1|ATP2B3	P13569|Q01814|Q9Y2G3|Q9UL62|Q9UQD0|Q9UL51|P20020|Q16720
SLC9A3R1-2	CALCIUM ION TRANSPORT	TRPC4|ATP2B2|TRPC5	Q9UBN4|Q01814|Q9UL62
SLC9A3R1-2	DIVALENT INORGANIC CATION TRANSPORT	TRPC4|ATP2B2|TRPC5	Q9UBN4|Q01814|Q9UL62
SLC9A3R1-2	DIVALENT METAL ION TRANSPORT	TRPC4|ATP2B2|TRPC5	Q9UBN4|Q01814|Q9UL62
SLC9A3R2-2	ION TRANSMEMBRANE TRANSPORT	SLC11A2|ABCC2|ATP2B2|ABCC5|CLCN3|KCNT1|KCNMA1|SLC22A13|CFTR|KCND2|CLDN16|TRPC5|SLC34A2|SLC17A4|GABRB1|ACCN3|SLC17A2|SLC26A8|CACNA1D|KCNT2|SLC17A3|ATP2B1|SLCO1B3|GLRB|ATP2B3|ATP7A|KCNA5|SLC22A11|ATP11B|SLC39A14|HCN1|SLC12A9|SCN8A|HCN2|SLCO1A2	P49281|Q92887|Q01814|O15440|P51790|Q5JUK3|Q12791|Q9Y226|P13569|Q9NZV8|Q9Y5I7|Q9UL62|O95436|Q9Y2C5|P18505|Q9UHC3|O00624|Q96RN1|Q01668|Q6UVM3|O00476|P20020|Q9NPD5|P48167|Q16720|Q04656|P22460|Q9NSA0|Q9Y2G3|Q15043|O60741|Q9BXP2|Q9UQD0|Q9UL51|P46721
SNTA1-1	ION TRANSMEMBRANE TRANSPORT	SLC11A2|ATP2B2|CACNG3|SCN5A|VDAC2|KCNJ12|CLCN3|KCNT1|VDAC1|TRPM1|CFTR|CLDN16|ATP1A2|ABCC3|SLC20A2|ATP1A4|KCNJ2|KCNJ4|ATP1A1|ATP2B4|KCNB2|KCNMB2|TRPC6|KCNT2|SLC11A1|ATP2B1|ATP2B3|KCNA5|SLC22A11|ATP11B|ATP1A3	P49281|Q01814|O60359|Q14524|P45880|Q14500|P51790|Q5JUK3|P21796|Q7Z4N2|P13569|Q9Y5I7|P50993|O15438|Q08357|Q13733|P63252|P48050|P05023|P23634|Q92953|Q9Y691|Q9Y210|Q6UVM3|P49279|P20020|Q16720|P22460|Q9NSA0|Q9Y2G3|P13637
SNTA1-1	METAL ION TRANSPORT	SLC11A2|ATP2B2|CACNG3|SCN5A|RAMP1|KCNJ12|KCNT1|RAMP3|TRPM1|CLDN16|ATP1A2|ATP6V0D2|SLC20A2|ATP1A4|KCNJ4|ATP1A1|KCNJ2|SCN4A|KCNB2|KCNMB2|KCNT2|SLC11A1|KCNA5|CDH23|ATP1A3|HTR2C	P49281|Q01814|O60359|Q14524|O60894|Q14500|Q5JUK3|O60896|Q7Z4N2|Q9Y5I7|P50993|Q8N8Y2|Q08357|Q13733|P48050|P05023|P63252|P35499|Q92953|Q9Y691|Q6UVM3|P49279|P22460|Q9H251|P13637|P28335
SNTA1-1	CATION TRANSPORT	SLC11A2|ATP2B2|CACNG3|SCN5A|KCNJ12|RAMP1|KCNT1|RAMP3|TRPM1|CLDN16|ATP1A2|ATP6V0D2|SLC20A2|ATP1A4|KCNJ2|KCNJ4|ATP1A1|SCN4A|KCNB2|KCNMB2|TRPC6|KCNT2|SLC11A1|KCNA5|CDH23|ATP1A3|ACACB|UCP3|HTR2C	P49281|Q01814|O60359|Q14524|Q14500|O60894|Q5JUK3|O60896|Q7Z4N2|Q9Y5I7|P50993|Q8N8Y2|Q08357|Q13733|P63252|P48050|P05023|P35499|Q92953|Q9Y691|Q9Y210|Q6UVM3|P49279|P22460|Q9H251|P13637|O00763|P55916|P28335
SNTA1-1	POTASSIUM ION TRANSMEMBRANE TRANSPORT	KCNA5|ATP1A2|KCNB2|ATP1A3|KCNMB2|KCNJ12|KCNT2|ATP1A4|KCNJ2|ATP1A1|KCNJ4|KCNT1	P22460|P50993|Q92953|P13637|Q9Y691|Q14500|Q6UVM3|Q13733|P63252|P05023|P48050|Q5JUK3
SNTA1-1	CELLULAR POTASSIUM ION TRANSPORT	KCNA5|ATP1A2|KCNB2|ATP1A3|KCNMB2|KCNJ12|KCNT2|ATP1A4|KCNJ2|ATP1A1|KCNJ4|KCNT1	P22460|P50993|Q92953|P13637|Q9Y691|Q14500|Q6UVM3|Q13733|P63252|P05023|P48050|Q5JUK3
SNTA1-1	POTASSIUM ION TRANSPORT	KCNA5|ATP1A2|KCNB2|ATP1A3|KCNMB2|KCNJ12|KCNT2|ATP1A4|KCNJ2|ATP1A1|KCNJ4|KCNT1	P22460|P50993|Q92953|P13637|Q9Y691|Q14500|Q6UVM3|Q13733|P63252|P05023|P48050|Q5JUK3
SNTA1-1	MONOVALENT INORGANIC CATION TRANSPORT	SLC11A2|KCNB2|SCN5A|KCNMB2|KCNJ12|KCNT2|KCNT1|KCNA5|ATP1A2|ATP1A3|UCP3|SLC20A2|ATP1A4|KCNJ2|KCNJ4|ATP1A1|SCN4A	P49281|Q92953|Q14524|Q9Y691|Q14500|Q6UVM3|Q5JUK3|P22460|P50993|P13637|P55916|Q08357|Q13733|P63252|P48050|P05023|P35499
SNTA1-1	SODIUM ION TRANSMEMBRANE TRANSPORT	ATP1A2|SCN5A|ATP1A3|SLC20A2|ATP1A4|ATP1A1	P50993|Q14524|P13637|Q08357|Q13733|P05023
SNTA1-1	SODIUM ION TRANSPORT	ATP1A2|SCN5A|ATP1A3|SLC20A2|ATP1A4|ATP1A1|SCN4A	P50993|Q14524|P13637|Q08357|Q13733|P05023|P35499
SNTB1-1	METAL ION TRANSPORT	TRPM1|KCNA5|ATP2B2|KCNB2|SCN5A|KCNJ12|RAMP1|KCNJ4|HTR2C|KCNJ2|SCN4A	Q7Z4N2|P22460|Q01814|Q92953|Q14524|Q14500|O60894|P48050|P28335|P63252|P35499
SNTB1-1	ION TRANSMEMBRANE TRANSPORT	TRPM1|KCNA5|ATP2B2|ATP11B|ATP2B4|KCNB2|SCN5A|KCNJ12|ATP2B1|KCNJ4|KCNJ2|ATP2B3	Q7Z4N2|P22460|Q01814|Q9Y2G3|P23634|Q92953|Q14524|Q14500|P20020|P48050|P63252|Q16720
SNTB1-1	CATION TRANSPORT	TRPM1|KCNA5|ATP2B2|KCNB2|SCN5A|KCNJ12|RAMP1|KCNJ4|HTR2C|KCNJ2|SCN4A	Q7Z4N2|P22460|Q01814|Q92953|Q14524|Q14500|O60894|P48050|P28335|P63252|P35499
SNTB1-1	POTASSIUM ION TRANSMEMBRANE TRANSPORT	KCNA5|KCNB2|KCNJ12|KCNJ4|KCNJ2	P22460|Q92953|Q14500|P48050|P63252
SNTB1-1	CELLULAR POTASSIUM ION TRANSPORT	KCNA5|KCNB2|KCNJ12|KCNJ4|KCNJ2	P22460|Q92953|Q14500|P48050|P63252
SNTB1-1	MONOVALENT INORGANIC CATION TRANSPORT	KCNA5|KCNB2|SCN5A|KCNJ12|KCNJ4|KCNJ2|SCN4A	P22460|Q92953|Q14524|Q14500|P48050|P63252|P35499
SNTB1-1	POTASSIUM ION TRANSPORT	KCNA5|KCNB2|KCNJ12|KCNJ4|KCNJ2	P22460|Q92953|Q14500|P48050|P63252
SNTB2-1	METAL ION TRANSPORT	ATP2B2|KCNB2|SCN5A|CACNG3|KCNMB2|KCNT2|RAMP1|KCNJ12|TRPM1|KCNA5|KCNJ2|HTR2C|KCNJ4|SCN4A	Q01814|Q92953|Q14524|O60359|Q9Y691|Q6UVM3|O60894|Q14500|Q7Z4N2|P22460|P63252|P28335|P48050|P35499
SNTB2-1	ION TRANSMEMBRANE TRANSPORT	ATP2B2|ATP2B4|KCNB2|SCN5A|CACNG3|KCNMB2|KCNT2|KCNJ12|ATP2B1|ATP2B3|TRPM1|KCNA5|ATP11B|KCNJ4|KCNJ2	Q01814|P23634|Q92953|Q14524|O60359|Q9Y691|Q6UVM3|Q14500|P20020|Q16720|Q7Z4N2|P22460|Q9Y2G3|P48050|P63252
SNTB2-1	POTASSIUM ION TRANSMEMBRANE TRANSPORT	KCNA5|KCNB2|KCNMB2|KCNJ12|KCNT2|KCNJ4|KCNJ2	P22460|Q92953|Q9Y691|Q14500|Q6UVM3|P48050|P63252
SNTB2-1	CELLULAR POTASSIUM ION TRANSPORT	KCNA5|KCNB2|KCNMB2|KCNJ12|KCNT2|KCNJ4|KCNJ2	P22460|Q92953|Q9Y691|Q14500|Q6UVM3|P48050|P63252
SNTB2-1	POTASSIUM ION TRANSPORT	KCNA5|KCNB2|KCNMB2|KCNJ12|KCNT2|KCNJ4|KCNJ2	P22460|Q92953|Q9Y691|Q14500|Q6UVM3|P48050|P63252
SNTB2-1	CATION TRANSPORT	ATP2B2|KCNB2|SCN5A|CACNG3|KCNMB2|KCNT2|RAMP1|KCNJ12|TRPM1|KCNA5|KCNJ2|HTR2C|KCNJ4|SCN4A	Q01814|Q92953|Q14524|O60359|Q9Y691|Q6UVM3|O60894|Q14500|Q7Z4N2|P22460|P63252|P28335|P48050|P35499
SNTB2-1	MONOVALENT INORGANIC CATION TRANSPORT	KCNA5|KCNB2|SCN5A|KCNMB2|KCNJ12|KCNT2|KCNJ4|KCNJ2|SCN4A	P22460|Q92953|Q14524|Q9Y691|Q14500|Q6UVM3|P48050|P63252|P35499
SNTG2-1	ION TRANSMEMBRANE TRANSPORT	ATP2B2|ATP2B4|KCNB2|SCN5A|KCNMB2|KCNT2|ATP2B1|KCNT1|ATP2B3|TRPM1|KCNA5|ATP11B|SLC20A2|ATP1A4	Q01814|P23634|Q92953|Q14524|Q9Y691|Q6UVM3|P20020|Q5JUK3|Q16720|Q7Z4N2|P22460|Q9Y2G3|Q08357|Q13733
SNTG2-1	METAL ION TRANSPORT	TRPM1|KCNA5|ATP2B2|KCNB2|SCN5A|KCNMB2|KCNT2|RAMP1|SLC20A2|ATP1A4|KCNT1|SCN4A	Q7Z4N2|P22460|Q01814|Q92953|Q14524|Q9Y691|Q6UVM3|O60894|Q08357|Q13733|Q5JUK3|P35499
SNTG2-1	MONOVALENT INORGANIC CATION TRANSPORT	KCNA5|KCNB2|SCN5A|KCNMB2|KCNT2|SLC20A2|ATP1A4|KCNT1|SCN4A	P22460|Q92953|Q14524|Q9Y691|Q6UVM3|Q08357|Q13733|Q5JUK3|P35499
SNTG2-1	POTASSIUM ION TRANSMEMBRANE TRANSPORT	KCNA5|KCNB2|KCNMB2|KCNT2|ATP1A4|KCNT1	P22460|Q92953|Q9Y691|Q6UVM3|Q13733|Q5JUK3
SNTG2-1	CELLULAR POTASSIUM ION TRANSPORT	KCNA5|KCNB2|KCNMB2|KCNT2|ATP1A4|KCNT1	P22460|Q92953|Q9Y691|Q6UVM3|Q13733|Q5JUK3
SNTG2-1	CATION TRANSPORT	TRPM1|KCNA5|ATP2B2|KCNB2|SCN5A|KCNMB2|KCNT2|RAMP1|SLC20A2|ATP1A4|KCNT1|SCN4A	Q7Z4N2|P22460|Q01814|Q92953|Q14524|Q9Y691|Q6UVM3|O60894|Q08357|Q13733|Q5JUK3|P35499
SNTG2-1	POTASSIUM ION TRANSPORT	KCNA5|KCNB2|KCNMB2|KCNT2|ATP1A4|KCNT1	P22460|Q92953|Q9Y691|Q6UVM3|Q13733|Q5JUK3
SNTG2-1	SODIUM ION TRANSPORT	SCN5A|SLC20A2|ATP1A4|SCN4A	Q14524|Q08357|Q13733|P35499
SNTG2-1	SODIUM ION TRANSMEMBRANE TRANSPORT	SCN5A|SLC20A2|ATP1A4	Q14524|Q08357|Q13733
SYNJ2BP-1	ION TRANSMEMBRANE TRANSPORT	KCNA5|ATP2B2|SLC22A11|ATP2B4|KCNB2|KCNH3|KCNT2|ATP2B1|ATP2B3	P22460|Q01814|Q9NSA0|P23634|Q92953|Q9ULD8|Q6UVM3|P20020|Q16720
SYNJ2BP-1	POTASSIUM ION TRANSMEMBRANE TRANSPORT	KCNA5|KCNB2|KCNH3|KCNT2	P22460|Q92953|Q9ULD8|Q6UVM3
SYNJ2BP-1	CELLULAR POTASSIUM ION TRANSPORT	KCNA5|KCNB2|KCNH3|KCNT2	P22460|Q92953|Q9ULD8|Q6UVM3
SYNJ2BP-1	POTASSIUM ION TRANSPORT	KCNA5|KCNB2|KCNH3|KCNT2	P22460|Q92953|Q9ULD8|Q6UVM3
SYNPO2L-1	ION TRANSMEMBRANE TRANSPORT	KCNA5|SCN5A|KCNT2|ATP2B3	P22460|Q14524|Q6UVM3|Q16720
SYNPO2L-1	MONOVALENT INORGANIC CATION TRANSPORT	KCNA5|SCN5A|KCNT2	P22460|Q14524|Q6UVM3
TJP1-3	DIVALENT INORGANIC CATION TRANSPORT	SLC11A2|ATP2B2|CLDN16|CDH23|CACNG3|CACNG8|RAMP3	P49281|Q01814|Q9Y5I7|Q9H251|O60359|Q8WXS5|O60896
TJP1-3	DIVALENT METAL ION TRANSPORT	SLC11A2|ATP2B2|CLDN16|CDH23|CACNG3|CACNG8|RAMP3	P49281|Q01814|Q9Y5I7|Q9H251|O60359|Q8WXS5|O60896
TJP2-3	DIVALENT INORGANIC CATION TRANSPORT	SLC11A2|CLDN16|CACNG3|CACNG8|RAMP3	P49281|Q9Y5I7|O60359|Q8WXS5|O60896
TJP2-3	DIVALENT METAL ION TRANSPORT	SLC11A2|CLDN16|CACNG3|CACNG8|RAMP3	P49281|Q9Y5I7|O60359|Q8WXS5|O60896
TJP3-1	ION TRANSMEMBRANE TRANSPORT	SLC11A2|CLDN16|ATP11B|ATP2B4|CACNG3|GRIN1|VDAC2|SLC22A4|CACNG8|VDAC1	P49281|Q9Y5I7|Q9Y2G3|P23634|O60359|Q05586|P45880|Q9H015|Q8WXS5|P21796
TJP3-3	ION TRANSMEMBRANE TRANSPORT	SLC22A13|SLC11A2|ATP2B2|SLC22A11|SLC17A4|CLDN16|ITPR2|SCN8A|KCNT2|ATP2B1|CLCN3|ATP2B3	Q9Y226|P49281|Q01814|Q9NSA0|Q9Y2C5|Q9Y5I7|Q14571|Q9UQD0|Q6UVM3|P20020|P51790|Q16720
TJP3-3	METAL ION TRANSPORT	SLC11A2|ATP2B2|SLC17A4|CLDN16|ITPR2|CDH23|SCN8A|KCNT2|ATP6V1B1|RAMP3	P49281|Q01814|Q9Y2C5|Q9Y5I7|Q14571|Q9H251|Q9UQD0|Q6UVM3|P15313|O60896
TJP3-3	DIVALENT INORGANIC CATION TRANSPORT	SLC11A2|ATP2B2|CLDN16|ITPR2|CDH23|RAMP3	P49281|Q01814|Q9Y5I7|Q14571|Q9H251|O60896
TJP3-3	DIVALENT METAL ION TRANSPORT	SLC11A2|ATP2B2|CLDN16|ITPR2|CDH23|RAMP3	P49281|Q01814|Q9Y5I7|Q14571|Q9H251|O60896
TJP3-3	CATION TRANSPORT	SLC22A13|SLC11A2|ATP2B2|SLC17A4|CLDN16|ITPR2|CDH23|SCN8A|KCNT2|ATP6V1B1|RAMP3	Q9Y226|P49281|Q01814|Q9Y2C5|Q9Y5I7|Q14571|Q9H251|Q9UQD0|Q6UVM3|P15313|O60896
USH1C-1	ION TRANSMEMBRANE TRANSPORT	TRPM1|KCNA5|ATP2B2|ATP11B|ATP2B4|KCNB2|SCN5A|KCNT2|ATP2B1|ATP2B3	Q7Z4N2|P22460|Q01814|Q9Y2G3|P23634|Q92953|Q14524|Q6UVM3|P20020|Q16720
USH1C-2	ION TRANSMEMBRANE TRANSPORT	SLC11A2|ATP2B2|ATP11B|ATP2B4|VDAC2|ATP2B1|VDAC1|ATP2B3	P49281|Q01814|Q9Y2G3|P23634|P45880|P20020|P21796|Q16720
USH1C-3	CALCIUM ION TRANSMEMBRANE TRANSPORT	CACNG3|CACNG8	O60359|Q8WXS5
WHRN-2	ION TRANSMEMBRANE TRANSPORT	ABCC2|SLC11A2|ATP2B2|SLC17A4|ATP2B4|GRIN1|KCNT2|ATP2B1|KCNT1|ATP2B3|SLC22A13|KCNA5|SLC22A11|CLDN16|ATP11B|TRPC5|SCN8A|HCN2|SLC22A4	Q92887|P49281|Q01814|Q9Y2C5|P23634|Q05586|Q6UVM3|P20020|Q5JUK3|Q16720|Q9Y226|P22460|Q9NSA0|Q9Y5I7|Q9Y2G3|Q9UL62|Q9UQD0|Q9UL51|Q9H015
WHRN-2	DIVALENT METAL ION TRANSPORT	TRPC4|SLC11A2|ATP2B2|CLDN16|CDH23|TRPC5|GRIN1|RAMP1|RAMP3	Q9UBN4|P49281|Q01814|Q9Y5I7|Q9H251|Q9UL62|Q05586|O60894|O60896
WHRN-2	DIVALENT INORGANIC CATION TRANSPORT	TRPC4|SLC11A2|ATP2B2|CLDN16|CDH23|TRPC5|GRIN1|RAMP1|RAMP3	Q9UBN4|P49281|Q01814|Q9Y5I7|Q9H251|Q9UL62|Q05586|O60894|O60896
ION TRANSPORT REGULATION
APBA2-1	REGULATION OF ION TRANSMEMBRANE TRANSPORT	CACNG2|CACNG4|SCN5A|CACNG3|KCNJ12|KCNJ2	Q9Y698|Q9UBN1|Q14524|O60359|Q14500|P63252
APBA2-1	REGULATION OF TRANSMEMBRANE TRANSPORT	CACNG2|CACNG4|SCN5A|CACNG3|UBR5|KCNJ12|KCNJ2	Q9Y698|Q9UBN1|Q14524|O60359|O95071|Q14500|P63252
APBA2-1	REGULATION OF ION TRANSPORT	CACNG2|CACNG4|SCN5A|CACNG3|KCNJ12|KCNJ2	Q9Y698|Q9UBN1|Q14524|O60359|Q14500|P63252
APBA2-1	REGULATION OF CALCIUM ION TRANSPORT VIA VOLTAGE-GATED CALCIUM CHANNEL ACTIVITY	CACNG2|CACNG4|CACNG3	Q9Y698|Q9UBN1|O60359
APBA2-1	REGULATION OF ION TRANSMEMBRANE TRANSPORTER ACTIVITY	CACNG2|CACNG4|CACNG3	Q9Y698|Q9UBN1|O60359
APBA2-1	REGULATION OF TRANSMEMBRANE TRANSPORTER ACTIVITY	CACNG2|CACNG4|CACNG3	Q9Y698|Q9UBN1|O60359
APBA2-1	REGULATION OF TRANSPORTER ACTIVITY	CACNG2|CACNG4|CACNG3	Q9Y698|Q9UBN1|O60359
APBA3-1	REGULATION OF ION TRANSMEMBRANE TRANSPORT	KCND1|KCND2|CACNG2|KCNA5|CACNG4|KCNA3|SCN5A|CACNG3|KCNJ12|CACNG8|KCNJ2|KCNJ4	Q9NSA2|Q9NZV8|Q9Y698|P22460|Q9UBN1|P22001|Q14524|O60359|Q14500|Q8WXS5|P63252|P48050
APBA3-1	REGULATION OF TRANSMEMBRANE TRANSPORT	CACNG4|KCNA3|CACNG3|SCN5A|KCNJ12|WWTR1|KCND1|KCNA5|CACNG2|KCND2|UBR5|FZD7|CACNG8|KCNJ4|KCNJ2	Q9UBN1|P22001|O60359|Q14524|Q14500|Q9GZV5|Q9NSA2|P22460|Q9Y698|Q9NZV8|O95071|O75084|Q8WXS5|P48050|P63252
APBA3-1	REGULATION OF ION TRANSPORT	KCND1|KCND2|CACNG2|KCNA5|CACNG4|KCNA3|SCN5A|CACNG3|KCNJ12|CACNG8|KCNJ2|KCNJ4	Q9NSA2|Q9NZV8|Q9Y698|P22460|Q9UBN1|P22001|Q14524|O60359|Q14500|Q8WXS5|P63252|P48050
APBA3-2	REGULATION OF CALCIUM ION TRANSPORT VIA VOLTAGE-GATED CALCIUM CHANNEL ACTIVITY	CACNG2|CACNG4|CACNG3|CACNG8	Q9Y698|Q9UBN1|O60359|Q8WXS5
APBA3-2	REGULATION OF ION TRANSMEMBRANE TRANSPORT	CACNG2|CACNG4|CACNG3|VDAC2|CACNG8|VDAC1	Q9Y698|Q9UBN1|O60359|P45880|Q8WXS5|P21796
APBA3-2	REGULATION OF ION TRANSMEMBRANE TRANSPORTER ACTIVITY	CACNG2|CACNG4|CACNG3|CACNG8	Q9Y698|Q9UBN1|O60359|Q8WXS5
APBA3-2	REGULATION OF TRANSMEMBRANE TRANSPORTER ACTIVITY	CACNG2|CACNG4|CACNG3|CACNG8	Q9Y698|Q9UBN1|O60359|Q8WXS5
APBA3-2	REGULATION OF TRANSMEMBRANE TRANSPORT	CACNG2|CACNG4|CACNG3|VDAC2|WWTR1|CACNG8|VDAC1	Q9Y698|Q9UBN1|O60359|P45880|Q9GZV5|Q8WXS5|P21796
APBA3-2	REGULATION OF ANION TRANSPORT	VDAC2|VDAC1	P45880|P21796
APBA3-2	REGULATION OF TRANSPORTER ACTIVITY	CACNG2|CACNG4|CACNG3|CACNG8	Q9Y698|Q9UBN1|O60359|Q8WXS5
APBA3-2	REGULATION OF ION TRANSPORT	CACNG2|CACNG4|CACNG3|VDAC2|CACNG8|VDAC1	Q9Y698|Q9UBN1|O60359|P45880|Q8WXS5|P21796
ARHGEF11-1	REGULATION OF ION TRANSMEMBRANE TRANSPORT	KCNA3|VDAC2|SCN8A|CACNG8|KCNT2|CTNNB1|VDAC1	P22001|P45880|Q9UQD0|Q8WXS5|Q6UVM3|P35222|P21796
ARHGEF11-1	REGULATION OF TRANSMEMBRANE TRANSPORT	KCNA3|VDAC2|SCN8A|WWTR1|CACNG8|KCNT2|FZD7|CTNNB1|VDAC1	P22001|P45880|Q9UQD0|Q9GZV5|Q8WXS5|Q6UVM3|O75084|P35222|P21796
ARHGEF12-1	REGULATION OF ION TRANSMEMBRANE TRANSPORT	KCNA5|KCNA3|KCNB2|SCN8A|VDAC2|KCNT2|CTNNB1|KCNT1|VDAC1	P22460|P22001|Q92953|Q9UQD0|P45880|Q6UVM3|P35222|Q5JUK3|P21796
CAR14-1	REGULATION OF CALCIUM ION TRANSPORT VIA VOLTAGE-GATED CALCIUM CHANNEL ACTIVITY	CACNG2|CACNG4|CACNG3|CACNG8	Q9Y698|Q9UBN1|O60359|Q8WXS5
CAR14-1	REGULATION OF ION TRANSMEMBRANE TRANSPORTER ACTIVITY	CACNG2|CACNG4|CACNG3|CACNG8	Q9Y698|Q9UBN1|O60359|Q8WXS5
CAR14-1	REGULATION OF TRANSMEMBRANE TRANSPORTER ACTIVITY	CACNG2|CACNG4|CACNG3|CACNG8	Q9Y698|Q9UBN1|O60359|Q8WXS5
CAR14-1	REGULATION OF TRANSPORTER ACTIVITY	CACNG2|CACNG4|CACNG3|CACNG8	Q9Y698|Q9UBN1|O60359|Q8WXS5
CAR14-1	REGULATION OF TRANSMEMBRANE TRANSPORT	CACNG2|CACNG4|CACNG3|WWTR1|CACNG8|FZD7	Q9Y698|Q9UBN1|O60359|Q9GZV5|Q8WXS5|O75084
CAR14-1	REGULATION OF METAL ION TRANSPORT	CACNG2|CACNG4|CACNG3|CACNG8	Q9Y698|Q9UBN1|O60359|Q8WXS5
CAR14-1	REGULATION OF CALCIUM ION TRANSPORT	CACNG2|CACNG4|CACNG3|CACNG8	Q9Y698|Q9UBN1|O60359|Q8WXS5
DLG1-1	REGULATION OF ION TRANSMEMBRANE TRANSPORT	CACNG4|KCNA3|CACNG3|KCNB2|SCN5A|KCNJ12|KCNT2|CTNNB1|KCNA5|CACNG2|KCNJ6|KCNH3|CACNG8|KCNJ2	Q9UBN1|P22001|O60359|Q92953|Q14524|Q14500|Q6UVM3|P35222|P22460|Q9Y698|P48051|Q9ULD8|Q8WXS5|P63252
DLG1-1	REGULATION OF TRANSMEMBRANE TRANSPORT	CACNG4|KCNA3|CACNG3|KCNB2|SCN5A|KCNJ12|WWTR1|KCNT2|CTNNB1|KCNA5|CACNG2|KCNJ6|KCNH3|UBR5|FZD7|CACNG8|KCNJ2	Q9UBN1|P22001|O60359|Q92953|Q14524|Q14500|Q9GZV5|Q6UVM3|P35222|P22460|Q9Y698|P48051|Q9ULD8|O95071|O75084|Q8WXS5|P63252
DLG1-1	REGULATION OF ION TRANSPORT	CACNG4|KCNA3|CACNG3|KCNB2|SCN5A|KCNJ12|KCNT2|CTNNB1|KCNA5|CACNG2|KCNJ6|KCNH3|CACNG8|STIM1|KCNJ2	Q9UBN1|P22001|O60359|Q92953|Q14524|Q14500|Q6UVM3|P35222|P22460|Q9Y698|P48051|Q9ULD8|Q8WXS5|Q13586|P63252
DLG1-2	REGULATION OF ION TRANSMEMBRANE TRANSPORT	KCNA5|CACNG2|CACNG4|KCNA3|KCNB2|CACNG3|SCN5A|KCNH3|KCNJ12|CACNG8|KCNJ4|KCNJ2	P22460|Q9Y698|Q9UBN1|P22001|Q92953|O60359|Q14524|Q9ULD8|Q14500|Q8WXS5|P48050|P63252
DLG1-2	REGULATION OF ION TRANSPORT	KCNA5|CACNG2|CACNG4|KCNA3|KCNB2|CACNG3|SCN5A|KCNH3|KCNJ12|CACNG8|KCNJ4|KCNJ2	P22460|Q9Y698|Q9UBN1|P22001|Q92953|O60359|Q14524|Q9ULD8|Q14500|Q8WXS5|P48050|P63252
DLG1-2	REGULATION OF TRANSMEMBRANE TRANSPORT	CACNG4|KCNA3|SCN5A|CACNG3|KCNB2|KCNJ12|CACNG2|KCNA5|KCNH3|FZD7|CACNG8|KCNJ2|KCNJ4	Q9UBN1|P22001|Q14524|O60359|Q92953|Q14500|Q9Y698|P22460|Q9ULD8|O75084|Q8WXS5|P63252|P48050
DLG1-2	REGULATION OF CALCIUM ION TRANSPORT VIA VOLTAGE-GATED CALCIUM CHANNEL ACTIVITY	CACNG2|CACNG4|CACNG3|CACNG8	Q9Y698|Q9UBN1|O60359|Q8WXS5
DLG1-3	REGULATION OF TRANSMEMBRANE TRANSPORT	CACNG4|KCNA3|CACNG3|KCNB2|SCN5A|KCNJ12|WWTR1|FLNA|KCND1|KCND2|KCNA5|CACNG2|UBR5|FZD7|CACNG8|KCNJ2|KCNJ4	Q9UBN1|P22001|O60359|Q92953|Q14524|Q14500|Q9GZV5|P21333|Q9NSA2|Q9NZV8|P22460|Q9Y698|O95071|O75084|Q8WXS5|P63252|P48050
DLG1-3	REGULATION OF ION TRANSMEMBRANE TRANSPORT	CACNG4|KCNA3|CACNG3|KCNB2|SCN5A|KCNJ12|KCND1|KCNA5|CACNG2|KCND2|CACNG8|KCNJ4|KCNJ2	Q9UBN1|P22001|O60359|Q92953|Q14524|Q14500|Q9NSA2|P22460|Q9Y698|Q9NZV8|Q8WXS5|P48050|P63252
DLG1-3	REGULATION OF ION TRANSPORT	CACNG4|KCNA3|CACNG3|KCNB2|SCN5A|KCNJ12|KCND1|KCNA5|CACNG2|KCND2|CACNG8|KCNJ4|KCNJ2	Q9UBN1|P22001|O60359|Q92953|Q14524|Q14500|Q9NSA2|P22460|Q9Y698|Q9NZV8|Q8WXS5|P48050|P63252
DLG2-1	REGULATION OF ION TRANSMEMBRANE TRANSPORT	CACNG4|KCNA3|CACNG3|KCNB2|SCN5A|VDAC2|KCNJ12|KCNT2|VDAC1|KCNA5|CACNG2|KCNH3|CACNG8|KCNJ2	Q9UBN1|P22001|O60359|Q92953|Q14524|P45880|Q14500|Q6UVM3|P21796|P22460|Q9Y698|Q9ULD8|Q8WXS5|P63252
DLG2-1	REGULATION OF TRANSMEMBRANE TRANSPORT	CACNG4|KCNA3|CACNG3|KCNB2|SCN5A|VDAC2|KCNJ12|WWTR1|KCNT2|VDAC1|KCNA5|CACNG2|KCNH3|FZD7|CACNG8|KCNJ2	Q9UBN1|P22001|O60359|Q92953|Q14524|P45880|Q14500|Q9GZV5|Q6UVM3|P21796|P22460|Q9Y698|Q9ULD8|O75084|Q8WXS5|P63252
DLG2-1	REGULATION OF ION TRANSPORT	CACNG4|KCNA3|CACNG3|KCNB2|SCN5A|VDAC2|KCNJ12|KCNT2|VDAC1|KCNA5|CACNG2|KCNH3|CACNG8|KCNJ2	Q9UBN1|P22001|O60359|Q92953|Q14524|P45880|Q14500|Q6UVM3|P21796|P22460|Q9Y698|Q9ULD8|Q8WXS5|P63252
DLG2-2	REGULATION OF ION TRANSMEMBRANE TRANSPORT	CACNG4|KCNA3|SCN5A|CACNG3|KCNB2|VDAC2|KCNJ12|KCNT2|CACNA1E|KCNT1|VDAC1|KCNA5|CACNG2|KCNJ6|KCNH3|CACNG8|KCNJ2|KCNJ4	Q9UBN1|P22001|Q14524|O60359|Q92953|P45880|Q14500|Q6UVM3|Q15878|Q5JUK3|P21796|P22460|Q9Y698|P48051|Q9ULD8|Q8WXS5|P63252|P48050
DLG2-2	REGULATION OF TRANSMEMBRANE TRANSPORT	CACNG4|KCNA3|SCN5A|CACNG3|KCNB2|VDAC2|WWTR1|KCNJ12|KCNT2|CACNA1E|KCNT1|VDAC1|KCNA5|CACNG2|KCNJ6|KCNH3|UBR5|FZD7|CACNG8|KCNJ2|KCNJ4	Q9UBN1|P22001|Q14524|O60359|Q92953|P45880|Q9GZV5|Q14500|Q6UVM3|Q15878|Q5JUK3|P21796|P22460|Q9Y698|P48051|Q9ULD8|O95071|O75084|Q8WXS5|P63252|P48050
DLG2-2	REGULATION OF ION TRANSPORT	CACNG4|KCNA3|SCN5A|CACNG3|KCNB2|VDAC2|KCNJ12|KCNT2|CACNA1E|KCNT1|VDAC1|KCNA5|CACNG2|KCNJ6|KCNH3|CACNG8|KCNJ2|KCNJ4	Q9UBN1|P22001|Q14524|O60359|Q92953|P45880|Q14500|Q6UVM3|Q15878|Q5JUK3|P21796|P22460|Q9Y698|P48051|Q9ULD8|Q8WXS5|P63252|P48050
DLG3-1	REGULATION OF ION TRANSMEMBRANE TRANSPORT	CACNG2|CACNG4|KCNB2|CACNG3|SCN5A|VDAC2|KCNJ12|CACNG8|KCNJ4|KCNJ2|VDAC1	Q9Y698|Q9UBN1|Q92953|O60359|Q14524|P45880|Q14500|Q8WXS5|P48050|P63252|P21796
DLG3-1	REGULATION OF TRANSMEMBRANE TRANSPORT	CACNG4|SCN5A|CACNG3|KCNB2|VDAC2|WWTR1|KCNJ12|VDAC1|CACNG2|FZD7|CACNG8|KCNJ2|KCNJ4	Q9UBN1|Q14524|O60359|Q92953|P45880|Q9GZV5|Q14500|P21796|Q9Y698|O75084|Q8WXS5|P63252|P48050
DLG3-1	REGULATION OF ION TRANSPORT	CACNG2|CACNG4|KCNB2|CACNG3|SCN5A|VDAC2|KCNJ12|CACNG8|KCNJ4|KCNJ2|VDAC1	Q9Y698|Q9UBN1|Q92953|O60359|Q14524|P45880|Q14500|Q8WXS5|P48050|P63252|P21796
DLG3-1	REGULATION OF CALCIUM ION TRANSPORT VIA VOLTAGE-GATED CALCIUM CHANNEL ACTIVITY	CACNG2|CACNG4|CACNG3|CACNG8	Q9Y698|Q9UBN1|O60359|Q8WXS5
DLG3-2	REGULATION OF ION TRANSMEMBRANE TRANSPORT	CACNG4|KCNA3|CACNG3|KCNB2|SCN5A|KCNJ12|KCNT2|KCND2|KCNA5|CACNG2|KCNJ6|KCNH3|CACNG8|KCNJ4|KCNJ2	Q9UBN1|P22001|O60359|Q92953|Q14524|Q14500|Q6UVM3|Q9NZV8|P22460|Q9Y698|P48051|Q9ULD8|Q8WXS5|P48050|P63252
DLG3-2	REGULATION OF ION TRANSPORT	CACNG4|KCNA3|CACNG3|KCNB2|SCN5A|KCNJ12|KCNT2|KCND2|KCNA5|CACNG2|KCNJ6|KCNH3|CACNG8|KCNJ4|KCNJ2	Q9UBN1|P22001|O60359|Q92953|Q14524|Q14500|Q6UVM3|Q9NZV8|P22460|Q9Y698|P48051|Q9ULD8|Q8WXS5|P48050|P63252
DLG3-2	REGULATION OF TRANSMEMBRANE TRANSPORT	CACNG4|KCNA3|CACNG3|KCNB2|SCN5A|KCNJ12|KCNT2|KCND2|KCNA5|CACNG2|KCNJ6|KCNH3|FZD7|CACNG8|KCNJ2|KCNJ4	Q9UBN1|P22001|O60359|Q92953|Q14524|Q14500|Q6UVM3|Q9NZV8|P22460|Q9Y698|P48051|Q9ULD8|O75084|Q8WXS5|P63252|P48050
DLG3-3	REGULATION OF ION TRANSMEMBRANE TRANSPORT	CACNG2|CACNG4|KCNA3|KCNB2|CACNG3|SCN5A|VDAC2|CACNG8|VDAC1	Q9Y698|Q9UBN1|P22001|Q92953|O60359|Q14524|P45880|Q8WXS5|P21796
DLG3-3	REGULATION OF TRANSMEMBRANE TRANSPORT	CACNG2|CACNG4|KCNA3|KCNB2|CACNG3|SCN5A|VDAC2|WWTR1|CACNG8|FZD7|VDAC1	Q9Y698|Q9UBN1|P22001|Q92953|O60359|Q14524|P45880|Q9GZV5|Q8WXS5|O75084|P21796
DLG3-3	REGULATION OF ION TRANSPORT	CACNG2|CACNG4|KCNA3|KCNB2|CACNG3|SCN5A|VDAC2|CACNG8|VDAC1	Q9Y698|Q9UBN1|P22001|Q92953|O60359|Q14524|P45880|Q8WXS5|P21796
DLG3-3	REGULATION OF CALCIUM ION TRANSPORT VIA VOLTAGE-GATED CALCIUM CHANNEL ACTIVITY	CACNG2|CACNG4|CACNG3|CACNG8	Q9Y698|Q9UBN1|O60359|Q8WXS5
DLG4-1	REGULATION OF ION TRANSMEMBRANE TRANSPORT	CACNG4|KCNA3|SCN5A|CACNG3|KCNB2|VDAC2|TRPC6|KCNJ12|KCNT2|VDAC1|KCNA5|CACNG2|KCNJ6|KCNH3|CACNG8|KCNJ2|KCNJ4	Q9UBN1|P22001|Q14524|O60359|Q92953|P45880|Q9Y210|Q14500|Q6UVM3|P21796|P22460|Q9Y698|P48051|Q9ULD8|Q8WXS5|P63252|P48050
DLG4-1	REGULATION OF ION TRANSPORT	CACNG4|KCNA3|SCN5A|CACNG3|KCNB2|TRPC6|VDAC2|KCNJ12|KCNT2|VDAC1|KCNA5|CACNG2|KCNJ6|KCNH3|CACNG8|KCNJ2|STIM1|KCNJ4	Q9UBN1|P22001|Q14524|O60359|Q92953|Q9Y210|P45880|Q14500|Q6UVM3|P21796|P22460|Q9Y698|P48051|Q9ULD8|Q8WXS5|P63252|Q13586|P48050
DLG4-1	REGULATION OF TRANSMEMBRANE TRANSPORT	CACNG4|KCNA3|SCN5A|CACNG3|KCNB2|TRPC6|VDAC2|KCNJ12|KCNT2|VDAC1|KCNA5|CACNG2|KCNJ6|KCNH3|FZD7|CACNG8|KCNJ2|KCNJ4	Q9UBN1|P22001|Q14524|O60359|Q92953|Q9Y210|P45880|Q14500|Q6UVM3|P21796|P22460|Q9Y698|P48051|Q9ULD8|O75084|Q8WXS5|P63252|P48050
DLG4-1	REGULATION OF ION TRANSMEMBRANE TRANSPORTER ACTIVITY	CACNG2|CACNG4|CACNG3|TRPC6|CACNG8	Q9Y698|Q9UBN1|O60359|Q9Y210|Q8WXS5
DLG4-2	REGULATION OF ION TRANSMEMBRANE TRANSPORT	CACNG4|KCNA3|KCNB2|SCN5A|CACNG3|KCNT2|KCNJ12|KCNT1|CACNG2|KCNA5|KCNH3|CACNG8|KCNJ2|KCNJ4	Q9UBN1|P22001|Q92953|Q14524|O60359|Q6UVM3|Q14500|Q5JUK3|Q9Y698|P22460|Q9ULD8|Q8WXS5|P63252|P48050
DLG4-2	REGULATION OF ION TRANSPORT	CACNG4|KCNA3|KCNB2|SCN5A|CACNG3|KCNT2|KCNJ12|KCNT1|CACNG2|KCNA5|KCNH3|CACNG8|KCNJ2|KCNJ4	Q9UBN1|P22001|Q92953|Q14524|O60359|Q6UVM3|Q14500|Q5JUK3|Q9Y698|P22460|Q9ULD8|Q8WXS5|P63252|P48050
DLG4-2	REGULATION OF TRANSMEMBRANE TRANSPORT	CACNG4|KCNA3|KCNB2|SCN5A|CACNG3|KCNT2|KCNJ12|KCNT1|CACNG2|KCNA5|KCNH3|FZD7|CACNG8|KCNJ4|KCNJ2	Q9UBN1|P22001|Q92953|Q14524|O60359|Q6UVM3|Q14500|Q5JUK3|Q9Y698|P22460|Q9ULD8|O75084|Q8WXS5|P48050|P63252
DLG4-2	REGULATION OF CALCIUM ION TRANSPORT VIA VOLTAGE-GATED CALCIUM CHANNEL ACTIVITY	CACNG2|CACNG4|CACNG3|CACNG8	Q9Y698|Q9UBN1|O60359|Q8WXS5
DLG4-3	REGULATION OF ION TRANSMEMBRANE TRANSPORT	CACNG4|CACNG3|KCNB2|SCN5A|VDAC2|KCNJ12|KCNT2|KCNT1|VDAC1|KCNA5|CACNG2|KCNH3|CACNG8|KCNJ4|KCNJ2	Q9UBN1|O60359|Q92953|Q14524|P45880|Q14500|Q6UVM3|Q5JUK3|P21796|P22460|Q9Y698|Q9ULD8|Q8WXS5|P48050|P63252
DLG4-3	REGULATION OF ION TRANSPORT	CACNG4|CACNG3|KCNB2|SCN5A|VDAC2|KCNJ12|KCNT2|KCNT1|VDAC1|KCNA5|CACNG2|KCNH3|CACNG8|KCNJ4|KCNJ2	Q9UBN1|O60359|Q92953|Q14524|P45880|Q14500|Q6UVM3|Q5JUK3|P21796|P22460|Q9Y698|Q9ULD8|Q8WXS5|P48050|P63252
DLG4-3	REGULATION OF TRANSMEMBRANE TRANSPORT	CACNG4|CACNG3|KCNB2|SCN5A|VDAC2|KCNJ12|KCNT2|KCNT1|VDAC1|KCNA5|CACNG2|KCNH3|FZD7|CACNG8|KCNJ2|KCNJ4	Q9UBN1|O60359|Q92953|Q14524|P45880|Q14500|Q6UVM3|Q5JUK3|P21796|P22460|Q9Y698|Q9ULD8|O75084|Q8WXS5|P63252|P48050
FRMPD1-1	REGULATION OF CALCIUM ION TRANSPORT VIA VOLTAGE-GATED CALCIUM CHANNEL ACTIVITY	CACNG2|CACNG4|CACNG3|CACNG8	Q9Y698|Q9UBN1|O60359|Q8WXS5
FRMPD1-1	REGULATION OF ION TRANSMEMBRANE TRANSPORT	CACNG2|CACNG4|CACNG3|VDAC2|CACNG8|VDAC1	Q9Y698|Q9UBN1|O60359|P45880|Q8WXS5|P21796
FRMPD1-1	REGULATION OF TRANSMEMBRANE TRANSPORT	CACNG2|CACNG4|CACNG3|VDAC2|WWTR1|CACNG8|VDAC1	Q9Y698|Q9UBN1|O60359|P45880|Q9GZV5|Q8WXS5|P21796
FRMPD1-1	REGULATION OF ION TRANSMEMBRANE TRANSPORTER ACTIVITY	CACNG2|CACNG4|CACNG3|CACNG8	Q9Y698|Q9UBN1|O60359|Q8WXS5
FRMPD1-1	REGULATION OF TRANSMEMBRANE TRANSPORTER ACTIVITY	CACNG2|CACNG4|CACNG3|CACNG8	Q9Y698|Q9UBN1|O60359|Q8WXS5
FRMPD1-1	REGULATION OF ION TRANSPORT	CACNG2|CACNG4|CACNG3|VDAC2|CACNG8|VDAC1	Q9Y698|Q9UBN1|O60359|P45880|Q8WXS5|P21796
FRMPD1-1	REGULATION OF TRANSPORTER ACTIVITY	CACNG2|CACNG4|CACNG3|CACNG8	Q9Y698|Q9UBN1|O60359|Q8WXS5
FRMPD1-1	REGULATION OF ANION TRANSPORT	VDAC2|VDAC1	P45880|P21796
FRMPD1-1	REGULATION OF METAL ION TRANSPORT	CACNG2|CACNG4|CACNG3|CACNG8	Q9Y698|Q9UBN1|O60359|Q8WXS5
FRMPD1-1	REGULATION OF CALCIUM ION TRANSPORT	CACNG2|CACNG4|CACNG3|CACNG8	Q9Y698|Q9UBN1|O60359|Q8WXS5
GIPC1-1	REGULATION OF ION TRANSMEMBRANE TRANSPORT	KCNA5|KCNA3|SCN5A|SCN8A|KCNJ12|KCNT2|KCNJ2|CTNNB1	P22460|P22001|Q14524|Q9UQD0|Q14500|Q6UVM3|P63252|P35222
GIPC1-1	REGULATION OF TRANSMEMBRANE TRANSPORT	KCNA5|KCNA3|SCN5A|SCN8A|KCNJ12|WWTR1|KCNT2|KCNJ2|CTNNB1	P22460|P22001|Q14524|Q9UQD0|Q14500|Q9GZV5|Q6UVM3|P63252|P35222
GIPC1-1	REGULATION OF ION TRANSPORT	KCNA5|KCNA3|SCN5A|SCN8A|KCNJ12|KCNT2|KCNJ2|CTNNB1	P22460|P22001|Q14524|Q9UQD0|Q14500|Q6UVM3|P63252|P35222
GIPC3-1	REGULATION OF ION TRANSMEMBRANE TRANSPORT	KCNA5|SCN8A|KCNT2|CTNNB1|KCNT1	P22460|Q9UQD0|Q6UVM3|P35222|Q5JUK3
GIPC3-1	REGULATION OF TRANSMEMBRANE TRANSPORT	KCNA5|SCN8A|WWTR1|KCNT2|CTNNB1|KCNT1	P22460|Q9UQD0|Q9GZV5|Q6UVM3|P35222|Q5JUK3
GIPC3-1	REGULATION OF ION TRANSPORT	KCNA5|SCN8A|KCNT2|CTNNB1|KCNT1	P22460|Q9UQD0|Q6UVM3|P35222|Q5JUK3
GRIP1-3	REGULATION OF CALCIUM ION TRANSPORT VIA VOLTAGE-GATED CALCIUM CHANNEL ACTIVITY	CACNG2|CACNG4|CACNG3|CACNG8	Q9Y698|Q9UBN1|O60359|Q8WXS5
GRIP1-3	REGULATION OF ION TRANSMEMBRANE TRANSPORTER ACTIVITY	CACNG2|CACNG4|CACNG3|CACNG8	Q9Y698|Q9UBN1|O60359|Q8WXS5
GRIP1-3	REGULATION OF TRANSMEMBRANE TRANSPORTER ACTIVITY	CACNG2|CACNG4|CACNG3|CACNG8	Q9Y698|Q9UBN1|O60359|Q8WXS5
GRIP1-3	REGULATION OF TRANSPORTER ACTIVITY	CACNG2|CACNG4|CACNG3|CACNG8	Q9Y698|Q9UBN1|O60359|Q8WXS5
GRIP1-3	REGULATION OF METAL ION TRANSPORT	CACNG2|CACNG4|CACNG3|CACNG8	Q9Y698|Q9UBN1|O60359|Q8WXS5
GRIP1-3	REGULATION OF CALCIUM ION TRANSPORT	CACNG2|CACNG4|CACNG3|CACNG8	Q9Y698|Q9UBN1|O60359|Q8WXS5
GRIP1-3	REGULATION OF ION TRANSMEMBRANE TRANSPORT	CACNG2|CACNG4|CACNG3|CACNG8	Q9Y698|Q9UBN1|O60359|Q8WXS5
GRIP1-3	REGULATION OF ION TRANSPORT	CACNG2|CACNG4|CACNG3|CACNG8	Q9Y698|Q9UBN1|O60359|Q8WXS5
GRIP1-3	REGULATION OF TRANSMEMBRANE TRANSPORT	CACNG2|CACNG4|CACNG3|CACNG8	Q9Y698|Q9UBN1|O60359|Q8WXS5
GRIP2-4	REGULATION OF CALCIUM ION TRANSPORT VIA VOLTAGE-GATED CALCIUM CHANNEL ACTIVITY	CACNG2|CACNG4|CACNG3|CACNG8	Q9Y698|Q9UBN1|O60359|Q8WXS5
GRIP2-4	REGULATION OF ION TRANSMEMBRANE TRANSPORTER ACTIVITY	CACNG2|CACNG4|CACNG3|CACNG8	Q9Y698|Q9UBN1|O60359|Q8WXS5
GRIP2-4	REGULATION OF TRANSMEMBRANE TRANSPORTER ACTIVITY	CACNG2|CACNG4|CACNG3|CACNG8	Q9Y698|Q9UBN1|O60359|Q8WXS5
GRIP2-4	REGULATION OF TRANSPORTER ACTIVITY	CACNG2|CACNG4|CACNG3|CACNG8	Q9Y698|Q9UBN1|O60359|Q8WXS5
GRIP2-4	REGULATION OF METAL ION TRANSPORT	CACNG2|CACNG4|CACNG3|CACNG8	Q9Y698|Q9UBN1|O60359|Q8WXS5
GRIP2-4	REGULATION OF CALCIUM ION TRANSPORT	CACNG2|CACNG4|CACNG3|CACNG8	Q9Y698|Q9UBN1|O60359|Q8WXS5
GRIP2-4	REGULATION OF TRANSMEMBRANE TRANSPORT	CACNG2|CACNG4|CACNG3|CACNG8|WWTR1	Q9Y698|Q9UBN1|O60359|Q8WXS5|Q9GZV5
GRIP2-4	REGULATION OF ION TRANSMEMBRANE TRANSPORT	CACNG2|CACNG4|CACNG3|CACNG8	Q9Y698|Q9UBN1|O60359|Q8WXS5
GRIP2-4	REGULATION OF ION TRANSPORT	CACNG2|CACNG4|CACNG3|CACNG8	Q9Y698|Q9UBN1|O60359|Q8WXS5
HTRA2-1	REGULATION OF ION TRANSMEMBRANE TRANSPORT	KCNA5|SCN5A|KCNJ12|KCNJ4|KCNJ2	P22460|Q14524|Q14500|P48050|P63252
HTRA2-1	REGULATION OF TRANSMEMBRANE TRANSPORT	KCNA5|SCN5A|KCNJ12|FZD7|KCNJ4|KCNJ2	P22460|Q14524|Q14500|O75084|P48050|P63252
HTRA2-1	REGULATION OF ION TRANSPORT	KCNA5|SCN5A|KCNJ12|KCNJ4|KCNJ2	P22460|Q14524|Q14500|P48050|P63252
IL16-1	REGULATION OF ION TRANSMEMBRANE TRANSPORT	CACNG4|CACNG3|KCNB2|SCN5A|VDAC2|KCNJ12|CACNA1E|VDAC1|KCND1|CACNG2|KCND2|KCNJ6|CACNG8|KCNJ4|KCNJ2	Q9UBN1|O60359|Q92953|Q14524|P45880|Q14500|Q15878|P21796|Q9NSA2|Q9Y698|Q9NZV8|P48051|Q8WXS5|P48050|P63252
IL16-1	REGULATION OF TRANSMEMBRANE TRANSPORT	CACNG4|CACNG3|KCNB2|SCN5A|VDAC2|WWTR1|KCNJ12|FLNA|CACNA1E|VDAC1|KCND1|KCND2|CACNG2|KCNJ6|UBR5|FZD7|CACNG8|KCNJ2|KCNJ4	Q9UBN1|O60359|Q92953|Q14524|P45880|Q9GZV5|Q14500|P21333|Q15878|P21796|Q9NSA2|Q9NZV8|Q9Y698|P48051|O95071|O75084|Q8WXS5|P63252|P48050
IL16-1	REGULATION OF ION TRANSPORT	CACNG4|CACNG3|KCNB2|SCN5A|VDAC2|KCNJ12|CACNA1E|VDAC1|KCND1|CACNG2|KCND2|KCNJ6|CACNG8|KCNJ4|KCNJ2	Q9UBN1|O60359|Q92953|Q14524|P45880|Q14500|Q15878|P21796|Q9NSA2|Q9Y698|Q9NZV8|P48051|Q8WXS5|P48050|P63252
IL16-1	REGULATION OF CALCIUM ION TRANSPORT VIA VOLTAGE-GATED CALCIUM CHANNEL ACTIVITY	CACNG2|CACNG4|CACNG3|CACNG8|CACNA1E	Q9Y698|Q9UBN1|O60359|Q8WXS5|Q15878
INADL-10	REGULATION OF CALCIUM ION TRANSPORT VIA VOLTAGE-GATED CALCIUM CHANNEL ACTIVITY	CACNG2|CACNG4|CACNG3	Q9Y698|Q9UBN1|O60359
INADL-10	REGULATION OF ION TRANSMEMBRANE TRANSPORTER ACTIVITY	CACNG2|CACNG4|CACNG3	Q9Y698|Q9UBN1|O60359
INADL-10	REGULATION OF TRANSMEMBRANE TRANSPORTER ACTIVITY	CACNG2|CACNG4|CACNG3	Q9Y698|Q9UBN1|O60359
INADL-10	REGULATION OF TRANSPORTER ACTIVITY	CACNG2|CACNG4|CACNG3	Q9Y698|Q9UBN1|O60359
INADL-10	REGULATION OF TRANSMEMBRANE TRANSPORT	CACNG2|CACNG4|CACNG3|WWTR1	Q9Y698|Q9UBN1|O60359|Q9GZV5
INADL-10	REGULATION OF METAL ION TRANSPORT	CACNG2|CACNG4|CACNG3	Q9Y698|Q9UBN1|O60359
INADL-10	REGULATION OF CALCIUM ION TRANSPORT	CACNG2|CACNG4|CACNG3	Q9Y698|Q9UBN1|O60359
INADL-10	REGULATION OF ION TRANSMEMBRANE TRANSPORT	CACNG2|CACNG4|CACNG3	Q9Y698|Q9UBN1|O60359
INADL-10	REGULATION OF ION TRANSPORT	CACNG2|CACNG4|CACNG3	Q9Y698|Q9UBN1|O60359
INADL-6	REGULATION OF ION TRANSMEMBRANE TRANSPORT	CACNG2|KCNJ6|CACNG4|KCNB2|CACNG3|SCN5A	Q9Y698|P48051|Q9UBN1|Q92953|O60359|Q14524
INADL-8	REGULATION OF CALCIUM ION TRANSPORT VIA VOLTAGE-GATED CALCIUM CHANNEL ACTIVITY	CACNG2|CACNG4|CACNG3|CACNG8|DRD2|CACNA1E	Q9Y698|Q9UBN1|O60359|Q8WXS5|P14416|Q15878
LIMK1-1	REGULATION OF CALCIUM ION TRANSPORT VIA VOLTAGE-GATED CALCIUM CHANNEL ACTIVITY	CACNG2|CACNG4|CACNG3|CACNG8	Q9Y698|Q9UBN1|O60359|Q8WXS5
LIMK1-1	REGULATION OF ION TRANSMEMBRANE TRANSPORTER ACTIVITY	CACNG2|CACNG4|CACNG3|CACNG8	Q9Y698|Q9UBN1|O60359|Q8WXS5
LIMK1-1	REGULATION OF TRANSMEMBRANE TRANSPORTER ACTIVITY	CACNG2|CACNG4|CACNG3|CACNG8	Q9Y698|Q9UBN1|O60359|Q8WXS5
LIMK1-1	REGULATION OF TRANSPORTER ACTIVITY	CACNG2|CACNG4|CACNG3|CACNG8	Q9Y698|Q9UBN1|O60359|Q8WXS5
LIMK1-1	REGULATION OF METAL ION TRANSPORT	CACNG2|CACNG4|CACNG3|CACNG8	Q9Y698|Q9UBN1|O60359|Q8WXS5
LIMK1-1	REGULATION OF CALCIUM ION TRANSPORT	CACNG2|CACNG4|CACNG3|CACNG8	Q9Y698|Q9UBN1|O60359|Q8WXS5
LIN7A-1	REGULATION OF ION TRANSMEMBRANE TRANSPORT	CACNG4|CACNG3|KCNB2|SCN5A|VDAC2|TRPC6|KCNJ12|KCNT2|KCNT1|VDAC1|KCNA5|CACNG2|CACNG8|KCNJ4|KCNJ2	Q9UBN1|O60359|Q92953|Q14524|P45880|Q9Y210|Q14500|Q6UVM3|Q5JUK3|P21796|P22460|Q9Y698|Q8WXS5|P48050|P63252
LIN7A-1	REGULATION OF ION TRANSPORT	CACNG4|CACNG3|KCNB2|SCN5A|VDAC2|TRPC6|KCNJ12|KCNT2|KCNT1|VDAC1|KCNA5|CACNG2|CACNG8|KCNJ2|STIM1|KCNJ4	Q9UBN1|O60359|Q92953|Q14524|P45880|Q9Y210|Q14500|Q6UVM3|Q5JUK3|P21796|P22460|Q9Y698|Q8WXS5|P63252|Q13586|P48050
LIN7A-1	REGULATION OF TRANSMEMBRANE TRANSPORT	CACNG4|CACNG3|KCNB2|SCN5A|VDAC2|TRPC6|KCNJ12|KCNT2|KCNT1|VDAC1|KCNA5|CACNG2|FZD7|CACNG8|KCNJ2|KCNJ4	Q9UBN1|O60359|Q92953|Q14524|P45880|Q9Y210|Q14500|Q6UVM3|Q5JUK3|P21796|P22460|Q9Y698|O75084|Q8WXS5|P63252|P48050
LIN7B-1	REGULATION OF ION TRANSMEMBRANE TRANSPORT	CACNG4|CACNG3|KCNB2|SCN5A|VDAC2|TRPC6|KCNJ12|KCNT2|KCNT1|VDAC1|KCND1|KCNA5|CACNG2|CACNG8|KCNJ2|KCNJ4	Q9UBN1|O60359|Q92953|Q14524|P45880|Q9Y210|Q14500|Q6UVM3|Q5JUK3|P21796|Q9NSA2|P22460|Q9Y698|Q8WXS5|P63252|P48050
LIN7B-1	REGULATION OF ION TRANSPORT	CACNG4|SCN5A|CACNG3|KCNB2|VDAC2|TRPC6|KCNJ12|KCNT2|KCNT1|VDAC1|KCND1|KCNA5|CACNG2|CACNG8|KCNJ2|STIM1|KCNJ4	Q9UBN1|Q14524|O60359|Q92953|P45880|Q9Y210|Q14500|Q6UVM3|Q5JUK3|P21796|Q9NSA2|P22460|Q9Y698|Q8WXS5|P63252|Q13586|P48050
LIN7B-1	REGULATION OF TRANSMEMBRANE TRANSPORT	CACNG4|SCN5A|CACNG3|KCNB2|VDAC2|TRPC6|KCNJ12|KCNT2|KCNT1|VDAC1|KCND1|KCNA5|CACNG2|FZD7|CACNG8|KCNJ2|KCNJ4	Q9UBN1|Q14524|O60359|Q92953|P45880|Q9Y210|Q14500|Q6UVM3|Q5JUK3|P21796|Q9NSA2|P22460|Q9Y698|O75084|Q8WXS5|P63252|P48050
LIN7C-1	REGULATION OF ION TRANSMEMBRANE TRANSPORT	CACNG2|CACNG4|SCN5A|KCNB2|CACNG3|TRPC6|KCNJ12|KCNT2|CACNG8|KCNJ2|KCNT1	Q9Y698|Q9UBN1|Q14524|Q92953|O60359|Q9Y210|Q14500|Q6UVM3|Q8WXS5|P63252|Q5JUK3
LIN7C-1	REGULATION OF ION TRANSPORT	CACNG2|CACNG4|SCN5A|KCNB2|CACNG3|TRPC6|KCNJ12|KCNT2|CACNG8|KCNJ2|KCNT1	Q9Y698|Q9UBN1|Q14524|Q92953|O60359|Q9Y210|Q14500|Q6UVM3|Q8WXS5|P63252|Q5JUK3
LIN7C-1	REGULATION OF TRANSMEMBRANE TRANSPORT	CACNG2|CACNG4|SCN5A|KCNB2|CACNG3|TRPC6|KCNJ12|KCNT2|CACNG8|FZD7|KCNJ2|KCNT1	Q9Y698|Q9UBN1|Q14524|Q92953|O60359|Q9Y210|Q14500|Q6UVM3|Q8WXS5|O75084|P63252|Q5JUK3
LIN7C-1	REGULATION OF ION TRANSMEMBRANE TRANSPORTER ACTIVITY	CACNG2|CACNG4|CACNG3|TRPC6|CACNG8	Q9Y698|Q9UBN1|O60359|Q9Y210|Q8WXS5
LIN7C-1	REGULATION OF TRANSMEMBRANE TRANSPORTER ACTIVITY	CACNG2|CACNG4|CACNG3|TRPC6|CACNG8	Q9Y698|Q9UBN1|O60359|Q9Y210|Q8WXS5
LIN7C-1	REGULATION OF CALCIUM ION TRANSPORT VIA VOLTAGE-GATED CALCIUM CHANNEL ACTIVITY	CACNG2|CACNG4|CACNG3|CACNG8	Q9Y698|Q9UBN1|O60359|Q8WXS5
MAGI1-3	REGULATION OF ION TRANSMEMBRANE TRANSPORT	KCNA5|KCND2|CACNG2|CACNG4|KCNA3|CACNG3|SCN5A|KCNJ12|KCNJ4|KCNJ2	P22460|Q9NZV8|Q9Y698|Q9UBN1|P22001|O60359|Q14524|Q14500|P48050|P63252
MAGI1-3	REGULATION OF TRANSMEMBRANE TRANSPORT	KCNA5|KCND2|CACNG2|CACNG4|KCNA3|CACNG3|SCN5A|UBR5|KCNJ12|FZD7|KCNJ4|KCNJ2	P22460|Q9NZV8|Q9Y698|Q9UBN1|P22001|O60359|Q14524|O95071|Q14500|O75084|P48050|P63252
MAGI1-3	REGULATION OF ION TRANSPORT	KCNA5|KCND2|CACNG2|CACNG4|KCNA3|CACNG3|SCN5A|KCNJ12|KCNJ4|KCNJ2	P22460|Q9NZV8|Q9Y698|Q9UBN1|P22001|O60359|Q14524|Q14500|P48050|P63252
MAGI2-4	REGULATION OF CALCIUM ION TRANSPORT VIA VOLTAGE-GATED CALCIUM CHANNEL ACTIVITY	CACNG2|CACNG4|CACNG3	Q9Y698|Q9UBN1|O60359
MAGI2-5	REGULATION OF ION TRANSMEMBRANE TRANSPORT	CACNG4|KCNA3|CACNG3|KCNB2|SCN5A|KCNJ12|KCNA5|CACNG2|KCND2|KCNJ6|SCN8A|CACNG8|KCNJ2|KCNJ4	Q9UBN1|P22001|O60359|Q92953|Q14524|Q14500|P22460|Q9Y698|Q9NZV8|P48051|Q9UQD0|Q8WXS5|P63252|P48050
MAGI2-5	REGULATION OF TRANSMEMBRANE TRANSPORT	CACNG4|KCNA3|SCN5A|CACNG3|KCNB2|KCNJ12|FLNA|KCNA5|CACNG2|KCND2|KCNJ6|UBR5|SCN8A|FZD7|CACNG8|KCNJ2|KCNJ4	Q9UBN1|P22001|Q14524|O60359|Q92953|Q14500|P21333|P22460|Q9Y698|Q9NZV8|P48051|O95071|Q9UQD0|O75084|Q8WXS5|P63252|P48050
MAGI2-5	REGULATION OF ION TRANSPORT	CACNG4|KCNA3|CACNG3|KCNB2|SCN5A|KCNJ12|KCNA5|CACNG2|KCND2|KCNJ6|SCN8A|CACNG8|KCNJ2|KCNJ4	Q9UBN1|P22001|O60359|Q92953|Q14524|Q14500|P22460|Q9Y698|Q9NZV8|P48051|Q9UQD0|Q8WXS5|P63252|P48050
MAGI2-6	REGULATION OF TRANSMEMBRANE TRANSPORT	KCNA3|SCN5A|KCNT2|WWTR1|KCNJ12|CTNNB1|KCNA5|KCND2|KCNJ6|UBR5|FZD7|KCNJ4|KCNJ2	P22001|Q14524|Q6UVM3|Q9GZV5|Q14500|P35222|P22460|Q9NZV8|P48051|O95071|O75084|P48050|P63252
MAGI2-6	REGULATION OF ION TRANSMEMBRANE TRANSPORT	KCND2|KCNA5|KCNJ6|KCNA3|SCN5A|KCNJ12|KCNT2|KCNJ2|KCNJ4|CTNNB1	Q9NZV8|P22460|P48051|P22001|Q14524|Q14500|Q6UVM3|P63252|P48050|P35222
MAGI2-6	REGULATION OF ION TRANSPORT	KCND2|KCNA5|KCNJ6|KCNA3|SCN5A|KCNJ12|KCNT2|KCNJ2|KCNJ4|CTNNB1	Q9NZV8|P22460|P48051|P22001|Q14524|Q14500|Q6UVM3|P63252|P48050|P35222
MAGI3-2	REGULATION OF ION TRANSMEMBRANE TRANSPORT	CACNG2|KCNA5|CACNG4|KCNJ6|SCN5A|KCNB2|CACNG3|KCNJ12|CACNG8|KCNJ2|KCNJ4	Q9Y698|P22460|Q9UBN1|P48051|Q14524|Q92953|O60359|Q14500|Q8WXS5|P63252|P48050
MAGI3-2	REGULATION OF ION TRANSPORT	CACNG2|KCNA5|CACNG4|KCNJ6|SCN5A|KCNB2|CACNG3|KCNJ12|CACNG8|KCNJ2|KCNJ4	Q9Y698|P22460|Q9UBN1|P48051|Q14524|Q92953|O60359|Q14500|Q8WXS5|P63252|P48050
MAGI3-2	REGULATION OF TRANSMEMBRANE TRANSPORT	CACNG2|KCNA5|CACNG4|KCNJ6|SCN5A|KCNB2|CACNG3|KCNJ12|CACNG8|FZD7|KCNJ2|KCNJ4	Q9Y698|P22460|Q9UBN1|P48051|Q14524|Q92953|O60359|Q14500|Q8WXS5|O75084|P63252|P48050
MAGI3-2	REGULATION OF CALCIUM ION TRANSPORT VIA VOLTAGE-GATED CALCIUM CHANNEL ACTIVITY	CACNG2|CACNG4|CACNG3|CACNG8	Q9Y698|Q9UBN1|O60359|Q8WXS5
MAGI3-3	REGULATION OF TRANSMEMBRANE TRANSPORT	KCNA3|WWTR1	P22001|Q9GZV5
MAGI3-4	REGULATION OF CALCIUM ION TRANSPORT VIA VOLTAGE-GATED CALCIUM CHANNEL ACTIVITY	CACNG2|CACNG4|CACNG3	Q9Y698|Q9UBN1|O60359
MAGI3-4	REGULATION OF ION TRANSMEMBRANE TRANSPORTER ACTIVITY	CACNG2|CACNG4|CACNG3	Q9Y698|Q9UBN1|O60359
MAGI3-4	REGULATION OF TRANSMEMBRANE TRANSPORTER ACTIVITY	CACNG2|CACNG4|CACNG3	Q9Y698|Q9UBN1|O60359
MAGI3-4	REGULATION OF TRANSPORTER ACTIVITY	CACNG2|CACNG4|CACNG3	Q9Y698|Q9UBN1|O60359
MAGI3-5	REGULATION OF ION TRANSMEMBRANE TRANSPORT	KCNA5|CACNG2|CACNG4|KCNA3|CACNG3|SCN5A|KCNJ12|KCNJ4|KCNJ2	P22460|Q9Y698|Q9UBN1|P22001|O60359|Q14524|Q14500|P48050|P63252
MAGI3-5	REGULATION OF ION TRANSPORT	KCNA5|CACNG2|CACNG4|KCNA3|CACNG3|SCN5A|KCNJ12|KCNJ4|KCNJ2	P22460|Q9Y698|Q9UBN1|P22001|O60359|Q14524|Q14500|P48050|P63252
MAGI3-5	REGULATION OF TRANSMEMBRANE TRANSPORT	KCNA5|CACNG2|CACNG4|KCNA3|CACNG3|SCN5A|KCNJ12|FZD7|KCNJ4|KCNJ2	P22460|Q9Y698|Q9UBN1|P22001|O60359|Q14524|Q14500|O75084|P48050|P63252
MAST2-1	REGULATION OF ION TRANSMEMBRANE TRANSPORT	KCNA5|SCN8A|KCNT2|CTNNB1|KCNT1	P22460|Q9UQD0|Q6UVM3|P35222|Q5JUK3
MAST2-1	REGULATION OF TRANSMEMBRANE TRANSPORT	KCNA5|SCN8A|WWTR1|KCNT2|CTNNB1|KCNT1	P22460|Q9UQD0|Q9GZV5|Q6UVM3|P35222|Q5JUK3
MPDZ-10	REGULATION OF ION TRANSMEMBRANE TRANSPORT	KCND1|KCND2|CACNG2|CACNG4|KCNA3|CACNG3|SCN5A|CACNG8|CACNA1E	Q9NSA2|Q9NZV8|Q9Y698|Q9UBN1|P22001|O60359|Q14524|Q8WXS5|Q15878
MPDZ-10	REGULATION OF TRANSMEMBRANE TRANSPORT	KCND1|KCND2|CACNG2|CACNG4|KCNA3|CACNG3|SCN5A|UBR5|CACNG8|FLNA|CACNA1E	Q9NSA2|Q9NZV8|Q9Y698|Q9UBN1|P22001|O60359|Q14524|O95071|Q8WXS5|P21333|Q15878
MPDZ-10	REGULATION OF CALCIUM ION TRANSPORT VIA VOLTAGE-GATED CALCIUM CHANNEL ACTIVITY	CACNG2|CACNG4|CACNG3|CACNG8|CACNA1E	Q9Y698|Q9UBN1|O60359|Q8WXS5|Q15878
MPDZ-10	REGULATION OF ION TRANSPORT	KCND1|KCND2|CACNG2|CACNG4|KCNA3|CACNG3|SCN5A|CACNG8|CACNA1E	Q9NSA2|Q9NZV8|Q9Y698|Q9UBN1|P22001|O60359|Q14524|Q8WXS5|Q15878
MPDZ-10	REGULATION OF ION TRANSMEMBRANE TRANSPORTER ACTIVITY	CACNG2|CACNG4|CACNG3|CACNG8|CACNA1E	Q9Y698|Q9UBN1|O60359|Q8WXS5|Q15878
MPDZ-10	REGULATION OF TRANSMEMBRANE TRANSPORTER ACTIVITY	CACNG2|CACNG4|CACNG3|CACNG8|CACNA1E	Q9Y698|Q9UBN1|O60359|Q8WXS5|Q15878
MPDZ-10	REGULATION OF TRANSPORTER ACTIVITY	CACNG2|CACNG4|CACNG3|CACNG8|CACNA1E	Q9Y698|Q9UBN1|O60359|Q8WXS5|Q15878
MPDZ-12	REGULATION OF ION TRANSMEMBRANE TRANSPORT	CACNG4|KCNA3|CACNG3|KCNB2|SCN5A|KCNJ12|KCNA5|CACNG2|KCND2|KCNA2|CACNG8|KCNJ4|KCNJ2	Q9UBN1|P22001|O60359|Q92953|Q14524|Q14500|P22460|Q9Y698|Q9NZV8|P16389|Q8WXS5|P48050|P63252
MPDZ-12	REGULATION OF TRANSMEMBRANE TRANSPORT	CACNG4|KCNA3|CACNG3|KCNB2|SCN5A|KCNJ12|WWTR1|KCNA5|CACNG2|KCND2|KCNA2|FZD7|CACNG8|KCNJ4|KCNJ2	Q9UBN1|P22001|O60359|Q92953|Q14524|Q14500|Q9GZV5|P22460|Q9Y698|Q9NZV8|P16389|O75084|Q8WXS5|P48050|P63252
MPDZ-12	REGULATION OF ION TRANSPORT	CACNG4|KCNA3|CACNG3|KCNB2|SCN5A|KCNJ12|KCNA5|CACNG2|KCND2|KCNA2|CACNG8|KCNJ4|KCNJ2	Q9UBN1|P22001|O60359|Q92953|Q14524|Q14500|P22460|Q9Y698|Q9NZV8|P16389|Q8WXS5|P48050|P63252
MPDZ-13	REGULATION OF ION TRANSMEMBRANE TRANSPORT	KCNA5|KCNJ6|KCNA3|KCNB2|SCN5A|KCNJ12|KCNT2|KCNJ2	P22460|P48051|P22001|Q92953|Q14524|Q14500|Q6UVM3|P63252
MPDZ-13	REGULATION OF TRANSMEMBRANE TRANSPORT	KCNA5|KCNJ6|KCNA3|KCNB2|SCN5A|KCNJ12|KCNT2|FZD7|KCNJ2	P22460|P48051|P22001|Q92953|Q14524|Q14500|Q6UVM3|O75084|P63252
MPDZ-13	REGULATION OF ION TRANSPORT	KCNA5|KCNJ6|KCNA3|KCNB2|SCN5A|KCNJ12|KCNT2|KCNJ2	P22460|P48051|P22001|Q92953|Q14524|Q14500|Q6UVM3|P63252
MPDZ-4	REGULATION OF CALCIUM ION TRANSPORT VIA VOLTAGE-GATED CALCIUM CHANNEL ACTIVITY	CACNG2|CACNG4|CACNG3|CACNG8	Q9Y698|Q9UBN1|O60359|Q8WXS5
MPDZ-4	REGULATION OF ION TRANSMEMBRANE TRANSPORTER ACTIVITY	CACNG2|CACNG4|CACNG3|CACNG8	Q9Y698|Q9UBN1|O60359|Q8WXS5
MPDZ-4	REGULATION OF TRANSMEMBRANE TRANSPORTER ACTIVITY	CACNG2|CACNG4|CACNG3|CACNG8	Q9Y698|Q9UBN1|O60359|Q8WXS5
MPDZ-9	REGULATION OF ION TRANSMEMBRANE TRANSPORT	CACNG4|KCNA3|CACNG3|SCN5A|VDAC2|KCNT2|CTNNB1|VDAC1|KCND1|KCNA5|CACNG2|SCN8A|CACNG8	Q9UBN1|P22001|O60359|Q14524|P45880|Q6UVM3|P35222|P21796|Q9NSA2|P22460|Q9Y698|Q9UQD0|Q8WXS5
MPP1-1	REGULATION OF ION TRANSMEMBRANE TRANSPORT	KCNA5|SCN5A|KCNJ12|KCNT2|KCNJ2	P22460|Q14524|Q14500|Q6UVM3|P63252
MPP6-1	REGULATION OF ION TRANSMEMBRANE TRANSPORT	KCNA5|KCND2|KCNB2|SCN5A|KCNJ12|KCNT2|KCNJ4|KCNJ2|KCNT1	P22460|Q9NZV8|Q92953|Q14524|Q14500|Q6UVM3|P48050|P63252|Q5JUK3
MPP6-1	REGULATION OF ION TRANSPORT	KCNA5|KCND2|KCNB2|SCN5A|KCNJ12|KCNT2|KCNJ4|KCNJ2|STIM1|KCNT1	P22460|Q9NZV8|Q92953|Q14524|Q14500|Q6UVM3|P48050|P63252|Q13586|Q5JUK3
MPP6-1	REGULATION OF TRANSMEMBRANE TRANSPORT	KCNA5|KCND2|KCNB2|SCN5A|KCNJ12|KCNT2|FZD7|KCNJ4|KCNJ2|KCNT1	P22460|Q9NZV8|Q92953|Q14524|Q14500|Q6UVM3|O75084|P48050|P63252|Q5JUK3
NOS1-1	REGULATION OF CALCIUM ION TRANSPORT VIA VOLTAGE-GATED CALCIUM CHANNEL ACTIVITY	CACNG2|CACNG4|CACNG3	Q9Y698|Q9UBN1|O60359
PARD3B-2	REGULATION OF CALCIUM ION TRANSPORT VIA VOLTAGE-GATED CALCIUM CHANNEL ACTIVITY	CACNG2|CACNG4|CACNG3|CACNG8	Q9Y698|Q9UBN1|O60359|Q8WXS5
PARD3B-2	REGULATION OF TRANSMEMBRANE TRANSPORT	CACNG2|CACNG4|KCNA3|CACNG3|UBR5|WWTR1|CACNG8|FZD7	Q9Y698|Q9UBN1|P22001|O60359|O95071|Q9GZV5|Q8WXS5|O75084
PARD6A-1	REGULATION OF ION TRANSMEMBRANE TRANSPORT	CACNG2|CACNG4|CACNG3|KCNJ12|CACNG8|KCNJ2	Q9Y698|Q9UBN1|O60359|Q14500|Q8WXS5|P63252
PARD6A-1	REGULATION OF CALCIUM ION TRANSPORT VIA VOLTAGE-GATED CALCIUM CHANNEL ACTIVITY	CACNG2|CACNG4|CACNG3|CACNG8	Q9Y698|Q9UBN1|O60359|Q8WXS5
PARD6A-1	REGULATION OF ION TRANSPORT	CACNG2|CACNG4|CACNG3|KCNJ12|CACNG8|KCNJ2	Q9Y698|Q9UBN1|O60359|Q14500|Q8WXS5|P63252
PARD6A-1	REGULATION OF ION TRANSMEMBRANE TRANSPORTER ACTIVITY	CACNG2|CACNG4|CACNG3|CACNG8	Q9Y698|Q9UBN1|O60359|Q8WXS5
PARD6A-1	REGULATION OF TRANSMEMBRANE TRANSPORTER ACTIVITY	CACNG2|CACNG4|CACNG3|CACNG8	Q9Y698|Q9UBN1|O60359|Q8WXS5
PARD6A-1	REGULATION OF TRANSPORTER ACTIVITY	CACNG2|CACNG4|CACNG3|CACNG8	Q9Y698|Q9UBN1|O60359|Q8WXS5
PARD6A-1	REGULATION OF TRANSMEMBRANE TRANSPORT	CACNG2|CACNG4|CACNG3|KCNJ12|CACNG8|KCNJ2	Q9Y698|Q9UBN1|O60359|Q14500|Q8WXS5|P63252
PARD6A-1	REGULATION OF METAL ION TRANSPORT	CACNG2|CACNG4|CACNG3|CACNG8	Q9Y698|Q9UBN1|O60359|Q8WXS5
PARD6A-1	REGULATION OF CALCIUM ION TRANSPORT	CACNG2|CACNG4|CACNG3|CACNG8	Q9Y698|Q9UBN1|O60359|Q8WXS5
PARD6G-1	REGULATION OF CALCIUM ION TRANSPORT VIA VOLTAGE-GATED CALCIUM CHANNEL ACTIVITY	CACNG2|CACNG4|CACNG3|CACNG8	Q9Y698|Q9UBN1|O60359|Q8WXS5
PARD6G-1	REGULATION OF ION TRANSMEMBRANE TRANSPORT	CACNG2|CACNG4|CACNG3|KCNJ12|CACNG8|KCNJ2	Q9Y698|Q9UBN1|O60359|Q14500|Q8WXS5|P63252
PARD6G-1	REGULATION OF ION TRANSMEMBRANE TRANSPORTER ACTIVITY	CACNG2|CACNG4|CACNG3|CACNG8	Q9Y698|Q9UBN1|O60359|Q8WXS5
PARD6G-1	REGULATION OF TRANSMEMBRANE TRANSPORTER ACTIVITY	CACNG2|CACNG4|CACNG3|CACNG8	Q9Y698|Q9UBN1|O60359|Q8WXS5
PARD6G-1	REGULATION OF ION TRANSPORT	CACNG2|CACNG4|CACNG3|KCNJ12|CACNG8|KCNJ2	Q9Y698|Q9UBN1|O60359|Q14500|Q8WXS5|P63252
PARD6G-1	REGULATION OF TRANSPORTER ACTIVITY	CACNG2|CACNG4|CACNG3|CACNG8	Q9Y698|Q9UBN1|O60359|Q8WXS5
PARD6G-1	REGULATION OF TRANSMEMBRANE TRANSPORT	CACNG2|CACNG4|CACNG3|KCNJ12|CACNG8|KCNJ2	Q9Y698|Q9UBN1|O60359|Q14500|Q8WXS5|P63252
PARD6G-1	REGULATION OF METAL ION TRANSPORT	CACNG2|CACNG4|CACNG3|CACNG8	Q9Y698|Q9UBN1|O60359|Q8WXS5
PARD6G-1	REGULATION OF CALCIUM ION TRANSPORT	CACNG2|CACNG4|CACNG3|CACNG8	Q9Y698|Q9UBN1|O60359|Q8WXS5
PDLIM3-1	REGULATION OF TRANSMEMBRANE TRANSPORT	KCNA5|KCNA3|WWTR1|KCNT2|FZD7|CTNNB1	P22460|P22001|Q9GZV5|Q6UVM3|O75084|P35222
PDLIM4-1	REGULATION OF TRANSMEMBRANE TRANSPORT	KCNA5|KCNB2|TRPC6|WWTR1|KCNJ12|KCNT2|BCL3|KCNJ2	P22460|Q92953|Q9Y210|Q9GZV5|Q14500|Q6UVM3|P20749|P63252
PDLIM4-1	REGULATION OF ION TRANSMEMBRANE TRANSPORT	KCNA5|KCNB2|TRPC6|KCNJ12|KCNT2|KCNJ2	P22460|Q92953|Q9Y210|Q14500|Q6UVM3|P63252
PDLIM5-1	REGULATION OF ION TRANSMEMBRANE TRANSPORT	KCNA5|SCN8A|KCNT2|KCNT1	P22460|Q9UQD0|Q6UVM3|Q5JUK3
PDLIM5-1	REGULATION OF TRANSMEMBRANE TRANSPORT	KCNA5|SCN8A|WWTR1|KCNT2|KCNT1	P22460|Q9UQD0|Q9GZV5|Q6UVM3|Q5JUK3
PDZD11-1	REGULATION OF ION TRANSMEMBRANE TRANSPORT	KCNA5|KCNB2|KCNT2|KCNJ12|KCNJ4|KCNJ2|KCNT1	P22460|Q92953|Q6UVM3|Q14500|P48050|P63252|Q5JUK3
PDZD11-1	REGULATION OF TRANSMEMBRANE TRANSPORT	KCNA5|KCNB2|KCNT2|FZD7|KCNJ12|KCNJ4|KCNJ2|KCNT1	P22460|Q92953|Q6UVM3|O75084|Q14500|P48050|P63252|Q5JUK3
PDZD11-1	REGULATION OF ION TRANSPORT	KCNA5|KCNB2|KCNT2|KCNJ12|KCNJ4|KCNJ2|KCNT1	P22460|Q92953|Q6UVM3|Q14500|P48050|P63252|Q5JUK3
PDZD2-3	REGULATION OF ION TRANSMEMBRANE TRANSPORT	CACNG4|KCNA3|CACNG3|SCN5A|VDAC2|KCNJ12|KCNMA1|VDAC1|CACNG2|KCNJ6|CACNG8|KCNJ4|KCNJ2	Q9UBN1|P22001|O60359|Q14524|P45880|Q14500|Q12791|P21796|Q9Y698|P48051|Q8WXS5|P48050|P63252
PDZD2-3	REGULATION OF TRANSMEMBRANE TRANSPORT	CACNG4|KCNA3|CACNG3|SCN5A|VDAC2|KCNJ12|FLNA|VDAC1|KCNMA1|CACNG2|KCNJ6|UBR5|FZD7|CACNG8|KCNJ2|KCNJ4	Q9UBN1|P22001|O60359|Q14524|P45880|Q14500|P21333|P21796|Q12791|Q9Y698|P48051|O95071|O75084|Q8WXS5|P63252|P48050
PDZD2-3	REGULATION OF ION TRANSPORT	CACNG4|KCNA3|CACNG3|SCN5A|EFCAB4B|VDAC2|KCNJ12|KCNMA1|VDAC1|CACNG2|KCNJ6|CACNG8|KCNJ4|KCNJ2	Q9UBN1|P22001|O60359|Q14524|Q9BSW2|P45880|Q14500|Q12791|P21796|Q9Y698|P48051|Q8WXS5|P48050|P63252
PDZD2-5	REGULATION OF ION TRANSMEMBRANE TRANSPORT	CACNG4|KCNA3|KCNB2|SCN5A|CACNG3|KCNT2|KCNJ12|CTNNB1|CACNG2|KCNA5|KCNJ6|CACNG8|KCNJ2|KCNJ4	Q9UBN1|P22001|Q92953|Q14524|O60359|Q6UVM3|Q14500|P35222|Q9Y698|P22460|P48051|Q8WXS5|P63252|P48050
PDZD2-5	REGULATION OF TRANSMEMBRANE TRANSPORT	CACNG4|KCNA3|KCNB2|SCN5A|CACNG3|KCNT2|KCNJ12|WWTR1|CTNNB1|CACNG2|KCNA5|KCNJ6|FZD7|CACNG8|KCNJ4|KCNJ2	Q9UBN1|P22001|Q92953|Q14524|O60359|Q6UVM3|Q14500|Q9GZV5|P35222|Q9Y698|P22460|P48051|O75084|Q8WXS5|P48050|P63252
PDZD2-5	REGULATION OF ION TRANSPORT	CACNG4|KCNA3|KCNB2|SCN5A|CACNG3|KCNT2|KCNJ12|CTNNB1|CACNG2|KCNA5|KCNJ6|CACNG8|KCNJ2|KCNJ4	Q9UBN1|P22001|Q92953|Q14524|O60359|Q6UVM3|Q14500|P35222|Q9Y698|P22460|P48051|Q8WXS5|P63252|P48050
PDZD2-5	REGULATION OF CALCIUM ION TRANSPORT VIA VOLTAGE-GATED CALCIUM CHANNEL ACTIVITY	CACNG2|CACNG4|CACNG3|CACNG8	Q9Y698|Q9UBN1|O60359|Q8WXS5
PDZD3-1	REGULATION OF CALCIUM ION TRANSPORT VIA VOLTAGE-GATED CALCIUM CHANNEL ACTIVITY	CACNG2|CACNG4|CACNG3|CACNG8	Q9Y698|Q9UBN1|O60359|Q8WXS5
PDZD3-1	REGULATION OF ION TRANSMEMBRANE TRANSPORT	KCNA5|CACNG2|CACNG4|CACNG3|SCN8A|CACNG8	P22460|Q9Y698|Q9UBN1|O60359|Q9UQD0|Q8WXS5
PDZD3-1	REGULATION OF ION TRANSMEMBRANE TRANSPORTER ACTIVITY	CACNG2|CACNG4|CACNG3|CACNG8	Q9Y698|Q9UBN1|O60359|Q8WXS5
PDZD3-1	REGULATION OF TRANSMEMBRANE TRANSPORTER ACTIVITY	CACNG2|CACNG4|CACNG3|CACNG8	Q9Y698|Q9UBN1|O60359|Q8WXS5
PDZD3-1	REGULATION OF TRANSMEMBRANE TRANSPORT	KCNA5|CACNG2|CACNG4|CACNG3|SCN8A|CACNG8|FZD7	P22460|Q9Y698|Q9UBN1|O60359|Q9UQD0|Q8WXS5|O75084
PDZD3-1	REGULATION OF TRANSPORTER ACTIVITY	CACNG2|CACNG4|CACNG3|CACNG8	Q9Y698|Q9UBN1|O60359|Q8WXS5
PDZD3-1	REGULATION OF ION TRANSPORT	KCNA5|CACNG2|CACNG4|CACNG3|SCN8A|CACNG8	P22460|Q9Y698|Q9UBN1|O60359|Q9UQD0|Q8WXS5
PDZD3-3	REGULATION OF CALCIUM ION TRANSPORT VIA VOLTAGE-GATED CALCIUM CHANNEL ACTIVITY	CACNG2|CACNG4|CACNG3|CACNG8	Q9Y698|Q9UBN1|O60359|Q8WXS5
PDZD3-3	REGULATION OF ION TRANSMEMBRANE TRANSPORTER ACTIVITY	CACNG2|CACNG4|CACNG3|CACNG8	Q9Y698|Q9UBN1|O60359|Q8WXS5
PDZD3-3	REGULATION OF TRANSMEMBRANE TRANSPORTER ACTIVITY	CACNG2|CACNG4|CACNG3|CACNG8	Q9Y698|Q9UBN1|O60359|Q8WXS5
PDZD3-3	REGULATION OF TRANSPORTER ACTIVITY	CACNG2|CACNG4|CACNG3|CACNG8	Q9Y698|Q9UBN1|O60359|Q8WXS5
PDZD3-3	REGULATION OF METAL ION TRANSPORT	CACNG2|CACNG4|CACNG3|CACNG8	Q9Y698|Q9UBN1|O60359|Q8WXS5
PDZD3-3	REGULATION OF CALCIUM ION TRANSPORT	CACNG2|CACNG4|CACNG3|CACNG8	Q9Y698|Q9UBN1|O60359|Q8WXS5
PDZD3-3	REGULATION OF TRANSMEMBRANE TRANSPORT	CACNG2|CACNG4|CACNG3|CACNG8|WWTR1	Q9Y698|Q9UBN1|O60359|Q8WXS5|Q9GZV5
PDZD3-3	REGULATION OF ION TRANSMEMBRANE TRANSPORT	CACNG2|CACNG4|CACNG3|CACNG8	Q9Y698|Q9UBN1|O60359|Q8WXS5
PDZD3-3	REGULATION OF ION TRANSPORT	CACNG2|CACNG4|CACNG3|CACNG8	Q9Y698|Q9UBN1|O60359|Q8WXS5
PDZRN3-1	REGULATION OF TRANSMEMBRANE TRANSPORT	KCND1|CACNG2|CACNG4|KCNB2|CACNG3|SCN5A|WWTR1|KCNJ12|CACNG8|FZD7|KCNJ2	Q9NSA2|Q9Y698|Q9UBN1|Q92953|O60359|Q14524|Q9GZV5|Q14500|Q8WXS5|O75084|P63252
PDZRN3-1	REGULATION OF ION TRANSMEMBRANE TRANSPORT	KCND1|CACNG2|CACNG4|KCNB2|CACNG3|SCN5A|KCNJ12|CACNG8|KCNJ2	Q9NSA2|Q9Y698|Q9UBN1|Q92953|O60359|Q14524|Q14500|Q8WXS5|P63252
PDZRN3-1	REGULATION OF ION TRANSPORT	KCND1|CACNG2|CACNG4|KCNB2|CACNG3|SCN5A|KCNJ12|CACNG8|KCNJ2	Q9NSA2|Q9Y698|Q9UBN1|Q92953|O60359|Q14524|Q14500|Q8WXS5|P63252
PDZRN3-1	REGULATION OF CALCIUM ION TRANSPORT VIA VOLTAGE-GATED CALCIUM CHANNEL ACTIVITY	CACNG2|CACNG4|CACNG3|CACNG8	Q9Y698|Q9UBN1|O60359|Q8WXS5
PDZRN3-1	REGULATION OF ION TRANSMEMBRANE TRANSPORTER ACTIVITY	CACNG2|CACNG4|CACNG3|CACNG8	Q9Y698|Q9UBN1|O60359|Q8WXS5
PDZRN3-1	REGULATION OF TRANSMEMBRANE TRANSPORTER ACTIVITY	CACNG2|CACNG4|CACNG3|CACNG8	Q9Y698|Q9UBN1|O60359|Q8WXS5
PDZRN3-1	REGULATION OF TRANSPORTER ACTIVITY	CACNG2|CACNG4|CACNG3|CACNG8	Q9Y698|Q9UBN1|O60359|Q8WXS5
PDZRN3-2	REGULATION OF CALCIUM ION TRANSPORT VIA VOLTAGE-GATED CALCIUM CHANNEL ACTIVITY	CACNG2|CACNG4|CACNG3|CACNG8	Q9Y698|Q9UBN1|O60359|Q8WXS5
PDZRN3-2	REGULATION OF ION TRANSMEMBRANE TRANSPORTER ACTIVITY	CACNG2|CACNG4|CACNG3|CACNG8	Q9Y698|Q9UBN1|O60359|Q8WXS5
PDZRN3-2	REGULATION OF TRANSMEMBRANE TRANSPORTER ACTIVITY	CACNG2|CACNG4|CACNG3|CACNG8	Q9Y698|Q9UBN1|O60359|Q8WXS5
PDZRN3-2	REGULATION OF TRANSPORTER ACTIVITY	CACNG2|CACNG4|CACNG3|CACNG8	Q9Y698|Q9UBN1|O60359|Q8WXS5
PTPN13-1	REGULATION OF ION TRANSMEMBRANE TRANSPORT	CACNG4|CACNG3|KCNB2|SCN5A|VDAC2|KCNJ12|KCNT2|KCNT1|VDAC1|KCNA5|CACNG2|KCNH3|SCN8A|CACNG8|KCNJ2	Q9UBN1|O60359|Q92953|Q14524|P45880|Q14500|Q6UVM3|Q5JUK3|P21796|P22460|Q9Y698|Q9ULD8|Q9UQD0|Q8WXS5|P63252
PTPN13-1	REGULATION OF TRANSMEMBRANE TRANSPORT	CACNG4|CACNG3|KCNB2|SCN5A|VDAC2|WWTR1|KCNJ12|KCNT2|KCNT1|VDAC1|KCNA5|CACNG2|KCNH3|SCN8A|FZD7|CACNG8|KCNJ2	Q9UBN1|O60359|Q92953|Q14524|P45880|Q9GZV5|Q14500|Q6UVM3|Q5JUK3|P21796|P22460|Q9Y698|Q9ULD8|Q9UQD0|O75084|Q8WXS5|P63252
PTPN13-1	REGULATION OF ION TRANSPORT	CACNG4|CACNG3|KCNB2|SCN5A|VDAC2|KCNJ12|KCNT2|KCNT1|VDAC1|KCNA5|CACNG2|KCNH3|SCN8A|CACNG8|KCNJ2	Q9UBN1|O60359|Q92953|Q14524|P45880|Q14500|Q6UVM3|Q5JUK3|P21796|P22460|Q9Y698|Q9ULD8|Q9UQD0|Q8WXS5|P63252
PTPN13-1	REGULATION OF CALCIUM ION TRANSPORT VIA VOLTAGE-GATED CALCIUM CHANNEL ACTIVITY	CACNG2|CACNG4|CACNG3|CACNG8	Q9Y698|Q9UBN1|O60359|Q8WXS5
PTPN13-2	REGULATION OF ION TRANSMEMBRANE TRANSPORT	KCNA5|KCNB2|SCN5A|KCNT2|KCNT1	P22460|Q92953|Q14524|Q6UVM3|Q5JUK3
PTPN13-2	REGULATION OF TRANSMEMBRANE TRANSPORT	KCNA5|KCNB2|SCN5A|KCNT2|FZD7|KCNT1	P22460|Q92953|Q14524|Q6UVM3|O75084|Q5JUK3
PTPN13-2	REGULATION OF ION TRANSPORT	KCNA5|KCNB2|SCN5A|KCNT2|KCNT1	P22460|Q92953|Q14524|Q6UVM3|Q5JUK3
PTPN13-3	REGULATION OF ION TRANSMEMBRANE TRANSPORT	KCNA5|KCNA3|KCNB2|SCN5A|KCNJ12|KCNT2|KCNJ4|KCNJ2|KCNT1	P22460|P22001|Q92953|Q14524|Q14500|Q6UVM3|P48050|P63252|Q5JUK3
PTPN13-3	REGULATION OF TRANSMEMBRANE TRANSPORT	KCNA5|KCNA3|KCNB2|SCN5A|KCNJ12|KCNT2|FZD7|KCNJ4|KCNJ2|KCNT1	P22460|P22001|Q92953|Q14524|Q14500|Q6UVM3|O75084|P48050|P63252|Q5JUK3
PTPN13-3	REGULATION OF ION TRANSPORT	KCNA5|KCNA3|KCNB2|SCN5A|KCNJ12|KCNT2|KCNJ4|KCNJ2|KCNT1	P22460|P22001|Q92953|Q14524|Q14500|Q6UVM3|P48050|P63252|Q5JUK3
PTPN4-1	REGULATION OF ION TRANSMEMBRANE TRANSPORT	KCNA5|KCNB2|SCN5A|KCNT2|KCNT1	P22460|Q92953|Q14524|Q6UVM3|Q5JUK3
PTPN4-1	REGULATION OF TRANSMEMBRANE TRANSPORT	KCNA5|KCNB2|SCN5A|KCNT2|FZD7|KCNT1	P22460|Q92953|Q14524|Q6UVM3|O75084|Q5JUK3
RADIL-1	REGULATION OF CALCIUM ION TRANSPORT VIA VOLTAGE-GATED CALCIUM CHANNEL ACTIVITY	CACNG2|CACNG4|CACNG3|CACNG8	Q9Y698|Q9UBN1|O60359|Q8WXS5
RADIL-1	REGULATION OF ION TRANSMEMBRANE TRANSPORTER ACTIVITY	CACNG2|CACNG4|CACNG3|CACNG8	Q9Y698|Q9UBN1|O60359|Q8WXS5
RADIL-1	REGULATION OF TRANSMEMBRANE TRANSPORTER ACTIVITY	CACNG2|CACNG4|CACNG3|CACNG8	Q9Y698|Q9UBN1|O60359|Q8WXS5
RADIL-1	REGULATION OF TRANSPORTER ACTIVITY	CACNG2|CACNG4|CACNG3|CACNG8	Q9Y698|Q9UBN1|O60359|Q8WXS5
RADIL-1	REGULATION OF ION TRANSMEMBRANE TRANSPORT	CACNG2|CACNG4|CACNG3|SCN5A|CACNG8	Q9Y698|Q9UBN1|O60359|Q14524|Q8WXS5
RADIL-1	REGULATION OF TRANSMEMBRANE TRANSPORT	CACNG2|CACNG4|CACNG3|SCN5A|CACNG8|FZD7	Q9Y698|Q9UBN1|O60359|Q14524|Q8WXS5|O75084
RADIL-1	REGULATION OF METAL ION TRANSPORT	CACNG2|CACNG4|CACNG3|CACNG8	Q9Y698|Q9UBN1|O60359|Q8WXS5
RADIL-1	REGULATION OF CALCIUM ION TRANSPORT	CACNG2|CACNG4|CACNG3|CACNG8	Q9Y698|Q9UBN1|O60359|Q8WXS5
RADIL-1	REGULATION OF ION TRANSPORT	CACNG2|CACNG4|CACNG3|SCN5A|CACNG8	Q9Y698|Q9UBN1|O60359|Q14524|Q8WXS5
SCRIB-1	REGULATION OF ION TRANSMEMBRANE TRANSPORT	KCNA5|KCNB2|SCN5A|SCN8A|KCNT2|KCNJ4|CTNNB1|KCNT1	P22460|Q92953|Q14524|Q9UQD0|Q6UVM3|P48050|P35222|Q5JUK3
SCRIB-1	REGULATION OF TRANSMEMBRANE TRANSPORT	KCNA5|KCNB2|SCN5A|SCN8A|WWTR1|KCNT2|FZD7|KCNJ4|CTNNB1|KCNT1	P22460|Q92953|Q14524|Q9UQD0|Q9GZV5|Q6UVM3|O75084|P48050|P35222|Q5JUK3
SCRIB-1	REGULATION OF ION TRANSPORT	KCNA5|KCNB2|SCN5A|SCN8A|KCNT2|KCNJ4|CTNNB1|KCNT1	P22460|Q92953|Q14524|Q9UQD0|Q6UVM3|P48050|P35222|Q5JUK3
SCRIB-2	REGULATION OF ION TRANSMEMBRANE TRANSPORT	KCNA5|CACNG2|CACNG4|KCNA3|CACNG3|SCN5A|CACNG8|KCNT2|CTNNB1	P22460|Q9Y698|Q9UBN1|P22001|O60359|Q14524|Q8WXS5|Q6UVM3|P35222
SCRIB-2	REGULATION OF TRANSMEMBRANE TRANSPORT	KCNA5|CACNG2|CACNG4|KCNA3|CACNG3|SCN5A|WWTR1|CACNG8|KCNT2|FZD7|CTNNB1	P22460|Q9Y698|Q9UBN1|P22001|O60359|Q14524|Q9GZV5|Q8WXS5|Q6UVM3|O75084|P35222
SCRIB-2	REGULATION OF ION TRANSPORT	KCNA5|CACNG2|CACNG4|KCNA3|CACNG3|SCN5A|CACNG8|KCNT2|CTNNB1	P22460|Q9Y698|Q9UBN1|P22001|O60359|Q14524|Q8WXS5|Q6UVM3|P35222
SCRIB-2	REGULATION OF CALCIUM ION TRANSPORT VIA VOLTAGE-GATED CALCIUM CHANNEL ACTIVITY	CACNG2|CACNG4|CACNG3|CACNG8	Q9Y698|Q9UBN1|O60359|Q8WXS5
SCRIB-2	REGULATION OF ION TRANSMEMBRANE TRANSPORTER ACTIVITY	CACNG2|CACNG4|CACNG3|CACNG8	Q9Y698|Q9UBN1|O60359|Q8WXS5
SCRIB-2	REGULATION OF METAL ION TRANSPORT	CACNG2|CACNG4|CACNG3|CACNG8|CTNNB1	Q9Y698|Q9UBN1|O60359|Q8WXS5|P35222
SCRIB-2	REGULATION OF CALCIUM ION TRANSPORT	CACNG2|CACNG4|CACNG3|CACNG8|CTNNB1	Q9Y698|Q9UBN1|O60359|Q8WXS5|P35222
SCRIB-2	REGULATION OF TRANSMEMBRANE TRANSPORTER ACTIVITY	CACNG2|CACNG4|CACNG3|CACNG8	Q9Y698|Q9UBN1|O60359|Q8WXS5
SCRIB-3	REGULATION OF ION TRANSMEMBRANE TRANSPORT	CACNG2|KCNA5|CACNG4|KCNA3|SCN5A|KCNB2|CACNG3|KCNJ12|KCNT2|CACNG8|KCNJ2|KCNJ4	Q9Y698|P22460|Q9UBN1|P22001|Q14524|Q92953|O60359|Q14500|Q6UVM3|Q8WXS5|P63252|P48050
SCRIB-3	REGULATION OF TRANSMEMBRANE TRANSPORT	CACNG4|KCNA3|CACNG3|KCNB2|SCN5A|KCNJ12|KCNT2|WWTR1|KCNA5|CACNG2|FZD7|CACNG8|KCNJ4|KCNJ2	Q9UBN1|P22001|O60359|Q92953|Q14524|Q14500|Q6UVM3|Q9GZV5|P22460|Q9Y698|O75084|Q8WXS5|P48050|P63252
SCRIB-3	REGULATION OF ION TRANSPORT	CACNG2|KCNA5|CACNG4|KCNA3|SCN5A|KCNB2|CACNG3|KCNJ12|KCNT2|CACNG8|KCNJ2|KCNJ4	Q9Y698|P22460|Q9UBN1|P22001|Q14524|Q92953|O60359|Q14500|Q6UVM3|Q8WXS5|P63252|P48050
SCRIB-3	REGULATION OF CALCIUM ION TRANSPORT VIA VOLTAGE-GATED CALCIUM CHANNEL ACTIVITY	CACNG2|CACNG4|CACNG3|CACNG8	Q9Y698|Q9UBN1|O60359|Q8WXS5
SCRIB-4	REGULATION OF TRANSMEMBRANE TRANSPORT	KCNA5|KCNA3|SCN5A|WWTR1|KCNT2|FZD7|CTNNB1	P22460|P22001|Q14524|Q9GZV5|Q6UVM3|O75084|P35222
SDCBP-1	REGULATION OF TRANSMEMBRANE TRANSPORT	WWTR1|CTNNB1	Q9GZV5|P35222
SIPA1-1	REGULATION OF CALCIUM ION TRANSPORT VIA VOLTAGE-GATED CALCIUM CHANNEL ACTIVITY	CACNG2|CACNG4|CACNG3|CACNG8	Q9Y698|Q9UBN1|O60359|Q8WXS5
SNTA1-1	REGULATION OF ION TRANSMEMBRANE TRANSPORT	CACNG4|KCNA3|CACNG3|KCNB2|SCN5A|VDAC2|TRPC6|KCNJ12|KCNT2|KCNT1|VDAC1|KCNA5|CACNG2|KCNJ4|KCNJ2	Q9UBN1|P22001|O60359|Q92953|Q14524|P45880|Q9Y210|Q14500|Q6UVM3|Q5JUK3|P21796|P22460|Q9Y698|P48050|P63252
SNTA1-1	REGULATION OF ION TRANSPORT	CACNG4|KCNA3|CACNG3|KCNB2|SCN5A|VDAC2|TRPC6|KCNJ12|KCNT2|KCNT1|VDAC1|KCNA5|CACNG2|KCNJ2|STIM1|KCNJ4	Q9UBN1|P22001|O60359|Q92953|Q14524|P45880|Q9Y210|Q14500|Q6UVM3|Q5JUK3|P21796|P22460|Q9Y698|P63252|Q13586|P48050
SNTA1-1	REGULATION OF TRANSMEMBRANE TRANSPORT	CACNG4|KCNA3|CACNG3|KCNB2|SCN5A|VDAC2|TRPC6|WWTR1|KCNJ12|KCNT2|KCNT1|VDAC1|KCNA5|CACNG2|FZD7|KCNJ2|KCNJ4	Q9UBN1|P22001|O60359|Q92953|Q14524|P45880|Q9Y210|Q9GZV5|Q14500|Q6UVM3|Q5JUK3|P21796|P22460|Q9Y698|O75084|P63252|P48050
SNTB1-1	REGULATION OF ION TRANSMEMBRANE TRANSPORT	KCNA5|KCNB2|SCN5A|KCNJ12|KCNJ4|KCNJ2	P22460|Q92953|Q14524|Q14500|P48050|P63252
SNTB1-1	REGULATION OF TRANSMEMBRANE TRANSPORT	KCNA5|KCNB2|SCN5A|KCNJ12|FZD7|KCNJ4|KCNJ2	P22460|Q92953|Q14524|Q14500|O75084|P48050|P63252
SNTB1-1	REGULATION OF ION TRANSPORT	KCNA5|KCNB2|SCN5A|KCNJ12|KCNJ4|KCNJ2	P22460|Q92953|Q14524|Q14500|P48050|P63252
SNTB2-1	REGULATION OF ION TRANSMEMBRANE TRANSPORT	KCNA5|CACNG2|CACNG4|KCNB2|CACNG3|SCN5A|KCNJ12|KCNT2|KCNJ4|KCNJ2	P22460|Q9Y698|Q9UBN1|Q92953|O60359|Q14524|Q14500|Q6UVM3|P48050|P63252
SNTB2-1	REGULATION OF ION TRANSPORT	KCNA5|CACNG2|CACNG4|KCNB2|CACNG3|SCN5A|KCNJ12|KCNT2|KCNJ4|KCNJ2	P22460|Q9Y698|Q9UBN1|Q92953|O60359|Q14524|Q14500|Q6UVM3|P48050|P63252
SNTB2-1	REGULATION OF TRANSMEMBRANE TRANSPORT	KCNA5|CACNG2|CACNG4|KCNB2|CACNG3|SCN5A|KCNJ12|KCNT2|FZD7|KCNJ4|KCNJ2	P22460|Q9Y698|Q9UBN1|Q92953|O60359|Q14524|Q14500|Q6UVM3|O75084|P48050|P63252
SNTG2-1	REGULATION OF ION TRANSMEMBRANE TRANSPORT	KCNA5|KCNA3|KCNB2|SCN5A|KCNT2|KCNT1	P22460|P22001|Q92953|Q14524|Q6UVM3|Q5JUK3
SNTG2-1	REGULATION OF TRANSMEMBRANE TRANSPORT	KCNA5|KCNA3|KCNB2|SCN5A|KCNT2|FZD7|KCNT1	P22460|P22001|Q92953|Q14524|Q6UVM3|O75084|Q5JUK3
SNTG2-1	REGULATION OF ION TRANSPORT	KCNA5|KCNA3|KCNB2|SCN5A|KCNT2|KCNT1	P22460|P22001|Q92953|Q14524|Q6UVM3|Q5JUK3
SYNJ2BP-1	REGULATION OF ION TRANSMEMBRANE TRANSPORT	KCNA5|KCNA3|KCNB2|KCNH3|KCNT2	P22460|P22001|Q92953|Q9ULD8|Q6UVM3
SYNJ2BP-1	REGULATION OF ION TRANSPORT	KCNA5|KCNA3|KCNB2|KCNH3|KCNT2	P22460|P22001|Q92953|Q9ULD8|Q6UVM3
SYNJ2BP-1	REGULATION OF TRANSMEMBRANE TRANSPORT	KCNA5|KCNA3|KCNB2|KCNH3|KCNT2	P22460|P22001|Q92953|Q9ULD8|Q6UVM3
SYNPO2L-1	REGULATION OF ION TRANSMEMBRANE TRANSPORT	KCNA5|SCN5A|KCNT2	P22460|Q14524|Q6UVM3
SYNPO2L-1	REGULATION OF ION TRANSPORT	KCNA5|SCN5A|KCNT2	P22460|Q14524|Q6UVM3
SYNPO2L-1	REGULATION OF TRANSMEMBRANE TRANSPORT	KCNA5|SCN5A|KCNT2	P22460|Q14524|Q6UVM3
TJP1-3	REGULATION OF CALCIUM ION TRANSPORT VIA VOLTAGE-GATED CALCIUM CHANNEL ACTIVITY	CACNG2|CACNG4|CACNG3|CACNG8	Q9Y698|Q9UBN1|O60359|Q8WXS5
TJP1-3	REGULATION OF ION TRANSMEMBRANE TRANSPORTER ACTIVITY	CACNG2|CACNG4|CACNG3|CACNG8	Q9Y698|Q9UBN1|O60359|Q8WXS5
TJP1-3	REGULATION OF TRANSMEMBRANE TRANSPORTER ACTIVITY	CACNG2|CACNG4|CACNG3|CACNG8	Q9Y698|Q9UBN1|O60359|Q8WXS5
TJP2-3	REGULATION OF CALCIUM ION TRANSPORT VIA VOLTAGE-GATED CALCIUM CHANNEL ACTIVITY	CACNG2|CACNG4|CACNG3|CACNG8	Q9Y698|Q9UBN1|O60359|Q8WXS5
TJP2-3	REGULATION OF METAL ION TRANSPORT	CACNG2|CACNG4|CACNG3|CACNG8|CTNNB1	Q9Y698|Q9UBN1|O60359|Q8WXS5|P35222
TJP2-3	REGULATION OF CALCIUM ION TRANSPORT	CACNG2|CACNG4|CACNG3|CACNG8|CTNNB1	Q9Y698|Q9UBN1|O60359|Q8WXS5|P35222
TJP2-3	REGULATION OF ION TRANSMEMBRANE TRANSPORTER ACTIVITY	CACNG2|CACNG4|CACNG3|CACNG8	Q9Y698|Q9UBN1|O60359|Q8WXS5
TJP2-3	REGULATION OF TRANSMEMBRANE TRANSPORTER ACTIVITY	CACNG2|CACNG4|CACNG3|CACNG8	Q9Y698|Q9UBN1|O60359|Q8WXS5
TJP2-3	REGULATION OF TRANSPORTER ACTIVITY	CACNG2|CACNG4|CACNG3|CACNG8	Q9Y698|Q9UBN1|O60359|Q8WXS5
TJP2-3	REGULATION OF ION TRANSMEMBRANE TRANSPORT	CACNG2|CACNG4|CACNG3|CACNG8|CTNNB1	Q9Y698|Q9UBN1|O60359|Q8WXS5|P35222
TJP2-3	REGULATION OF TRANSMEMBRANE TRANSPORT	CACNG2|CACNG4|CACNG3|WWTR1|CACNG8|CTNNB1	Q9Y698|Q9UBN1|O60359|Q9GZV5|Q8WXS5|P35222
TJP3-1	REGULATION OF TRANSMEMBRANE TRANSPORT	CACNG2|CACNG4|CACNG3|VDAC2|WWTR1|CACNG8|FZD7|VDAC1	Q9Y698|Q9UBN1|O60359|P45880|Q9GZV5|Q8WXS5|O75084|P21796
TJP3-1	REGULATION OF CALCIUM ION TRANSPORT VIA VOLTAGE-GATED CALCIUM CHANNEL ACTIVITY	CACNG2|CACNG4|CACNG3|CACNG8	Q9Y698|Q9UBN1|O60359|Q8WXS5
TJP3-1	REGULATION OF ION TRANSMEMBRANE TRANSPORT	CACNG2|CACNG4|CACNG3|VDAC2|CACNG8|VDAC1	Q9Y698|Q9UBN1|O60359|P45880|Q8WXS5|P21796
TJP3-1	REGULATION OF ION TRANSMEMBRANE TRANSPORTER ACTIVITY	CACNG2|CACNG4|CACNG3|CACNG8	Q9Y698|Q9UBN1|O60359|Q8WXS5
TJP3-1	REGULATION OF TRANSMEMBRANE TRANSPORTER ACTIVITY	CACNG2|CACNG4|CACNG3|CACNG8	Q9Y698|Q9UBN1|O60359|Q8WXS5
TJP3-1	REGULATION OF ANION TRANSPORT	VDAC2|VDAC1	P45880|P21796
TJP3-1	REGULATION OF ION TRANSPORT	CACNG2|CACNG4|CACNG3|VDAC2|CACNG8|VDAC1	Q9Y698|Q9UBN1|O60359|P45880|Q8WXS5|P21796
TJP3-1	REGULATION OF TRANSPORTER ACTIVITY	CACNG2|CACNG4|CACNG3|CACNG8	Q9Y698|Q9UBN1|O60359|Q8WXS5
USH1C-1	REGULATION OF ION TRANSMEMBRANE TRANSPORT	KCNA5|KCNB2|SCN5A|KCNT2	P22460|Q92953|Q14524|Q6UVM3
USH1C-2	REGULATION OF ANION TRANSPORT	VDAC2|VDAC1	P45880|P21796
USH1C-3	REGULATION OF CALCIUM ION TRANSPORT VIA VOLTAGE-GATED CALCIUM CHANNEL ACTIVITY	CACNG2|CACNG4|CACNG3|CACNG8	Q9Y698|Q9UBN1|O60359|Q8WXS5
USH1C-3	REGULATION OF ION TRANSMEMBRANE TRANSPORTER ACTIVITY	CACNG2|CACNG4|CACNG3|CACNG8	Q9Y698|Q9UBN1|O60359|Q8WXS5
USH1C-3	REGULATION OF TRANSMEMBRANE TRANSPORTER ACTIVITY	CACNG2|CACNG4|CACNG3|CACNG8	Q9Y698|Q9UBN1|O60359|Q8WXS5
USH1C-3	REGULATION OF TRANSPORTER ACTIVITY	CACNG2|CACNG4|CACNG3|CACNG8	Q9Y698|Q9UBN1|O60359|Q8WXS5
USH1C-3	REGULATION OF METAL ION TRANSPORT	CACNG2|CACNG4|CACNG3|CACNG8	Q9Y698|Q9UBN1|O60359|Q8WXS5
USH1C-3	REGULATION OF CALCIUM ION TRANSPORT	CACNG2|CACNG4|CACNG3|CACNG8	Q9Y698|Q9UBN1|O60359|Q8WXS5
USH1C-3	REGULATION OF ION TRANSMEMBRANE TRANSPORT	CACNG2|CACNG4|CACNG3|CACNG8	Q9Y698|Q9UBN1|O60359|Q8WXS5
USH1C-3	REGULATION OF ION TRANSPORT	CACNG2|CACNG4|CACNG3|CACNG8	Q9Y698|Q9UBN1|O60359|Q8WXS5
USH1C-3	REGULATION OF TRANSMEMBRANE TRANSPORT	CACNG2|CACNG4|CACNG3|CACNG8	Q9Y698|Q9UBN1|O60359|Q8WXS5
LEARNING OR MEMORY
ARHGAP21-1	LEARNING OR MEMORY	GRIN2B|GRIN2A	Q13224|Q12879
GRIP1-2	LEARNING OR MEMORY	GRIN2B|GRIN2A	Q13224|Q12879
IL16-3	LEARNING OR MEMORY	GRIN2B|GRIN2A	Q13224|Q12879
PICK1-1	LEARNING OR MEMORY	GRIN2B|GRIN2A	Q13224|Q12879
SYNPO2L-1	LEARNING OR MEMORY	GRIN2B|GRIN2A	Q13224|Q12879
NEURAL DEVELOPMENT
AHNAK2-1	SYNAPSE ORGANIZATION	NLGN2|NLGN4Y|NLGN1|NLGN3|NLGN4X	Q8NFZ4|Q8NFZ3|Q8N2Q7|Q9NZ94|Q8N0W4
AHNAK2-1	SYNAPSE ASSEMBLY	NLGN2|NLGN4Y|NLGN1|NLGN3	Q8NFZ4|Q8NFZ3|Q8N2Q7|Q9NZ94
APBA3-2	SYNAPSE ORGANIZATION	NLGN2|NLGN4Y|NLGN1|NLGN3|NLGN4X	Q8NFZ4|Q8NFZ3|Q8N2Q7|Q9NZ94|Q8N0W4
APBA3-2	SYNAPSE ASSEMBLY	NLGN2|NLGN4Y|NLGN1|NLGN3	Q8NFZ4|Q8NFZ3|Q8N2Q7|Q9NZ94
ARHGEF11-1	NEUROMUSCULAR PROCESS	CDH23|PCDH15|CLRN1	Q9H251|Q96QU1|P58418
ARHGEF12-1	SYNAPSE ORGANIZATION	NLGN2|NLGN4Y|NLGN1|NLGN3|CTNNB1|NLGN4X	Q8NFZ4|Q8NFZ3|Q8N2Q7|Q9NZ94|P35222|Q8N0W4
ARHGEF12-1	NEUROMUSCULAR PROCESS	USH1G|CDH23|PCDH15|CLRN1	Q495M9|Q9H251|Q96QU1|P58418
DEPTOR-1	SYNAPSE ORGANIZATION	NLGN2|NLGN4Y|NLGN1|NLGN3|NLGN4X	Q8NFZ4|Q8NFZ3|Q8N2Q7|Q9NZ94|Q8N0W4
DEPTOR-1	SYNAPSE ASSEMBLY	NLGN2|NLGN4Y|NLGN1|NLGN3	Q8NFZ4|Q8NFZ3|Q8N2Q7|Q9NZ94
DLG1-3	SYNAPSE ORGANIZATION	NLGN2|NLGN4Y|NLGN1|NLGN3|NRCAM|NLGN4X	Q8NFZ4|Q8NFZ3|Q8N2Q7|Q9NZ94|Q92823|Q8N0W4
DLG1-3	SYNAPSE ASSEMBLY	NLGN2|NLGN4Y|NLGN1|NLGN3|NRCAM	Q8NFZ4|Q8NFZ3|Q8N2Q7|Q9NZ94|Q92823
DLG3-1	SYNAPSE ORGANIZATION	NLGN2|NLGN4Y|NLGN1|NLGN3|NLGN4X	Q8NFZ4|Q8NFZ3|Q8N2Q7|Q9NZ94|Q8N0W4
DLG3-1	SYNAPSE ASSEMBLY	NLGN2|NLGN4Y|NLGN1|NLGN3	Q8NFZ4|Q8NFZ3|Q8N2Q7|Q9NZ94
DLG3-3	SYNAPSE ORGANIZATION	NLGN2|NLGN4Y|NLGN1|NLGN3|NLGN4X	Q8NFZ4|Q8NFZ3|Q8N2Q7|Q9NZ94|Q8N0W4
DLG3-3	SYNAPSE ASSEMBLY	NLGN2|NLGN4Y|NLGN1|NLGN3	Q8NFZ4|Q8NFZ3|Q8N2Q7|Q9NZ94
DLG4-3	SYNAPSE ORGANIZATION	NLGN2|NLGN4Y|NLGN1|NLGN3|NLGN4X	Q8NFZ4|Q8NFZ3|Q8N2Q7|Q9NZ94|Q8N0W4
FRMPD1-1	SYNAPSE ORGANIZATION	NLGN2|NLGN4Y|NLGN1|NLGN3|NLGN4X	Q8NFZ4|Q8NFZ3|Q8N2Q7|Q9NZ94|Q8N0W4
FRMPD1-1	SYNAPSE ASSEMBLY	NLGN2|NLGN4Y|NLGN1|NLGN3	Q8NFZ4|Q8NFZ3|Q8N2Q7|Q9NZ94
GRIP1-1	NEUROMUSCULAR PROCESS	USH1G|CDH23|CLRN1	Q495M9|Q9H251|P58418
IL16-1	SYNAPSE ORGANIZATION	NLGN2|NLGN4Y|NLGN1|NLGN3|NRCAM|NLGN4X	Q8NFZ4|Q8NFZ3|Q8N2Q7|Q9NZ94|Q92823|Q8N0W4
IL16-1	SYNAPSE ASSEMBLY	NLGN2|NLGN4Y|NLGN1|NLGN3|NRCAM	Q8NFZ4|Q8NFZ3|Q8N2Q7|Q9NZ94|Q92823
IL16-3	CENTRAL NERVOUS SYSTEM DEVELOPMENT	FZD2|ADAM22|FZD7|FZD1|PTPRZ1	Q14332|Q9P0K1|O75084|Q9UP38|P23471
INADL-6	SYNAPSE ORGANIZATION	NLGN2|NLGN4Y|NLGN1|NLGN3|NLGN4X	Q8NFZ4|Q8NFZ3|Q8N2Q7|Q9NZ94|Q8N0W4
INADL-6	SYNAPSE ASSEMBLY	NLGN2|NLGN4Y|NLGN1|NLGN3	Q8NFZ4|Q8NFZ3|Q8N2Q7|Q9NZ94
INADL-7	NEUROMUSCULAR PROCESS	CDH23|PCDH15|CLRN1	Q9H251|Q96QU1|P58418
INADL-8	SYNAPSE ASSEMBLY	NLGN2|NLGN4Y|NLGN1|NLGN3|NRCAM|PCDHB11	Q8NFZ4|Q8NFZ3|Q8N2Q7|Q9NZ94|Q92823|Q9Y5F2
INADL-8	SYNAPSE ORGANIZATION	NLGN2|NLGN4Y|NLGN1|NLGN3|NRCAM|NLGN4X|PCDHB11	Q8NFZ4|Q8NFZ3|Q8N2Q7|Q9NZ94|Q92823|Q8N0W4|Q9Y5F2
LIN7C-1	SYNAPSE ORGANIZATION	NLGN2|NLGN4Y|NLGN1|NLGN3|NLGN4X	Q8NFZ4|Q8NFZ3|Q8N2Q7|Q9NZ94|Q8N0W4
LIN7C-1	SYNAPSE ASSEMBLY	NLGN2|NLGN4Y|NLGN1|NLGN3	Q8NFZ4|Q8NFZ3|Q8N2Q7|Q9NZ94
LMO7-1	SYNAPSE ORGANIZATION	NLGN2|NLGN4Y|NLGN1|NLGN3|NLGN4X	Q8NFZ4|Q8NFZ3|Q8N2Q7|Q9NZ94|Q8N0W4
LMO7-1	SYNAPSE ASSEMBLY	NLGN2|NLGN4Y|NLGN1|NLGN3	Q8NFZ4|Q8NFZ3|Q8N2Q7|Q9NZ94
MAGI2-2	GENERATION OF NEURONS	TRPC4|ATP2B2|TCF7|PTK2|TRPC5|RPS6KA2|RPS6KA6|SCN8A	Q9UBN4|Q01814|P36402|Q05397|Q9UL62|Q15349|Q9UK32|Q9UQD0
MAGI2-2	NEUROGENESIS	TRPC4|ATP2B2|TCF7|PTK2|TRPC5|RPS6KA2|RPS6KA6|SCN8A	Q9UBN4|Q01814|P36402|Q05397|Q9UL62|Q15349|Q9UK32|Q9UQD0
MAGI2-2	NEURON DIFFERENTIATION	TRPC4|ATP2B2|PTK2|TRPC5|RPS6KA2|RPS6KA6|SCN8A	Q9UBN4|Q01814|Q05397|Q9UL62|Q15349|Q9UK32|Q9UQD0
MAGI2-2	NEURON DEVELOPMENT	TRPC4|PTK2|TRPC5|RPS6KA2|RPS6KA6|SCN8A	Q9UBN4|Q05397|Q9UL62|Q15349|Q9UK32|Q9UQD0
MAGI2-2	NERVOUS SYSTEM DEVELOPMENT	TRPC4|ATP2B2|TCF7|PTK2|TRPC5|RPS6KA2|RPS6KA6|SCN8A	Q9UBN4|Q01814|P36402|Q05397|Q9UL62|Q15349|Q9UK32|Q9UQD0
MAGI2-2	CELL DEVELOPMENT	TRPC4|PTK2|TRPC5|RPS6KA2|RPS6KA6|SCN8A	Q9UBN4|Q05397|Q9UL62|Q15349|Q9UK32|Q9UQD0
MAGI3-2	SYNAPSE ORGANIZATION	NLGN2|NLGN4Y|NLGN1|NLGN3|NLGN4X	Q8NFZ4|Q8NFZ3|Q8N2Q7|Q9NZ94|Q8N0W4
MAGI3-2	SYNAPSE ASSEMBLY	NLGN2|NLGN4Y|NLGN1|NLGN3	Q8NFZ4|Q8NFZ3|Q8N2Q7|Q9NZ94
MAGI3-5	CENTRAL NERVOUS SYSTEM DEVELOPMENT	FZD2|CNTNAP2|ADAM22|RPS6KA3|PARK2|FZD7|FZD1|ZIC2|ZIC1|PTPRZ1	Q14332|Q9UHC6|Q9P0K1|P51812|O60260|O75084|Q9UP38|O95409|Q15915|P23471
MPDZ-10	SYNAPSE ORGANIZATION	NLGN2|NLGN4Y|NLGN1|NLGN3|NRCAM|NLGN4X|PCDHB11	Q8NFZ4|Q8NFZ3|Q8N2Q7|Q9NZ94|Q92823|Q8N0W4|Q9Y5F2
MPDZ-10	SYNAPSE ASSEMBLY	NLGN2|NLGN4Y|NLGN1|NLGN3|NRCAM|PCDHB11	Q8NFZ4|Q8NFZ3|Q8N2Q7|Q9NZ94|Q92823|Q9Y5F2
MPDZ-12	SYNAPSE ORGANIZATION	NLGN2|NLGN4Y|NLGN1|NLGN3|NRCAM|NLGN4X	Q8NFZ4|Q8NFZ3|Q8N2Q7|Q9NZ94|Q92823|Q8N0W4
MPDZ-12	SYNAPSE ASSEMBLY	NLGN2|NLGN4Y|NLGN1|NLGN3|NRCAM	Q8NFZ4|Q8NFZ3|Q8N2Q7|Q9NZ94|Q92823
MPDZ-4	SYNAPSE ORGANIZATION	NLGN2|NLGN4Y|NLGN1|NLGN3|NLGN4X	Q8NFZ4|Q8NFZ3|Q8N2Q7|Q9NZ94|Q8N0W4
MPDZ-4	SYNAPSE ASSEMBLY	NLGN2|NLGN4Y|NLGN1|NLGN3	Q8NFZ4|Q8NFZ3|Q8N2Q7|Q9NZ94
MPDZ-9	SYNAPSE ORGANIZATION	NLGN2|NLGN4Y|NLGN1|NLGN3|CTNNB1|NLGN4X|NRCAM|PCDHB11	Q8NFZ4|Q8NFZ3|Q8N2Q7|Q9NZ94|P35222|Q8N0W4|Q92823|Q9Y5F2
MPDZ-9	SYNAPSE ASSEMBLY	NLGN2|NLGN4Y|NLGN1|NLGN3|NRCAM|PCDHB11	Q8NFZ4|Q8NFZ3|Q8N2Q7|Q9NZ94|Q92823|Q9Y5F2
PARD6G-1	SYNAPSE ORGANIZATION	NLGN2|NLGN4Y|NLGN1|NLGN3|NLGN4X	Q8NFZ4|Q8NFZ3|Q8N2Q7|Q9NZ94|Q8N0W4
PARD6G-1	SYNAPSE ASSEMBLY	NLGN2|NLGN4Y|NLGN1|NLGN3	Q8NFZ4|Q8NFZ3|Q8N2Q7|Q9NZ94
PARD6G-1	NERVOUS SYSTEM DEVELOPMENT	ATP2B2|TCF7|ADAM22|NLGN3|RAB11A|FZD2|BAI1|NLGN2|GPM6B|NLGN4Y|NLGN1|FZD1|RET|AP2M1	Q01814|P36402|Q9P0K1|Q9NZ94|P62491|Q14332|O14514|Q8NFZ4|Q13491|Q8NFZ3|Q8N2Q7|Q9UP38|P07949|Q96CW1
PDLIM4-1	NEUROMUSCULAR PROCESS	USH1G|CDH23|PCDH15	Q495M9|Q9H251|Q96QU1
PDZD2-3	SYNAPSE ASSEMBLY	NLGN2|NLGN4Y|NLGN1|NLGN3|NRCAM|PCDHB11	Q8NFZ4|Q8NFZ3|Q8N2Q7|Q9NZ94|Q92823|Q9Y5F2
PDZD2-3	SYNAPSE ORGANIZATION	NLGN2|NLGN4Y|NLGN1|NLGN3|NRCAM|NLGN4X|PCDHB11	Q8NFZ4|Q8NFZ3|Q8N2Q7|Q9NZ94|Q92823|Q8N0W4|Q9Y5F2
PDZD2-5	CENTRAL NERVOUS SYSTEM DEVELOPMENT	FZD4|FZD2|DSCAML1|ADAM22|RAB3GAP1|FZD7|FZD1|CTNNB1|ZIC2|ZIC1|PTPRZ1	Q9ULV1|Q14332|Q8TD84|Q9P0K1|Q15042|O75084|Q9UP38|P35222|O95409|Q15915|P23471
PDZD3-1	SYNAPSE ORGANIZATION	NLGN2|NLGN4Y|NLGN1|NLGN3|NLGN4X	Q8NFZ4|Q8NFZ3|Q8N2Q7|Q9NZ94|Q8N0W4
PDZD3-1	NERVOUS SYSTEM DEVELOPMENT	TRPC4|ATP2B2|TCF7|ADAM22|RPS6KA3|RPS6KA2|STIP1|NLGN3|BAI1|FZD2|NLGN2|GPM6B|NLGN4Y|PTK2|BPNT1|TRPC5|RPS6KA6|SCN8A|FZD7|NLGN1|FZD1|MAP2K2|PTPRZ1	Q9UBN4|Q01814|P36402|Q9P0K1|P51812|Q15349|P31948|Q9NZ94|O14514|Q14332|Q8NFZ4|Q13491|Q8NFZ3|Q05397|O95861|Q9UL62|Q9UK32|Q9UQD0|O75084|Q8N2Q7|Q9UP38|P36507|P23471
PDZD3-1	SYNAPSE ASSEMBLY	NLGN2|NLGN4Y|NLGN1|NLGN3	Q8NFZ4|Q8NFZ3|Q8N2Q7|Q9NZ94
PDZD3-1	NEURON DIFFERENTIATION	TRPC4|ATP2B2|RPS6KA3|RPS6KA2|STIP1|FZD2|BAI1|PTK2|TRPC5|RPS6KA6|SCN8A|FZD7|FZD1|MAP2K2	Q9UBN4|Q01814|P51812|Q15349|P31948|Q14332|O14514|Q05397|Q9UL62|Q9UK32|Q9UQD0|O75084|Q9UP38|P36507
PDZD3-1	GENERATION OF NEURONS	TRPC4|ATP2B2|TCF7|RPS6KA3|RPS6KA2|STIP1|FZD2|BAI1|PTK2|TRPC5|RPS6KA6|SCN8A|FZD7|FZD1|MAP2K2	Q9UBN4|Q01814|P36402|P51812|Q15349|P31948|Q14332|O14514|Q05397|Q9UL62|Q9UK32|Q9UQD0|O75084|Q9UP38|P36507
PDZD3-1	NEURON DEVELOPMENT	TRPC4|RPS6KA3|RPS6KA2|STIP1|FZD2|BAI1|PTK2|TRPC5|RPS6KA6|SCN8A|FZD7|FZD1|MAP2K2	Q9UBN4|P51812|Q15349|P31948|Q14332|O14514|Q05397|Q9UL62|Q9UK32|Q9UQD0|O75084|Q9UP38|P36507
PDZD3-1	NEUROGENESIS	TRPC4|ATP2B2|TCF7|RPS6KA3|RPS6KA2|STIP1|FZD2|BAI1|PTK2|TRPC5|RPS6KA6|SCN8A|FZD7|FZD1|MAP2K2	Q9UBN4|Q01814|P36402|P51812|Q15349|P31948|Q14332|O14514|Q05397|Q9UL62|Q9UK32|Q9UQD0|O75084|Q9UP38|P36507
PDZD3-1	CENTRAL NERVOUS SYSTEM DEVELOPMENT	FZD2|TCF7|ADAM22|RPS6KA3|RPS6KA6|FZD7|FZD1|PTPRZ1	Q14332|P36402|Q9P0K1|P51812|Q9UK32|O75084|Q9UP38|P23471
PDZD3-1	CELL DEVELOPMENT	TRPC4|RPS6KA3|RPS6KA2|STIP1|FZD2|BAI1|LAMA5|PTK2|TRPC5|RPS6KA6|SCN8A|FZD7|FZD1|MAP2K2	Q9UBN4|P51812|Q15349|P31948|Q14332|O14514|O15230|Q05397|Q9UL62|Q9UK32|Q9UQD0|O75084|Q9UP38|P36507
PDZD3-3	SYNAPSE ORGANIZATION	NLGN2|NLGN4Y|NLGN1|NLGN3|NLGN4X	Q8NFZ4|Q8NFZ3|Q8N2Q7|Q9NZ94|Q8N0W4
PDZD3-3	SYNAPSE ASSEMBLY	NLGN2|NLGN4Y|NLGN1|NLGN3	Q8NFZ4|Q8NFZ3|Q8N2Q7|Q9NZ94
PDZD7-1	CENTRAL NERVOUS SYSTEM DEVELOPMENT	FZD4|FZD2|ADAM22|FZD7|FZD1|ZIC2|ZIC1|PNMA1|PTPRZ1	Q9ULV1|Q14332|Q9P0K1|O75084|Q9UP38|O95409|Q15915|Q8ND90|P23471
PDZRN3-2	SYNAPSE ORGANIZATION	NLGN2|NLGN4Y|NLGN1|NLGN3|NLGN4X	Q8NFZ4|Q8NFZ3|Q8N2Q7|Q9NZ94|Q8N0W4
PDZRN3-2	SYNAPSE ASSEMBLY	NLGN2|NLGN4Y|NLGN1|NLGN3	Q8NFZ4|Q8NFZ3|Q8N2Q7|Q9NZ94
PDZRN4-2	SYNAPSE ORGANIZATION	NLGN2|NLGN4Y|NLGN1|NLGN3|NLGN4X	Q8NFZ4|Q8NFZ3|Q8N2Q7|Q9NZ94|Q8N0W4
PDZRN4-2	SYNAPSE ASSEMBLY	NLGN2|NLGN4Y|NLGN1|NLGN3	Q8NFZ4|Q8NFZ3|Q8N2Q7|Q9NZ94
PTPN13-1	SYNAPSE ORGANIZATION	NLGN2|NLGN4Y|NLGN1|NLGN3|NLGN4X	Q8NFZ4|Q8NFZ3|Q8N2Q7|Q9NZ94|Q8N0W4
PTPN13-1	SYNAPSE ASSEMBLY	NLGN2|NLGN4Y|NLGN1|NLGN3	Q8NFZ4|Q8NFZ3|Q8N2Q7|Q9NZ94
PTPN13-1	NEUROMUSCULAR PROCESS	CDH23|PCDH15|CLRN1	Q9H251|Q96QU1|P58418
PTPN13-1	NERVOUS SYSTEM DEVELOPMENT	FZD4|ATP2B2|TCF7|ADAM22|RPS6KA2|PCDHA1|NLGN3|NTM|GDA|BAI1|SEMA4F|FZD2|NLGN2|NLGN4Y|GPM6B|FZD7|PTPRZ1|RPS6KA3|CDK5RAP3|PHYH|RPS6KA1|SMPD1|ALS2|BPNT1|PTK2|LRRC4C|RPS6KA6|SCN8A|NLGN1|FZD1|AP2M1	Q9ULV1|Q01814|P36402|Q9P0K1|Q15349|Q9Y5I3|Q9NZ94|Q9P121|Q9Y2T3|O14514|O95754|Q14332|Q8NFZ4|Q8NFZ3|Q13491|O75084|P23471|P51812|Q96JB5|O14832|Q15418|P17405|Q96Q42|O95861|Q05397|Q9HCJ2|Q9UK32|Q9UQD0|Q8N2Q7|Q9UP38|Q96CW1
RGS3-1	NEURON DIFFERENTIATION	TRPC4|RPS6KA1|ATP2B2|RPS6KA3|PTK2|TRPC5|RPS6KA2|RPS6KA6|SCN8A|STIP1	Q9UBN4|Q15418|Q01814|P51812|Q05397|Q9UL62|Q15349|Q9UK32|Q9UQD0|P31948
RGS3-1	GENERATION OF NEURONS	TRPC4|RPS6KA1|ATP2B2|TCF7|RPS6KA3|PTK2|TRPC5|RPS6KA2|RPS6KA6|SCN8A|STIP1	Q9UBN4|Q15418|Q01814|P36402|P51812|Q05397|Q9UL62|Q15349|Q9UK32|Q9UQD0|P31948
RGS3-1	NEUROGENESIS	TRPC4|RPS6KA1|ATP2B2|TCF7|RPS6KA3|PTK2|TRPC5|RPS6KA2|RPS6KA6|SCN8A|STIP1	Q9UBN4|Q15418|Q01814|P36402|P51812|Q05397|Q9UL62|Q15349|Q9UK32|Q9UQD0|P31948
RGS3-1	NERVOUS SYSTEM DEVELOPMENT	TRPC4|ATP2B2|TCF7|RPS6KA3|RPS6KA2|STIP1|PCDHA1|GLRB|RPS6KA1|GPM6B|PTK2|TRPC5|RPS6KA6|SCN8A|NEUROG3	Q9UBN4|Q01814|P36402|P51812|Q15349|P31948|Q9Y5I3|P48167|Q15418|Q13491|Q05397|Q9UL62|Q9UK32|Q9UQD0|Q9Y4Z2
RGS3-1	NEURON DEVELOPMENT	TRPC4|RPS6KA1|RPS6KA3|PTK2|TRPC5|RPS6KA2|RPS6KA6|SCN8A|STIP1	Q9UBN4|Q15418|P51812|Q05397|Q9UL62|Q15349|Q9UK32|Q9UQD0|P31948
RGS3-1	CELL DEVELOPMENT	TRPC4|RPS6KA1|LAMA5|RPS6KA3|PTK2|TRPC5|RPS6KA2|RPS6KA6|SCN8A|STIP1	Q9UBN4|Q15418|O15230|P51812|Q05397|Q9UL62|Q15349|Q9UK32|Q9UQD0|P31948
RHPN2-1	SYNAPSE ORGANIZATION	NLGN2|NLGN4Y|NLGN1|NLGN3|NLGN4X	Q8NFZ4|Q8NFZ3|Q8N2Q7|Q9NZ94|Q8N0W4
RHPN2-1	SYNAPSE ASSEMBLY	NLGN2|NLGN4Y|NLGN1|NLGN3	Q8NFZ4|Q8NFZ3|Q8N2Q7|Q9NZ94
SCRIB-4	CENTRAL NERVOUS SYSTEM DEVELOPMENT	ADAM22|RAB3GAP1|PARK2|FZD7|ZIC2|CTNNB1|PTPRZ1|ZIC1	Q9P0K1|Q15042|O60260|O75084|O95409|P35222|P23471|Q15915
SDCBP-1	NERVOUS SYSTEM DEVELOPMENT	BPNT1|PCDHA1|CTNNB1	O95861|Q9Y5I3|P35222
SHANK2-1	SYNAPSE ORGANIZATION	NLGN2|NLGN4Y|NLGN1|NLGN3|NLGN4X	Q8NFZ4|Q8NFZ3|Q8N2Q7|Q9NZ94|Q8N0W4
SHANK2-1	SYNAPSE ASSEMBLY	NLGN2|NLGN4Y|NLGN1|NLGN3	Q8NFZ4|Q8NFZ3|Q8N2Q7|Q9NZ94
SHANK2-1	NEURON DIFFERENTIATION	TRPC4|RPS6KA1|ATP2B2|RPS6KA3|PTK2|TRPC5|RPS6KA2|RPS6KA6|SCN8A|STIP1	Q9UBN4|Q15418|Q01814|P51812|Q05397|Q9UL62|Q15349|Q9UK32|Q9UQD0|P31948
SIPA1-1	SYNAPSE ORGANIZATION	NLGN2|NLGN4Y|NLGN1|NLGN3|NLGN4X	Q8NFZ4|Q8NFZ3|Q8N2Q7|Q9NZ94|Q8N0W4
SIPA1-1	SYNAPSE ASSEMBLY	NLGN2|NLGN4Y|NLGN1|NLGN3	Q8NFZ4|Q8NFZ3|Q8N2Q7|Q9NZ94
SLC9A3R1-2	NEURON DIFFERENTIATION	RGMB|TRPC4|ATP2B2|PAK1|TRPC5|RPS6KA2|RPS6KA6|SCN8A	Q6NW40|Q9UBN4|Q01814|Q13153|Q9UL62|Q15349|Q9UK32|Q9UQD0
SLC9A3R1-2	GENERATION OF NEURONS	RGMB|TRPC4|ATP2B2|PAK1|TRPC5|RPS6KA2|RPS6KA6|SCN8A	Q6NW40|Q9UBN4|Q01814|Q13153|Q9UL62|Q15349|Q9UK32|Q9UQD0
SLC9A3R1-2	NEUROGENESIS	RGMB|TRPC4|ATP2B2|PAK1|TRPC5|RPS6KA2|RPS6KA6|SCN8A	Q6NW40|Q9UBN4|Q01814|Q13153|Q9UL62|Q15349|Q9UK32|Q9UQD0
SLC9A3R1-2	NEURON DEVELOPMENT	RGMB|TRPC4|PAK1|TRPC5|RPS6KA2|RPS6KA6|SCN8A	Q6NW40|Q9UBN4|Q13153|Q9UL62|Q15349|Q9UK32|Q9UQD0
SLC9A3R1-2	CELL DEVELOPMENT	RGMB|TRPC4|PAK1|TRPC5|RPS6KA2|RPS6KA6|SCN8A	Q6NW40|Q9UBN4|Q13153|Q9UL62|Q15349|Q9UK32|Q9UQD0
SLC9A3R1-2	NERVOUS SYSTEM DEVELOPMENT	RGMB|TRPC4|ATP2B2|PAK1|TRPC5|RPS6KA2|RPS6KA6|SCN8A|PCDHA1	Q6NW40|Q9UBN4|Q01814|Q13153|Q9UL62|Q15349|Q9UK32|Q9UQD0|Q9Y5I3
SNTA1-1	SYNAPSE ASSEMBLY	NLGN2|NLGN4Y|NLGN1|NLGN3|NRCAM	Q8NFZ4|Q8NFZ3|Q8N2Q7|Q9NZ94|Q92823
SNTA1-1	SYNAPSE ORGANIZATION	NLGN2|NLGN4Y|NLGN1|NLGN3|NRCAM|NLGN4X	Q8NFZ4|Q8NFZ3|Q8N2Q7|Q9NZ94|Q92823|Q8N0W4
SYNPO2-1	NEUROMUSCULAR PROCESS	USH1G|CDH23	Q495M9|Q9H251
TJP1-3	SYNAPSE ORGANIZATION	NLGN2|NLGN4Y|NLGN1|NLGN3|NLGN4X	Q8NFZ4|Q8NFZ3|Q8N2Q7|Q9NZ94|Q8N0W4
TJP1-3	SYNAPSE ASSEMBLY	NLGN2|NLGN4Y|NLGN1|NLGN3	Q8NFZ4|Q8NFZ3|Q8N2Q7|Q9NZ94
TJP2-3	SYNAPSE ORGANIZATION	NLGN2|NLGN4Y|NLGN1|NLGN3|CTNNB1|NLGN4X	Q8NFZ4|Q8NFZ3|Q8N2Q7|Q9NZ94|P35222|Q8N0W4
TJP2-3	SYNAPSE ASSEMBLY	NLGN2|NLGN4Y|NLGN1|NLGN3	Q8NFZ4|Q8NFZ3|Q8N2Q7|Q9NZ94
TJP3-1	SYNAPSE ORGANIZATION	NLGN2|NLGN4Y|NLGN1|NLGN3|NLGN4X	Q8NFZ4|Q8NFZ3|Q8N2Q7|Q9NZ94|Q8N0W4
TJP3-1	SYNAPSE ASSEMBLY	NLGN2|NLGN4Y|NLGN1|NLGN3	Q8NFZ4|Q8NFZ3|Q8N2Q7|Q9NZ94
TJP3-3	NEUROMUSCULAR PROCESS	USH1G|CDH23|PCDH15|CLRN1	Q495M9|Q9H251|Q96QU1|P58418
USH1C-3	SYNAPSE ORGANIZATION	NLGN2|NLGN4Y|NLGN1|NLGN3|NLGN4X	Q8NFZ4|Q8NFZ3|Q8N2Q7|Q9NZ94|Q8N0W4
USH1C-3	SYNAPSE ASSEMBLY	NLGN2|NLGN4Y|NLGN1|NLGN3	Q8NFZ4|Q8NFZ3|Q8N2Q7|Q9NZ94
NEURON PROJECTION MORPHOGENESIS
MAGI2-2	AXON GUIDANCE	TRPC4|PTK2|TRPC5|RPS6KA2|RPS6KA6|SCN8A	Q9UBN4|Q05397|Q9UL62|Q15349|Q9UK32|Q9UQD0
MAGI2-2	AXONOGENESIS	TRPC4|PTK2|TRPC5|RPS6KA2|RPS6KA6|SCN8A	Q9UBN4|Q05397|Q9UL62|Q15349|Q9UK32|Q9UQD0
MAGI2-2	NEURON PROJECTION MORPHOGENESIS	TRPC4|PTK2|TRPC5|RPS6KA2|RPS6KA6|SCN8A	Q9UBN4|Q05397|Q9UL62|Q15349|Q9UK32|Q9UQD0
MAGI2-2	NEURON PROJECTION DEVELOPMENT	TRPC4|PTK2|TRPC5|RPS6KA2|RPS6KA6|SCN8A	Q9UBN4|Q05397|Q9UL62|Q15349|Q9UK32|Q9UQD0
MAGI2-2	CELL PROJECTION MORPHOGENESIS	TRPC4|PTK2|TRPC5|RPS6KA2|RPS6KA6|SCN8A	Q9UBN4|Q05397|Q9UL62|Q15349|Q9UK32|Q9UQD0
MAGI2-2	CELL PART MORPHOGENESIS	TRPC4|PTK2|TRPC5|RPS6KA2|RPS6KA6|SCN8A	Q9UBN4|Q05397|Q9UL62|Q15349|Q9UK32|Q9UQD0
MAGI2-2	CELL MORPHOGENESIS INVOLVED IN DIFFERENTIATION	TRPC4|PTK2|TRPC5|RPS6KA2|RPS6KA6|SCN8A	Q9UBN4|Q05397|Q9UL62|Q15349|Q9UK32|Q9UQD0
MAGI2-2	CELL PROJECTION ORGANIZATION	TRPC4|PTK2|TRPC5|RPS6KA2|RPS6KA6|SCN8A	Q9UBN4|Q05397|Q9UL62|Q15349|Q9UK32|Q9UQD0
MAGI2-2	CELL MORPHOGENESIS	TRPC4|PTK2|TRPC5|RPS6KA2|RPS6KA6|SCN8A	Q9UBN4|Q05397|Q9UL62|Q15349|Q9UK32|Q9UQD0
MAGI2-2	CELLULAR COMPONENT MORPHOGENESIS	TRPC4|PTK2|TRPC5|RPS6KA2|RPS6KA6|SCN8A	Q9UBN4|Q05397|Q9UL62|Q15349|Q9UK32|Q9UQD0
PDZD3-1	CELL MORPHOGENESIS INVOLVED IN DIFFERENTIATION	TRPC4|RPS6KA3|RPS6KA2|STIP1|FZD2|BAI1|LAMA5|PTK2|TRPC5|RPS6KA6|SCN8A|FZD7|FZD1|MAP2K2	Q9UBN4|P51812|Q15349|P31948|Q14332|O14514|O15230|Q05397|Q9UL62|Q9UK32|Q9UQD0|O75084|Q9UP38|P36507
PDZD3-1	AXONOGENESIS	TRPC4|RPS6KA3|RPS6KA2|STIP1|FZD2|BAI1|PTK2|TRPC5|RPS6KA6|SCN8A|FZD7|FZD1|MAP2K2	Q9UBN4|P51812|Q15349|P31948|Q14332|O14514|Q05397|Q9UL62|Q9UK32|Q9UQD0|O75084|Q9UP38|P36507
PDZD3-1	NEURON PROJECTION MORPHOGENESIS	TRPC4|RPS6KA3|RPS6KA2|STIP1|FZD2|BAI1|PTK2|TRPC5|RPS6KA6|SCN8A|FZD7|FZD1|MAP2K2	Q9UBN4|P51812|Q15349|P31948|Q14332|O14514|Q05397|Q9UL62|Q9UK32|Q9UQD0|O75084|Q9UP38|P36507
PDZD3-1	NEURON PROJECTION DEVELOPMENT	TRPC4|RPS6KA3|RPS6KA2|STIP1|FZD2|BAI1|PTK2|TRPC5|RPS6KA6|SCN8A|FZD7|FZD1|MAP2K2	Q9UBN4|P51812|Q15349|P31948|Q14332|O14514|Q05397|Q9UL62|Q9UK32|Q9UQD0|O75084|Q9UP38|P36507
PDZD3-1	CELL MORPHOGENESIS	TRPC4|RPS6KA3|RPS6KA2|STIP1|FZD2|BAI1|LAMA5|PTK2|TRPC5|RPS6KA6|SCN8A|FZD7|FZD1|MAP2K2	Q9UBN4|P51812|Q15349|P31948|Q14332|O14514|O15230|Q05397|Q9UL62|Q9UK32|Q9UQD0|O75084|Q9UP38|P36507
PDZD3-1	CELL PART MORPHOGENESIS	TRPC4|RPS6KA3|RPS6KA2|STIP1|FZD2|BAI1|PTK2|TRPC5|RPS6KA6|SCN8A|FZD7|FZD1|MAP2K2	Q9UBN4|P51812|Q15349|P31948|Q14332|O14514|Q05397|Q9UL62|Q9UK32|Q9UQD0|O75084|Q9UP38|P36507
PDZD3-1	CELL PROJECTION MORPHOGENESIS	TRPC4|RPS6KA3|RPS6KA2|STIP1|FZD2|BAI1|PTK2|TRPC5|RPS6KA6|SCN8A|FZD7|FZD1|MAP2K2	Q9UBN4|P51812|Q15349|P31948|Q14332|O14514|Q05397|Q9UL62|Q9UK32|Q9UQD0|O75084|Q9UP38|P36507
PDZD3-1	CELLULAR COMPONENT MORPHOGENESIS	TRPC4|RPS6KA3|RPS6KA2|STIP1|FZD2|BAI1|LAMA5|PTK2|TRPC5|RPS6KA6|SCN8A|FZD7|FZD1|MAP2K2	Q9UBN4|P51812|Q15349|P31948|Q14332|O14514|O15230|Q05397|Q9UL62|Q9UK32|Q9UQD0|O75084|Q9UP38|P36507
PDZD3-1	CELL PROJECTION ORGANIZATION	TRPC4|RPS6KA3|RPS6KA2|STIP1|FZD2|BAI1|PTK2|TRPC5|RPS6KA6|SCN8A|FZD7|FZD1|MAP2K2	Q9UBN4|P51812|Q15349|P31948|Q14332|O14514|Q05397|Q9UL62|Q9UK32|Q9UQD0|O75084|Q9UP38|P36507
RGS3-1	AXON GUIDANCE	TRPC4|RPS6KA1|RPS6KA3|PTK2|TRPC5|RPS6KA2|RPS6KA6|SCN8A|STIP1	Q9UBN4|Q15418|P51812|Q05397|Q9UL62|Q15349|Q9UK32|Q9UQD0|P31948
RGS3-1	CELL MORPHOGENESIS INVOLVED IN DIFFERENTIATION	TRPC4|RPS6KA1|LAMA5|RPS6KA3|PTK2|TRPC5|RPS6KA2|RPS6KA6|SCN8A|STIP1	Q9UBN4|Q15418|O15230|P51812|Q05397|Q9UL62|Q15349|Q9UK32|Q9UQD0|P31948
RGS3-1	AXONOGENESIS	TRPC4|RPS6KA1|RPS6KA3|PTK2|TRPC5|RPS6KA2|RPS6KA6|SCN8A|STIP1	Q9UBN4|Q15418|P51812|Q05397|Q9UL62|Q15349|Q9UK32|Q9UQD0|P31948
RGS3-1	NEURON PROJECTION MORPHOGENESIS	TRPC4|RPS6KA1|RPS6KA3|PTK2|TRPC5|RPS6KA2|RPS6KA6|SCN8A|STIP1	Q9UBN4|Q15418|P51812|Q05397|Q9UL62|Q15349|Q9UK32|Q9UQD0|P31948
RGS3-1	CELL MORPHOGENESIS	TRPC4|RPS6KA1|LAMA5|RPS6KA3|PTK2|TRPC5|RPS6KA2|RPS6KA6|SCN8A|STIP1	Q9UBN4|Q15418|O15230|P51812|Q05397|Q9UL62|Q15349|Q9UK32|Q9UQD0|P31948
RGS3-1	CELLULAR COMPONENT MORPHOGENESIS	TRPC4|RPS6KA1|LAMA5|RPS6KA3|PTK2|TRPC5|RPS6KA2|RPS6KA6|SCN8A|STIP1	Q9UBN4|Q15418|O15230|P51812|Q05397|Q9UL62|Q15349|Q9UK32|Q9UQD0|P31948
RGS3-1	NEURON PROJECTION DEVELOPMENT	TRPC4|RPS6KA1|RPS6KA3|PTK2|TRPC5|RPS6KA2|RPS6KA6|SCN8A|STIP1	Q9UBN4|Q15418|P51812|Q05397|Q9UL62|Q15349|Q9UK32|Q9UQD0|P31948
RGS3-1	CELL PART MORPHOGENESIS	TRPC4|RPS6KA1|RPS6KA3|PTK2|TRPC5|RPS6KA2|RPS6KA6|SCN8A|STIP1	Q9UBN4|Q15418|P51812|Q05397|Q9UL62|Q15349|Q9UK32|Q9UQD0|P31948
RGS3-1	CELL PROJECTION MORPHOGENESIS	TRPC4|RPS6KA1|RPS6KA3|PTK2|TRPC5|RPS6KA2|RPS6KA6|SCN8A|STIP1	Q9UBN4|Q15418|P51812|Q05397|Q9UL62|Q15349|Q9UK32|Q9UQD0|P31948
SHANK2-1	AXON GUIDANCE	TRPC4|RPS6KA1|RPS6KA3|PTK2|TRPC5|RPS6KA2|RPS6KA6|SCN8A|STIP1	Q9UBN4|Q15418|P51812|Q05397|Q9UL62|Q15349|Q9UK32|Q9UQD0|P31948
SHANK2-1	AXONOGENESIS	TRPC4|RPS6KA1|RPS6KA3|PTK2|TRPC5|RPS6KA2|RPS6KA6|SCN8A|STIP1	Q9UBN4|Q15418|P51812|Q05397|Q9UL62|Q15349|Q9UK32|Q9UQD0|P31948
SLC9A3R1-2	AXON GUIDANCE	RGMB|TRPC4|PAK1|TRPC5|RPS6KA2|RPS6KA6|SCN8A	Q6NW40|Q9UBN4|Q13153|Q9UL62|Q15349|Q9UK32|Q9UQD0
SLC9A3R1-2	AXONOGENESIS	RGMB|TRPC4|PAK1|TRPC5|RPS6KA2|RPS6KA6|SCN8A	Q6NW40|Q9UBN4|Q13153|Q9UL62|Q15349|Q9UK32|Q9UQD0
SLC9A3R1-2	NEURON PROJECTION MORPHOGENESIS	RGMB|TRPC4|PAK1|TRPC5|RPS6KA2|RPS6KA6|SCN8A	Q6NW40|Q9UBN4|Q13153|Q9UL62|Q15349|Q9UK32|Q9UQD0
SLC9A3R1-2	NEURON PROJECTION DEVELOPMENT	RGMB|TRPC4|PAK1|TRPC5|RPS6KA2|RPS6KA6|SCN8A	Q6NW40|Q9UBN4|Q13153|Q9UL62|Q15349|Q9UK32|Q9UQD0
SLC9A3R1-2	CELL PROJECTION MORPHOGENESIS	RGMB|TRPC4|PAK1|TRPC5|RPS6KA2|RPS6KA6|SCN8A	Q6NW40|Q9UBN4|Q13153|Q9UL62|Q15349|Q9UK32|Q9UQD0
SLC9A3R1-2	CELL PART MORPHOGENESIS	RGMB|TRPC4|PAK1|TRPC5|RPS6KA2|RPS6KA6|SCN8A	Q6NW40|Q9UBN4|Q13153|Q9UL62|Q15349|Q9UK32|Q9UQD0
SLC9A3R1-2	CELL MORPHOGENESIS INVOLVED IN DIFFERENTIATION	RGMB|TRPC4|PAK1|TRPC5|RPS6KA2|RPS6KA6|SCN8A	Q6NW40|Q9UBN4|Q13153|Q9UL62|Q15349|Q9UK32|Q9UQD0
SLC9A3R1-2	CELL PROJECTION ORGANIZATION	RGMB|TRPC4|PAK1|TRPC5|RPS6KA2|RPS6KA6|SCN8A	Q6NW40|Q9UBN4|Q13153|Q9UL62|Q15349|Q9UK32|Q9UQD0
SLC9A3R1-2	CELL MORPHOGENESIS	RGMB|TRPC4|PAK1|TRPC5|RPS6KA2|RPS6KA6|SCN8A	Q6NW40|Q9UBN4|Q13153|Q9UL62|Q15349|Q9UK32|Q9UQD0
SLC9A3R1-2	CELLULAR COMPONENT MORPHOGENESIS	RGMB|TRPC4|PAK1|TRPC5|RPS6KA2|RPS6KA6|SCN8A	Q6NW40|Q9UBN4|Q13153|Q9UL62|Q15349|Q9UK32|Q9UQD0
NOTCH RECEPTOR PROCESSING
ERBB2IP-1	NOTCH RECEPTOR PROCESSING	DLL1|DLL4	O00548|Q9NR61
IL16-1	NOTCH RECEPTOR PROCESSING	DLL1|PSEN1|DLL4|JAG1	O00548|P49768|Q9NR61|P78504
PDZD2-3	NOTCH RECEPTOR PROCESSING	DLL1|PSEN1|DLL4|JAG1	O00548|P49768|Q9NR61|P78504
NUTRIENT RESPONSE
CNKSR3-1	AUTOPHAGY	ATG4B	Q9Y4P1
DLG5-3	AUTOPHAGY	ATG4B	Q9Y4P1
DLG5-3	CELLULAR RESPONSE TO NUTRIENT LEVELS	ATG4B	Q9Y4P1
DLG5-3	CELLULAR RESPONSE TO EXTRACELLULAR STIMULUS	ATG4B	Q9Y4P1
DLG5-4	AUTOPHAGY	ATG4B	Q9Y4P1
DVL2-1	AUTOPHAGY	KIAA1324|ATG4C|NBR1|ATG4B|GABARAPL2|ATG9A|ATG10	Q6UXG2|Q96DT6|Q14596|Q9Y4P1|P60520|Q7Z3C6|Q9H0Y0
FRMPD2-2	AUTOPHAGY	ATG4B	Q9Y4P1
FRMPD2-2	CELLULAR RESPONSE TO NUTRIENT LEVELS	ATG4B	Q9Y4P1
FRMPD2-2	CELLULAR RESPONSE TO EXTRACELLULAR STIMULUS	ATG4B	Q9Y4P1
MPDZ-8	AUTOPHAGY	ATG4B	Q9Y4P1
MPDZ-8	CELLULAR RESPONSE TO NUTRIENT LEVELS	ATG4B	Q9Y4P1
MPDZ-8	CELLULAR RESPONSE TO EXTRACELLULAR STIMULUS	ATG4B	Q9Y4P1
PARD3-1	CELLULAR RESPONSE TO NUTRIENT LEVELS	MLL5|ATG4B	Q8IZD2|Q9Y4P1
PARD3-1	CELLULAR RESPONSE TO EXTRACELLULAR STIMULUS	MLL5|ATG4B	Q8IZD2|Q9Y4P1
PDZD2-2	AUTOPHAGY	ATG4B	Q9Y4P1
PHOSPHOLIPID EFFLUX
LIN7A-1	PHOSPHOLIPID EFFLUX	ABCA1|APOC3|ABCG1	O95477|P02656|P45844
LIN7B-1	PHOSPHOLIPID EFFLUX	ABCA1|APOC3|ABCG1	O95477|P02656|P45844
LIN7C-1	PHOSPHOLIPID EFFLUX	ABCA1|APOC3|ABCG1	O95477|P02656|P45844
PHOSPHORYLATION
CNKSR3-1	NEGATIVE REGULATION OF PROTEIN PHOSPHORYLATION	WWTR1	Q9GZV5
DLG4-1	NEGATIVE REGULATION OF PEPTIDYL-TYROSINE PHOSPHORYLATION	PTPN6|PRKCZ	P29350|Q05513
DLG5-4	NEGATIVE REGULATION OF PROTEIN PHOSPHORYLATION	WWTR1	Q9GZV5
ERBB2IP-1	LIPID PHOSPHORYLATION	DGKZ|SMG1	Q13574|Q96Q15
LIN7B-1	NEGATIVE REGULATION OF PEPTIDYL-TYROSINE PHOSPHORYLATION	PTPN6|PRKCZ	P29350|Q05513
LIN7C-1	NEGATIVE REGULATION OF PEPTIDYL-TYROSINE PHOSPHORYLATION	PTPN6|PRKCZ	P29350|Q05513
MAGI2-6	LIPID PHOSPHORYLATION	ATM|DGKZ|PI4K2A|SMG1	Q13315|Q13574|Q9BTU6|Q96Q15
PDZD2-5	LIPID PHOSPHORYLATION	ATM|DGKZ|SMG1	Q13315|Q13574|Q96Q15
RADIL-1	LIPID PHOSPHORYLATION	DGKZ|SMG1	Q13574|Q96Q15
SCRIB-1	NEGATIVE REGULATION OF PEPTIDYL-TYROSINE PHOSPHORYLATION	PTPN6|PRKCZ	P29350|Q05513
SCRIB-1	NEGATIVE REGULATION OF PROTEIN PHOSPHORYLATION	PTPN6|WWTR1|PRKCZ	P29350|Q9GZV5|Q05513
SDCBP-1	NEGATIVE REGULATION OF PROTEIN PHOSPHORYLATION	WWTR1	Q9GZV5
PHOTORECEPTOR CELL MAINTENANCE
ARHGEF11-1	PHOTORECEPTOR CELL MAINTENANCE	GPR98|CDH23|PCDH15|CLRN1|USH2A	Q8WXG9|Q9H251|Q96QU1|P58418|O75445
ARHGEF11-1	CELLULAR COMPONENT MAINTENANCE	GPR98|CDH23|PCDH15|CLRN1|USH2A	Q8WXG9|Q9H251|Q96QU1|P58418|O75445
ARHGEF12-1	CELLULAR COMPONENT MAINTENANCE	NLGN2|USH1G|GPR98|CDH23|PCDH15|CLRN1|USH2A	Q8NFZ4|Q495M9|Q8WXG9|Q9H251|Q96QU1|P58418|O75445
ARHGEF12-1	PHOTORECEPTOR CELL MAINTENANCE	USH1G|GPR98|CDH23|PCDH15|CLRN1|USH2A	Q495M9|Q8WXG9|Q9H251|Q96QU1|P58418|O75445
DEPTOR-1	CELLULAR COMPONENT MAINTENANCE	NLGN2|GPR98|CDH23|USH2A	Q8NFZ4|Q8WXG9|Q9H251|O75445
DLG3-3	CELLULAR COMPONENT MAINTENANCE	NLGN2|CDH23|CLRN1	Q8NFZ4|Q9H251|P58418
GRIP1-1	PHOTORECEPTOR CELL MAINTENANCE	USH1G|GPR98|CDH23|CLRN1|USH2A	Q495M9|Q8WXG9|Q9H251|P58418|O75445
GRIP1-1	CELLULAR COMPONENT MAINTENANCE	USH1G|GPR98|CDH23|CLRN1|USH2A	Q495M9|Q8WXG9|Q9H251|P58418|O75445
INADL-7	PHOTORECEPTOR CELL MAINTENANCE	CDH23|PCDH15|CLRN1|USH2A	Q9H251|Q96QU1|P58418|O75445
INADL-7	CELLULAR COMPONENT MAINTENANCE	CDH23|PCDH15|CLRN1|USH2A	Q9H251|Q96QU1|P58418|O75445
PDLIM4-1	PHOTORECEPTOR CELL MAINTENANCE	USH1G|CDH23|PCDH15	Q495M9|Q9H251|Q96QU1
PDLIM4-1	CELLULAR COMPONENT MAINTENANCE	USH1G|CDH23|PCDH15	Q495M9|Q9H251|Q96QU1
PDZK1-1	PHOTORECEPTOR CELL MAINTENANCE	GPR98|CDH23|PCDH15|USH2A	Q8WXG9|Q9H251|Q96QU1|O75445
PDZK1-1	CELLULAR COMPONENT MAINTENANCE	GPR98|CDH23|PCDH15|USH2A	Q8WXG9|Q9H251|Q96QU1|O75445
PDZK1-3	PHOTORECEPTOR CELL MAINTENANCE	GPR98|CDH23|PCDH15|CLRN1|USH2A	Q8WXG9|Q9H251|Q96QU1|P58418|O75445
PDZK1-3	CELLULAR COMPONENT MAINTENANCE	GPR98|CDH23|PCDH15|CLRN1|USH2A	Q8WXG9|Q9H251|Q96QU1|P58418|O75445
PDZRN3-2	CELLULAR COMPONENT MAINTENANCE	NLGN2|GPR98|CLRN1|USH2A	Q8NFZ4|Q8WXG9|P58418|O75445
PDZRN3-2	PHOTORECEPTOR CELL MAINTENANCE	GPR98|CLRN1|USH2A	Q8WXG9|P58418|O75445
PDZRN4-2	CELLULAR COMPONENT MAINTENANCE	NLGN2|CLRN1|USH2A|NPHP3	Q8NFZ4|P58418|O75445|Q7Z494
PTPN13-1	CELLULAR COMPONENT MAINTENANCE	NLGN2|CDH23|PCDH15|CLRN1	Q8NFZ4|Q9H251|Q96QU1|P58418
SHANK2-1	CELLULAR COMPONENT MAINTENANCE	NLGN2|GPR98|PCDH15|USH2A	Q8NFZ4|Q8WXG9|Q96QU1|O75445
SHANK2-1	PHOTORECEPTOR CELL MAINTENANCE	GPR98|PCDH15|USH2A	Q8WXG9|Q96QU1|O75445
SHANK3-1	CELLULAR COMPONENT MAINTENANCE	NLGN2|USH1G|CDH23|GPR98|PCDH15|CLRN1|USH2A	Q8NFZ4|Q495M9|Q9H251|Q8WXG9|Q96QU1|P58418|O75445
SHANK3-1	PHOTORECEPTOR CELL MAINTENANCE	USH1G|CDH23|GPR98|PCDH15|CLRN1|USH2A	Q495M9|Q9H251|Q8WXG9|Q96QU1|P58418|O75445
SLC9A3R2-2	PHOTORECEPTOR CELL MAINTENANCE	USH1G|CDH23|GPR98|PCDH15|USH1C|USH2A	Q495M9|Q9H251|Q8WXG9|Q96QU1|Q9Y6N9|O75445
SLC9A3R2-2	CELLULAR COMPONENT MAINTENANCE	USH1G|CDH23|GPR98|PCDH15|USH1C|USH2A	Q495M9|Q9H251|Q8WXG9|Q96QU1|Q9Y6N9|O75445
SYNPO2-1	PHOTORECEPTOR CELL MAINTENANCE	USH1G|CDH23	Q495M9|Q9H251
SYNPO2-1	CELLULAR COMPONENT MAINTENANCE	USH1G|CDH23	Q495M9|Q9H251
TJP1-3	CELLULAR COMPONENT MAINTENANCE	NLGN2|USH1G|CDH23	Q8NFZ4|Q495M9|Q9H251
TJP2-3	CELLULAR COMPONENT MAINTENANCE	NLGN2|USH1G|USH2A	Q8NFZ4|Q495M9|O75445
TJP3-3	PHOTORECEPTOR CELL MAINTENANCE	USH1G|CDH23|PCDH15|CLRN1|USH2A	Q495M9|Q9H251|Q96QU1|P58418|O75445
TJP3-3	CELLULAR COMPONENT MAINTENANCE	USH1G|CDH23|PCDH15|CLRN1|USH2A	Q495M9|Q9H251|Q96QU1|P58418|O75445
WHRN-2	PHOTORECEPTOR CELL MAINTENANCE	GPR98|CDH23|CLRN1|USH2A|NPHP3	Q8WXG9|Q9H251|P58418|O75445|Q7Z494
WHRN-2	CELLULAR COMPONENT MAINTENANCE	GPR98|CDH23|CLRN1|USH2A|NPHP3	Q8WXG9|Q9H251|P58418|O75445|Q7Z494
PLATELET ACTIVATION
APBA1-2	PLATELET ACTIVATION	GUCY1A2|ATP2B2|ATP2B4|ABCC4|F8|PDGFRA|ATP2B1|ATP2B3	P33402|Q01814|P23634|O15439|P00451|P16234|P20020|Q16720
CNKSR2-1	PLATELET ACTIVATION	ATP2B2|ABCC4|ATP2B1	Q01814|O15439|P20020
DLG1-1	PLATELET ACTIVATION	ATP2B2|ATP2B4|DGKZ|PDGFRA|KCNMB2|ATP2B1|ACTN2|ATP2B3|ACTN1|GUCY1A2|P2RY12|ABCC4|ACTN4|STIM1|DGKI|PRKCZ	Q01814|P23634|Q13574|P16234|Q9Y691|P20020|P35609|Q16720|P12814|P33402|Q9H244|O15439|O43707|Q13586|O75912|Q05513
DLG4-1	PLATELET ACTIVATION	ATP2B2|ATP2B4|DGKZ|PDGFRA|KCNMB2|TRPC6|ATP2B1|ATP2B3|GUCY1A2|PTPN6|P2RY12|ABCC4|STIM1|DGKI|PRKCZ	Q01814|P23634|Q13574|P16234|Q9Y691|Q9Y210|P20020|Q16720|P33402|P29350|Q9H244|O15439|Q13586|O75912|Q05513
DLG4-2	PLATELET ACTIVATION	GUCY1A2|ATP2B2|PTPN6|ATP2B4|P2RY12|DGKZ|ABCC4|PDGFRA|KCNMB2|ATP2B1|DGKI|ATP2B3	P33402|Q01814|P29350|P23634|Q9H244|Q13574|O15439|P16234|Q9Y691|P20020|O75912|Q16720
DVL1L1-1	PLATELET ACTIVATION	GUCY1A2|ATP2B2|ATP2B4|ABCC4|PDGFRA|ATP2B1|DGKI	P33402|Q01814|P23634|O15439|P16234|P20020|O75912
FRMPD4-1	PLATELET ACTIVATION	GUCY1A2|ATP2B2|ATP2B4|ABCC4|ATP2B1|ATP2B3	P33402|Q01814|P23634|O15439|P20020|Q16720
GIPC1-1	PLATELET ACTIVATION	FGG|ATP2B2|ATP2B4|KCNMB2|PDGFRA|PRKCG|BRPF3|ATP2B1|ACTN2|ATP2B3|ACTN1|GUCY1A2|HGF|ABCC4|ACTN4|PRKCZ	P02679|Q01814|P23634|Q9Y691|P16234|P05129|Q9ULD4|P20020|P35609|Q16720|P12814|P33402|P14210|O15439|O43707|Q05513
GIPC2-1	PLATELET ACTIVATION	GUCY1A2|ATP2B2|ATP2B4|ABCC4|PDGFRA|ATP2B1|ATP2B3	P33402|Q01814|P23634|O15439|P16234|P20020|Q16720
GIPC3-1	PLATELET ACTIVATION	FGG|GUCY1A2|ATP2B2|ATP2B4|ABCC4|PDGFRA|ATP2B1|ATP2B3	P02679|P33402|Q01814|P23634|O15439|P16234|P20020|Q16720
GRIP1-1	PLATELET ACTIVATION	GUCY1A2|ATP2B2|ATP2B4|DGKZ|ABCC4|PDGFRA|ATP2B1|DGKI|ATP2B3	P33402|Q01814|P23634|Q13574|O15439|P16234|P20020|O75912|Q16720
GRIP2-2	PLATELET ACTIVATION	GUCY1A2|ATP2B2|ABCC4|ATP2B1|ATP2B3	P33402|Q01814|O15439|P20020|Q16720
HTRA2-1	PLATELET ACTIVATION	GUCY1A2|ATP2B2|ATP2B4|DGKZ|PDGFRA|ATP2B1|DGKI|ATP2B3	P33402|Q01814|P23634|Q13574|P16234|P20020|O75912|Q16720
IL16-3	PLATELET ACTIVATION	GUCY1A2|ATP2B4|DGKZ|ABCC4|PDGFRA|DGKI|ATP2B3	P33402|P23634|Q13574|O15439|P16234|O75912|Q16720
INADL-10	PLATELET ACTIVATION	GUCY1A2|ATP2B2|ATP2B4|ABCC4|PDGFRA|ATP2B1	P33402|Q01814|P23634|O15439|P16234|P20020
INADL-7	PLATELET ACTIVATION	GUCY1A2|ATP2B2|ATP2B4|P2RY1|PRKCG|ABCC4|PDGFRA|ATP2B1|ATP2B3	P33402|Q01814|P23634|P47900|P05129|O15439|P16234|P20020|Q16720
LIN7A-1	PLATELET ACTIVATION	ATP2B2|ATP2B4|DGKZ|PDGFRA|KCNMB2|TRPC6|DGKB|ATP2B1|ATP2B3|GUCY1A2|PTPN6|P2RY12|ABCC4|STIM1|DGKI|PRKCZ	Q01814|P23634|Q13574|P16234|Q9Y691|Q9Y210|Q9Y6T7|P20020|Q16720|P33402|P29350|Q9H244|O15439|Q13586|O75912|Q05513
LIN7B-1	PLATELET ACTIVATION	ATP2B2|ATP2B4|DGKZ|PDGFRA|KCNMB2|TRPC6|DGKB|ATP2B1|ATP2B3|GUCY1A2|PTPN6|P2RY12|ABCC4|STIM1|DGKI|PRKCZ	Q01814|P23634|Q13574|P16234|Q9Y691|Q9Y210|Q9Y6T7|P20020|Q16720|P33402|P29350|Q9H244|O15439|Q13586|O75912|Q05513
LIN7C-1	PLATELET ACTIVATION	ATP2B2|ATP2B4|DGKZ|PDGFRA|KCNMB2|TRPC6|ATP2B1|ATP2B3|GUCY1A2|PTPN6|P2RY12|ABCC4|DGKI|PRKCZ	Q01814|P23634|Q13574|P16234|Q9Y691|Q9Y210|P20020|Q16720|P33402|P29350|Q9H244|O15439|O75912|Q05513
LRRC7-1	PLATELET ACTIVATION	GUCY1A2|ATP2B2|ATP2B4|DGKZ|ABCC4|PDGFRA|ATP2B1|DGKI|ATP2B3	P33402|Q01814|P23634|Q13574|O15439|P16234|P20020|O75912|Q16720
MAGI1-2	PLATELET ACTIVATION	ATP2B2|ABCC4|ATP2B1	Q01814|O15439|P20020
MAGI1-4	PLATELET ACTIVATION	GUCY1A2|ATP2B2|ATP2B4|ABCC4|PDGFRA|ATP2B1|ATP2B3	P33402|Q01814|P23634|O15439|P16234|P20020|Q16720
MAGI2-2	PLATELET ACTIVATION	ATP2B2|ABCC4|IL11|ATP2B1|ATP2B3	Q01814|O15439|P20809|P20020|Q16720
MAGI2-4	PLATELET ACTIVATION	GUCY1A2|ATP2B2|ATP2B4|DGKZ|ABCC4|PDGFRA|ATP2B1|DGKI|ATP2B3	P33402|Q01814|P23634|Q13574|O15439|P16234|P20020|O75912|Q16720
MAGI3-4	PLATELET ACTIVATION	GUCY1A2|ATP2B2|ATP2B4|ABCC4|PDGFRA|ATP2B1|DGKI|ATP2B3	P33402|Q01814|P23634|O15439|P16234|P20020|O75912|Q16720
MPDZ-13	PLATELET ACTIVATION	ATP2B2|ATP2B4|DGKZ|KCNMB2|PDGFRA|ATP2B1|ACTN2|ATP2B3|ACTN1|GUCY1A2|ABCC4|ACTN4|DGKI|PRKCZ	Q01814|P23634|Q13574|Q9Y691|P16234|P20020|P35609|Q16720|P12814|P33402|O15439|O43707|O75912|Q05513
MPDZ-4	PLATELET ACTIVATION	GUCY1A2|ATP2B2|ATP2B4|DGKZ|ABCC4|PDGFRA|F8|ATP2B1|PDE5A|DGKI|ATP2B3	P33402|Q01814|P23634|Q13574|O15439|P16234|P00451|P20020|O76074|O75912|Q16720
MPDZ-7	PLATELET ACTIVATION	GUCY1A2|ATP2B4|ABCC4|PDGFRA|DGKI	P33402|P23634|O15439|P16234|O75912
MPP1-1	PLATELET ACTIVATION	ACTN1|GUCY1A2|ATP2B2|ATP2B4|ABCC4|PDGFRA|ATP2B1|ACTN4|ACTN2|ATP2B3	P12814|P33402|Q01814|P23634|O15439|P16234|P20020|O43707|P35609|Q16720
MPP6-1	PLATELET ACTIVATION	FGG|ATP2B2|PDGFRA|DGKB|ATP2B1|PDE5A|ACTN2|ATP2B3|ACTN1|GUCY1A2|HGF|ABCC4|ACTN4|STIM1	P02679|Q01814|P16234|Q9Y6T7|P20020|O76074|P35609|Q16720|P12814|P33402|P14210|O15439|O43707|Q13586
PARD3-1	PLATELET ACTIVATION	ATP2B2|ABCC4|ATP2B1|ATP2B3	Q01814|O15439|P20020|Q16720
PARD3B-3	PLATELET ACTIVATION	GUCY1A2|ATP2B2|ATP2B4|ABCC4|PDGFRA|ATP2B1|DGKI|ATP2B3	P33402|Q01814|P23634|O15439|P16234|P20020|O75912|Q16720
PDLIM1-1	PLATELET ACTIVATION	GUCY1A2|ATP2B2|ATP2B4|ABCC4|ATP2B1|ATP2B3	P33402|Q01814|P23634|O15439|P20020|Q16720
PDLIM3-1	PLATELET ACTIVATION	GUCY1A2|ATP2B2|ATP2B4|DGKZ|ABCC4|PDGFRA|ATP2B1|DGKI|ATP2B3	P33402|Q01814|P23634|Q13574|O15439|P16234|P20020|O75912|Q16720
PDLIM4-1	PLATELET ACTIVATION	GUCY1A2|ATP2B2|ATP2B4|P2RY12|TRPC6|ABCC4|PDGFRA|KCNMB2|ATP2B1|ATP2B3	P33402|Q01814|P23634|Q9H244|Q9Y210|O15439|P16234|Q9Y691|P20020|Q16720
PDLIM5-1	PLATELET ACTIVATION	GUCY1A2|ATP2B2|ATP2B4|DGKZ|ABCC4|PDGFRA|ATP2B1|MAPK14|DGKI|ATP2B3	P33402|Q01814|P23634|Q13574|O15439|P16234|P20020|Q16539|O75912|Q16720
PDLIM7-1	PLATELET ACTIVATION	GUCY1A2|ATP2B2|ATP2B4|ABCC4|ATP2B1|DGKI|ATP2B3	P33402|Q01814|P23634|O15439|P20020|O75912|Q16720
PDZD11-1	PLATELET ACTIVATION	GUCY1A2|ATP2B2|ATP2B4|DGKZ|ABCC4|PDGFRA|ATP2B1|DGKI|ATP2B3	P33402|Q01814|P23634|Q13574|O15439|P16234|P20020|O75912|Q16720
PDZRN3-1	PLATELET ACTIVATION	GUCY1A2|ATP2B2|ATP2B4|DGKZ|ABCC4|PDGFRA|ATP2B1|DGKI|ATP2B3	P33402|Q01814|P23634|Q13574|O15439|P16234|P20020|O75912|Q16720
PTPN13-1	PLATELET ACTIVATION	ATP2B2|ATP2B4|DGKZ|IL11|PDGFRA|KCNMB2|ATP2B1|ATP2B3|GUCY1A2|PTPN6|P2RY12|P2RY1|ABCC4|MAPK14|DGKI	Q01814|P23634|Q13574|P20809|P16234|Q9Y691|P20020|Q16720|P33402|P29350|Q9H244|P47900|O15439|Q16539|O75912
PTPN13-2	PLATELET ACTIVATION	GUCY1A2|ATP2B2|ATP2B4|DGKZ|ABCC4|PDGFRA|ATP2B1|DGKI|ATP2B3	P33402|Q01814|P23634|Q13574|O15439|P16234|P20020|O75912|Q16720
PTPN13-3	PLATELET ACTIVATION	GUCY1A2|ATP2B2|ATP2B4|DGKZ|ABCC4|PDGFRA|KCNMB2|ATP2B1|DGKI|PRKCZ|ATP2B3	P33402|Q01814|P23634|Q13574|O15439|P16234|Q9Y691|P20020|O75912|Q05513|Q16720
PTPN3-1	PLATELET ACTIVATION	GUCY1A2|ATP2B2|ABCC4|ATP2B1|ATP2B3	P33402|Q01814|O15439|P20020|Q16720
PTPN4-1	PLATELET ACTIVATION	GUCY1A2|ATP2B2|ATP2B4|DGKZ|ABCC4|PDGFRA|ATP2B1|DGKI|ATP2B3	P33402|Q01814|P23634|Q13574|O15439|P16234|P20020|O75912|Q16720
RADIL-1	PLATELET ACTIVATION	GUCY1A2|ATP2B2|ATP2B4|DGKZ|ABCC4|PDGFRA|ATP2B1|DGKI	P33402|Q01814|P23634|Q13574|O15439|P16234|P20020|O75912
RGS12-1	PLATELET ACTIVATION	GUCY1A2|ATP2B2|ATP2B4|ABCC4|ATP2B1|ATP2B3	P33402|Q01814|P23634|O15439|P20020|Q16720
RHPN1-1	PLATELET ACTIVATION	GUCY1A2|ATP2B2|ATP2B4|DGKZ|ABCC4|PDGFRA|ATP2B1|DGKI|ATP2B3	P33402|Q01814|P23634|Q13574|O15439|P16234|P20020|O75912|Q16720
RIMS1-1	PLATELET ACTIVATION	GUCY1A2|ATP2B2|ATP2B4|DGKZ|ABCC4|PDGFRA|ATP2B1|DGKI|ATP2B3	P33402|Q01814|P23634|Q13574|O15439|P16234|P20020|O75912|Q16720
SCRIB-1	PLATELET ACTIVATION	ATP2B2|ATP2B4|DGKZ|KCNMB2|PDGFRA|ATP2B1|ACTN2|ATP2B3|ACTN1|GUCY1A2|PTPN6|P2RY12|P2RY1|ABCC4|MAPK14|ACTN4|DGKI|PRKCZ	Q01814|P23634|Q13574|Q9Y691|P16234|P20020|P35609|Q16720|P12814|P33402|P29350|Q9H244|P47900|O15439|Q16539|O43707|O75912|Q05513
SHROOM3-1	PLATELET ACTIVATION	GUCY1A2|ATP2B2|ATP2B4|DGKZ|ABCC4|ATP2B1|DGKI|ATP2B3	P33402|Q01814|P23634|Q13574|O15439|P20020|O75912|Q16720
SNTB1-1	PLATELET ACTIVATION	GUCY1A2|ATP2B2|PTPN6|ATP2B4|DGKZ|ABCC4|PDGFRA|ATP2B1|DGKI|ATP2B3	P33402|Q01814|P29350|P23634|Q13574|O15439|P16234|P20020|O75912|Q16720
SNTB2-1	PLATELET ACTIVATION	GUCY1A2|ATP2B2|PTPN6|ATP2B4|DGKZ|ABCC4|PDGFRA|KCNMB2|ATP2B1|DGKI|ATP2B3	P33402|Q01814|P29350|P23634|Q13574|O15439|P16234|Q9Y691|P20020|O75912|Q16720
SNTG1-1	PLATELET ACTIVATION	GUCY1A2|ATP2B2|ABCC4|ATP2B1|ATP2B3	P33402|Q01814|O15439|P20020|Q16720
SNTG2-1	PLATELET ACTIVATION	GUCY1A2|ATP2B2|PTPN6|ATP2B4|DGKZ|ABCC4|PDGFRA|KCNMB2|ATP2B1|DGKI|ATP2B3	P33402|Q01814|P29350|P23634|Q13574|O15439|P16234|Q9Y691|P20020|O75912|Q16720
SYNJ2BP-1	PLATELET ACTIVATION	GUCY1A2|ATP2B2|ATP2B4|ABCC4|PDGFRA|ATP2B1|DGKI|ATP2B3	P33402|Q01814|P23634|O15439|P16234|P20020|O75912|Q16720
USH1C-1	PLATELET ACTIVATION	GUCY1A2|ATP2B2|ATP2B4|ABCC4|PDGFRA|ATP2B1|DGKI|ATP2B3	P33402|Q01814|P23634|O15439|P16234|P20020|O75912|Q16720
USH1C-2	PLATELET ACTIVATION	GUCY1A2|ATP2B2|ATP2B4|ABCC4|PDGFRA|ATP2B1|DGKI|ATP2B3	P33402|Q01814|P23634|O15439|P16234|P20020|O75912|Q16720
WHRN-1	PLATELET ACTIVATION	GUCY1A2|ATP2B2|ATP2B4|ABCC4|PDGFRA|ATP2B1|DGKI|ATP2B3	P33402|Q01814|P23634|O15439|P16234|P20020|O75912|Q16720
POSITIVE REGULATION OF CELL DIFFERENTIATION
MAST2-1	POSITIVE REGULATION OF CELL DIFFERENTIATION	ADRA2C|CSF1|RPS6KA3|WWTR1|MAPK12|CTNNB1	P18825|P09603|P51812|Q9GZV5|P53778|P35222
PDLIM5-1	POSITIVE REGULATION OF CELL DIFFERENTIATION	RPS6KA1|CSF1|RPS6KA3|WWTR1|MAPK12|MAPK14	Q15418|P09603|P51812|Q9GZV5|P53778|Q16539
SCRIB-1	POSITIVE REGULATION OF CELL DIFFERENTIATION	RPS6KA1|CSF1|RPS6KA3|WWTR1|ACVR2B|MAPK12|MAPK14|CTNNB1|ACVR2A	Q15418|P09603|P51812|Q9GZV5|Q13705|P53778|Q16539|P35222|P27037
SDCBP-1	POSITIVE REGULATION OF CELL DIFFERENTIATION	WWTR1|CTNNB1	Q9GZV5|P35222
PROTEIN LOCALIZATION REGULATION
ARHGEF11-1	LOCALIZATION	SLC16A3|PTPRK|SLC11A2|ATP2B2|SLC4A7|SLC1A7|VDAC2|PDGFRA|HGSNAT|TRAPPC8|CLCN3|CTNNB1|SLCO1C1|VDAC1|RAMP3|PICALM|SLC22A13|ARHGEF16|ABCA1|CLDN16|PIK3C2A|SLC2A3|SLC22A7|ARL1|ABCC4|EEA1|SMG1|SLC17A4|SLC4A4|ATP2B4|MCM3AP|F8|KCNT2|BRPF3|ATP2B1|ATP6V1B1|ATP2B3|SLC22A11|ATP11B|CDH23|SLC6A11|SCN8A|CACNG8|TINAGL1|SLC6A12	O15427|Q15262|P49281|Q01814|Q9Y6M7|O00341|P45880|P16234|Q68CP4|Q9Y2L5|P51790|P35222|Q9NYB5|P21796|O60896|Q13492|Q9Y226|Q5VV41|O95477|Q9Y5I7|O00443|P11169|Q9Y694|P40616|O15439|Q15075|Q96Q15|Q9Y2C5|Q9Y6R1|P23634|O60318|P00451|Q6UVM3|Q9ULD4|P20020|P15313|Q16720|Q9NSA0|Q9Y2G3|Q9H251|P48066|Q9UQD0|Q8WXS5|Q9GZM7|P48065
CNKSR3-1	REGULATION OF CATENIN IMPORT INTO NUCLEUS	WWTR1	Q9GZV5
DLG1-3	LOCALIZATION	SLC16A3|CXADR|SLC4A7|SLCO4A1|SLC1A7|SCN5A|CACNG3|PDGFRA|RAMP1|TRAPPC8|SLCO1C1|NRCAM|TRPM1|SPAST|PRKD1|CLDN16|STEAP3|SLC2A3|SLC22A4|SMG1|KCNJ2|RAB6B|CDC37|LRP2|SLC4A4|ATP2B4|VPS41|MCM3AP|GGA1|SLC23A1|FLNA|SDCBP|PDGFA|SNX2|KCNK3|BICD1|KCND1|KCNA5|SNX18|SLC16A5|SLC22A11|ATP11B|ACACB|SLC6A11|PDLIM7|TINAGL1|SLC4A10|CLTCL1|HTR2C|ABCG1|SLC6A12|SLC11A2|ATP2B2|KCNJ12|NUP37|SLC7A2|ERBB4|MALT1|SLC22A5|ARHGE…	O15427|P78310|Q9Y6M7|Q96BD0|O00341|Q14524|O60359|P16234|O60894|Q9Y2L5|Q9NYB5|Q92823|Q7Z4N2|Q9UBP0|Q15139|Q9Y5I7|Q658P3|P11169|Q9H015|Q96Q15|P63252|Q9NRW1|Q16543|P98164|Q9Y6R1|P23634|P49754|O60318|Q9UJY5|Q9UHI7|P21333|O00560|P04085|O60749|O14649|Q96G01|Q9NSA2|P22460|Q96RF0|O15375|Q9NSA0|Q9Y2G3|O00763|P48066|Q9NR12|Q9GZM7|Q6U841|P53675|P28335|P45844|P48065|P49281|Q01814|Q14500|Q8NFH4|P52569|Q15303|…
DLG1-3	REGULATION OF PROTEIN LOCALIZATION	ARHGEF16|CRTAM|EXPH5|CARD8|UHMK1|UBR5|WWTR1|FLNA|FZD7|RABGAP1L|ECT2|APPL1	Q5VV41|O95727|Q8NEV8|Q9Y2G2|Q8TAS1|O95071|Q9GZV5|P21333|O75084|Q5R372|Q9H8V3|Q9UKG1
DLG3-2	LOCALIZATION	SLC16A3|CXADR|SLC4A7|SLC1A7|SCN5A|CACNG3|PDGFRA|RAMP1|SLCO1C1|TRPM1|PTPN6|CLDN16|STEAP3|SLC2A3|KCNJ2|ATP1A1|RAB6B|LRP2|SLC4A4|ATP2B4|VPS41|PEX5L|MCM3AP|KCNMB2|CD14|SLC1A6|SNX2|KCNK3|KCNA5|SLC16A5|ATP11B|SLC6A11|CLTCL1|SLC4A10|HTR2C|SLC6A12|SLC11A2|ATP2B2|PSEN1|GRIN1|KCNJ12|NUP37|NCF1|SLC22A5|ERBB4|ARHGEF16|KCND2|ABCA1|KCNJ6|ATP1A2|ABCC4|ABCC3|ATP1A4|KCNJ4|SCN4A|ESAM|KCNB2|KCNT2|ATP2B1|ATP2B3|ATP1…	O15427|P78310|Q9Y6M7|O00341|Q14524|O60359|P16234|O60894|Q9NYB5|Q7Z4N2|P29350|Q9Y5I7|Q658P3|P11169|P63252|P05023|Q9NRW1|P98164|Q9Y6R1|P23634|P49754|Q8IYB4|O60318|Q9Y691|P08571|P48664|O60749|O14649|P22460|O15375|Q9Y2G3|P48066|P53675|Q6U841|P28335|P48065|P49281|Q01814|P49768|Q05586|Q14500|Q8NFH4|P14598|O76082|Q15303|Q5VV41|Q9NZV8|O95477|P48051|P50993|O15439|O15438|Q13733|P48050|P35499|Q96AP7|Q92953|…
DLG4-1	LOCALIZATION	SLC16A3|SLC4A7|SLC1A7|SCN5A|CACNG3|PDGFRA|RAMP1|SLCO1C1|VDAC1|TRPM1|SPAST|PTPN6|SLC2A3|ATP6V0D2|KCNJ2|ATP1A1|RAB6B|SLC4A4|ATP2B4|CABYR|ROBO1|MCM3AP|KCNMB2|RYR2|SNX2|KCNK3|KCNA5|SLC16A5|SLC22A11|ATP11B|ACACB|UCP3|SLC6A11|SLC4A10|CLTCL1|HTR2C|ABCG1|SLC6A12|SLC11A2|ATP2B2|VDAC2|KCNJ12|NUP37|ERBB4|ARHGEF16|ABCA1|KCNJ6|ATP1A2|ABCC4|ABCC3|MIA3|ATP1A4|KCNJ4|SCN4A|KCNB2|TRPC6|KCNT2|SLC11A1|ATP2B1|ATP2B3|…	O15427|Q9Y6M7|O00341|Q14524|O60359|P16234|O60894|Q9NYB5|P21796|Q7Z4N2|Q9UBP0|P29350|P11169|Q8N8Y2|P63252|P05023|Q9NRW1|Q9Y6R1|P23634|O75952|Q9Y6N7|O60318|Q9Y691|Q92736|O60749|O14649|P22460|O15375|Q9NSA0|Q9Y2G3|O00763|P55916|P48066|Q6U841|P53675|P28335|P45844|P48065|P49281|Q01814|P45880|Q14500|Q8NFH4|Q15303|Q5VV41|O95477|P48051|P50993|O15439|O15438|Q5JRA6|Q13733|P48050|P35499|Q92953|Q9Y210|Q6UVM3|…
DLG4-2	LOCALIZATION	SLC16A3|SLC11A2|ATP2B2|SLC4A7|CACNG3|SCN5A|SLC1A7|PDGFRA|KCNJ12|RAMP1|NUP37|ERBB4|SLCO1C1|KCNT1|TRPM1|ARHGEF16|ABCA1|PTPN6|CLDN16|SLC2A3|ABCC4|ABCC3|KCNJ4|ATP1A4|KCNJ2|SCN4A|RAB6B|SLC26A3|SLC4A4|ATP2B4|CABYR|KCNB2|PRKAR1B|ROBO1|MCM3AP|KCNMB2|KCNT2|ATP2B1|ATP2B3|KCNA5|ATP11B|CDH23|KCNH3|SLC6A11|CACNG8|SLC4A10|HTR2C|SLC6A12	O15427|P49281|Q01814|Q9Y6M7|O60359|Q14524|O00341|P16234|Q14500|O60894|Q8NFH4|Q15303|Q9NYB5|Q5JUK3|Q7Z4N2|Q5VV41|O95477|P29350|Q9Y5I7|P11169|O15439|O15438|P48050|Q13733|P63252|P35499|Q9NRW1|P40879|Q9Y6R1|P23634|O75952|Q92953|P31321|Q9Y6N7|O60318|Q9Y691|Q6UVM3|P20020|Q16720|P22460|Q9Y2G3|Q9H251|Q9ULD8|P48066|Q8WXS5|Q6U841|P28335|P48065
DLG4-3	LOCALIZATION	SLC16A3|SLC6A15|SLC4A7|SCN5A|SLC1A7|CACNG3|PDGFRA|SLCO1C1|KCNT1|VDAC1|RAMP3|SLC22A13|TRPM1|SPAST|TPR|PTPN6|CLDN16|TUBA4A|SLC2A3|TRPC5|SLC34A1|SMG1|KCNJ2|ATP1A1|SLC4A4|ATP2B4|GGA1|MCM3AP|KCNMB2|SLC23A1|RAB11A|KCNK3|SLC16A4|KCNA5|SLC16A5|SLC22A11|ATP11B|SLC6A11|PDLIM7|SLC4A10|CLTCL1|HTR2C|ABCG1|SLC6A12|TRPC4|SLC11A2|ATP2B2|VDAC2|KCNJ12|NUP37|CLCN3|SLC22A5|ERBB4|CXCR2|PICALM|ARHGEF16|CFTR|ABCA1|ATP1…	O15427|Q9H2J7|Q9Y6M7|Q14524|O00341|O60359|P16234|Q9NYB5|Q5JUK3|P21796|O60896|Q9Y226|Q7Z4N2|Q9UBP0|P12270|P29350|Q9Y5I7|P68366|P11169|Q9UL62|Q06495|Q96Q15|P63252|P05023|Q9Y6R1|P23634|Q9UJY5|O60318|Q9Y691|Q9UHI7|P62491|O14649|O15374|P22460|O15375|Q9NSA0|Q9Y2G3|P48066|Q9NR12|Q6U841|P53675|P28335|P45844|P48065|Q9UBN4|P49281|Q01814|P45880|Q14500|Q8NFH4|P51790|O76082|Q15303|P25025|Q13492|Q5VV41|P13569|…
DLG5-4	REGULATION OF CATENIN IMPORT INTO NUCLEUS	WWTR1	Q9GZV5
DVL1L1-1	REGULATION OF CATENIN IMPORT INTO NUCLEUS	UBR5|FZD7	O95071|O75084
ERBB2IP-1	REGULATION OF CATENIN IMPORT INTO NUCLEUS	FZD7|WWTR1	O75084|Q9GZV5
HTRA2-1	LOCALIZATION	SLC16A3|ATP2B2|SLC4A7|ATP2B4|SCN5A|SLC1A7|PDGFRA|KCNJ12|NUP37|ATP2B1|ATP2B3|TRPM1|ARHGEF16|KCNA5|ABCA1|PRKD1|SLC16A1|KCNJ4|HTR2C|KCNJ2|SCN4A|SLC6A12	O15427|Q01814|Q9Y6M7|P23634|Q14524|O00341|P16234|Q14500|Q8NFH4|P20020|Q16720|Q7Z4N2|Q5VV41|P22460|O95477|Q15139|P53985|P48050|P28335|P63252|P35499|P48065
IL16-1	LOCALIZATION	SLC43A2|SLC16A3|CXADR|SLC4A7|SLCO4A1|SCN5A|SLC1A7|CACNG3|CCDC99|PDGFRA|RAMP1|TRAPPC8|TSC2|SLCO2B1|SLCO1C1|NRCAM|VDAC1|TRPM1|PRKD1|PTPN6|CLDN16|STEAP3|TUBA4A|SLC2A3|SMG1|KCNJ2|CLEC9A|LRP2|SLC4A4|ATP2B4|VPS41|PEX5L|MCM3AP|GLS2|FLNA|SDCBP|RPGR|PDGFA|RYR2|SNX2|KCNK3|BICD1|KCND1|SNX18|ATP11B|UCP3|ACACB|SLC6A11|TINAGL1|SLC4A10|HTR2C|SLC6A12|SLC11A2|ATP2B2|PSEN1|VDAC2|KCNJ12|NUP37|ERBB4|MALT1|CACNA1E|PI…	Q8N370|O15427|P78310|Q9Y6M7|Q96BD0|Q14524|O00341|O60359|Q96EA4|P16234|O60894|Q9Y2L5|P49815|O94956|Q9NYB5|Q92823|P21796|Q7Z4N2|Q15139|P29350|Q9Y5I7|Q658P3|P68366|P11169|Q96Q15|P63252|Q6UXN8|P98164|Q9Y6R1|P23634|P49754|Q8IYB4|O60318|Q9UI32|P21333|O00560|Q92834|P04085|Q92736|O60749|O14649|Q96G01|Q9NSA2|Q96RF0|Q9Y2G3|P55916|O00763|P48066|Q9GZM7|Q6U841|P28335|P48065|P49281|Q01814|P49768|P45880|Q14500|…
IL16-1	REGULATION OF PROTEIN LOCALIZATION	PICALM|CLEC9A|ARHGEF16|CRTAM|EXPH5|CARD8|UBR5|WWTR1|FLNA|FZD7|RABGAP1L|ECT2	Q13492|Q6UXN8|Q5VV41|O95727|Q8NEV8|Q9Y2G2|O95071|Q9GZV5|P21333|O75084|Q5R372|Q9H8V3
LIN7A-1	LOCALIZATION	SLC16A3|SLC4A7|CALCA|SCN5A|SLC1A7|CACNG3|CCDC99|PDGFRA|RAMP1|SLCO1C1|KCNT1|VDAC1|TRPM1|TPR|PTPN6|SLC2A3|ATP6V0D2|KCNJ2|ATP1A1|RAB6B|SLC4A4|ATP2B4|ROBO1|MCM3AP|KCNMB2|GLS2|KCNK3|KCNA5|SLC22A11|ATP11B|ACACB|UCP3|SLC6A11|SLC4A10|CLTCL1|HTR2C|ABCG1|SLC6A12|ZFYVE9|ATP2B2|VDAC2|KCNJ12|NUP37|THOC1|PICALM|ARHGEF16|ABCA1|ATP1A2|SLC6A13|ABCC4|APOC3|MIA3|ATP1A4|KCNJ4|SCN4A|KCNB2|TRPC6|KCNT2|SLC11A1|ATP2B1|A…	O15427|Q9Y6M7|P01258|Q14524|O00341|O60359|Q96EA4|P16234|O60894|Q9NYB5|Q5JUK3|P21796|Q7Z4N2|P12270|P29350|P11169|Q8N8Y2|P63252|P05023|Q9NRW1|Q9Y6R1|P23634|Q9Y6N7|O60318|Q9Y691|Q9UI32|O14649|P22460|Q9NSA0|Q9Y2G3|O00763|P55916|P48066|Q6U841|P53675|P28335|P45844|P48065|O95405|Q01814|P45880|Q14500|Q8NFH4|Q96FV9|Q13492|Q5VV41|O95477|P50993|Q9NSD5|O15439|P02656|Q5JRA6|Q13733|P48050|P35499|Q92953|Q9Y210|…
LIN7B-1	LOCALIZATION	SLC16A3|SLC4A7|CALCA|SLCO4A1|SCN5A|SLC1A7|CACNG3|CCDC99|PDGFRA|RAMP1|SLCO1C1|KCNT1|VDAC1|TRPM1|TPR|PTPN6|SLC2A3|KCNJ2|ATP1A1|RAB6B|SLC4A4|ATP2B4|ROBO1|KCNMB2|GLS2|KCNK3|KCND1|KCNA5|SLC22A11|ATP11B|ACACB|UCP3|SLC6A11|SLC4A10|CLTCL1|HTR2C|ABCG1|SLC6A12|ATP2B2|VDAC2|KCNJ12|NUP37|PICALM|ABCA1|ATP1A2|SLC6A13|ABCC4|APOC3|MIA3|ATP1A4|KCNJ4|SCN4A|KCNB2|TRPC6|KCNT2|SLC11A1|ATP2B1|ATP2B3|CDH23|ATP1A3|SLC16…	O15427|Q9Y6M7|P01258|Q96BD0|Q14524|O00341|O60359|Q96EA4|P16234|O60894|Q9NYB5|Q5JUK3|P21796|Q7Z4N2|P12270|P29350|P11169|P63252|P05023|Q9NRW1|Q9Y6R1|P23634|Q9Y6N7|Q9Y691|Q9UI32|O14649|Q9NSA2|P22460|Q9NSA0|Q9Y2G3|O00763|P55916|P48066|Q6U841|P53675|P28335|P45844|P48065|Q01814|P45880|Q14500|Q8NFH4|Q13492|O95477|P50993|Q9NSD5|O15439|P02656|Q5JRA6|Q13733|P48050|P35499|Q92953|Q9Y210|Q6UVM3|P49279|P20020|…
MAGI3-3	REGULATION OF PROTEIN LOCALIZATION	ARHGEF16|WWTR1	Q5VV41|Q9GZV5
MAGI3-3	REGULATION OF CATENIN IMPORT INTO NUCLEUS	WWTR1	Q9GZV5
MAST2-1	LOCALIZATION	SLC6A15|SLC16A3|ATP2B2|SLC4A7|NPC2|CTNNB1|SLCO1C1|KCNT1|RAMP3|ARHGEF16|ABCC4|EEA1|SLC4A4|KCNT2|ATP2B1|ATP2B3|KCNA5|SLC22A11|ATP11B|CDH23|SCN8A|SLC6A11|TINAGL1|SLC4A10|SLC6A12	Q9H2J7|O15427|Q01814|Q9Y6M7|P61916|P35222|Q9NYB5|Q5JUK3|O60896|Q5VV41|O15439|Q15075|Q9Y6R1|Q6UVM3|P20020|Q16720|P22460|Q9NSA0|Q9Y2G3|Q9H251|Q9UQD0|P48066|Q9GZM7|Q6U841|P48065
MPDZ-13	LOCALIZATION	SLC6A15|SLC16A3|ATP2B2|SLC4A7|SLC1A7|SCN5A|PDGFRA|KCNJ12|RAMP1|SLCO1C1|ACTN2|ACTN1|TRPM1|ARHGEF16|KCNJ6|ABCA1|ABCC4|ACTN4|ATP1A4|KCNJ2|RAB6B|SCN4A|SLC4A4|ATP2B4|KCNB2|MCM3AP|KCNMB2|KCNT2|ATP2B1|ATP2B3|KCNA5|ATP11B|SLC16A1|ACACB|SLC6A11|SLC4A10|HTR2C|SLC6A12	Q9H2J7|O15427|Q01814|Q9Y6M7|O00341|Q14524|P16234|Q14500|O60894|Q9NYB5|P35609|P12814|Q7Z4N2|Q5VV41|P48051|O95477|O15439|O43707|Q13733|P63252|Q9NRW1|P35499|Q9Y6R1|P23634|Q92953|O60318|Q9Y691|Q6UVM3|P20020|Q16720|P22460|Q9Y2G3|P53985|O00763|P48066|Q6U841|P28335|P48065
MPDZ-4	LOCALIZATION	TRPC4|SLC16A3|SLC11A2|ATP2B2|SLC4A7|CACNG3|SLC1A7|PDGFRA|NUP37|SLC22A5|SLCO1C1|PICALM|SLC22A13|TRPM1|ARHGEF16|ABCA1|CLDN16|ATP1A2|SLC2A3|TRPC5|SLC22A7|ARL1|ABCC4|SMG1|ATP1A1|SLC26A3|SLC4A4|ATP2B4|SLC6A1|MCM3AP|F8|ATP2B1|KPNA3|ATP2B3|ATP11B|CDH23|ATP1A3|SLC6A11|CACNG8|PDLIM7|TINAGL1|SLC6A12	Q9UBN4|O15427|P49281|Q01814|Q9Y6M7|O60359|O00341|P16234|Q8NFH4|O76082|Q9NYB5|Q13492|Q9Y226|Q7Z4N2|Q5VV41|O95477|Q9Y5I7|P50993|P11169|Q9UL62|Q9Y694|P40616|O15439|Q96Q15|P05023|P40879|Q9Y6R1|P23634|P30531|O60318|P00451|P20020|O00505|Q16720|Q9Y2G3|Q9H251|P13637|P48066|Q8WXS5|Q9NR12|Q9GZM7|P48065
MPDZ-4	REGULATION OF CATENIN IMPORT INTO NUCLEUS	UBR5|WWTR1|FZD7	O95071|Q9GZV5|O75084
MPP6-1	LOCALIZATION	SLC6A15|SLC16A3|SLC43A2|PTPRK|ATP2B2|TRPV6|SLC4A7|CLCN1|TIMM44|CALCA|SLC1A7|SCN5A|PDGFRA|KCNJ12|ATP7B|RAMP1|SLCO1C1|KCNT1|ACTN2|PICALM|ACTN1|ARHGEF16|KCND2|ABCA1|PRKD1|HGF|ABCC4|NUP107|ACTN4|KCNJ4|ATP1A4|ABCA8|KCNJ2|SCN4A|FGG|SLC4A4|KCNB2|SLC6A1|KCNT2|ATP2B1|ATP2B3|KCNA5|AP1S2|UCP3|SLC6A11|SLC4A10|SLC6A12|COPB1	Q9H2J7|O15427|Q8N370|Q15262|Q01814|Q9H1D0|Q9Y6M7|P35523|O43615|P01258|O00341|Q14524|P16234|Q14500|P35670|O60894|Q9NYB5|Q5JUK3|P35609|Q13492|P12814|Q5VV41|Q9NZV8|O95477|Q15139|P14210|O15439|P57740|O43707|P48050|Q13733|O94911|P63252|P35499|P02679|Q9Y6R1|Q92953|P30531|Q6UVM3|P20020|Q16720|P22460|P56377|P55916|P48066|Q6U841|P48065|P53618
PARD3B-2	REGULATION OF CATENIN IMPORT INTO NUCLEUS	UBR5|WWTR1|FZD7	O95071|Q9GZV5|O75084
PDLIM5-1	LOCALIZATION	SLC16A3|ATP2B2|SLC4A7|SLC4A4|ATP2B4|SLC1A7|MCM3AP|PDGFRA|KCNT2|ATP2B1|CLCN3|SLCO1C1|ATP6V1B1|KCNT1|CXCR2|ATP2B3|RAMP3|KCNA5|SLC22A11|ABCC4|SCN8A|SLC4A10|SLC6A12	O15427|Q01814|Q9Y6M7|Q9Y6R1|P23634|O00341|O60318|P16234|Q6UVM3|P20020|P51790|Q9NYB5|P15313|Q5JUK3|P25025|Q16720|O60896|P22460|Q9NSA0|O15439|Q9UQD0|Q6U841|P48065
PDZD3-2	REGULATION OF CATENIN IMPORT INTO NUCLEUS	WWTR1	Q9GZV5
PDZK1-1	LOCALIZATION	SLC4A7|SCN9A|KCNT1|RAMP3|DCLK1|PRKD1|PIK3C2A|TUBA4A|TRPC5|SLC34A1|COLEC12|SLC17A4|SLC4A4|SLC17A2|GGA1|CXCR1|ATP6V1B1|GLRB|ELMO2|KCNA5|SLC22A11|KIF16B|GABRG3|SCN8A|SLC17A1|TINAGL1|CLTCL1|SLC4A10|ABCG1|SLC6A12|TRPC4|ATP2B2|CLCN3|NPC2|CXCR2|FURIN|CFTR|KCND2|MTM1|ABCC4|GABRB1|SLC17A3|BRPF3|SPTBN4|SLC1A2|ATP2B1|ATP2B3|ATP7A|DOCK4|CDH23|HCN2	Q9Y6M7|Q15858|Q5JUK3|O60896|O15075|Q15139|O00443|P68366|Q9UL62|Q06495|Q5KU26|Q9Y2C5|Q9Y6R1|O00624|Q9UJY5|P25024|P15313|P48167|Q96JJ3|P22460|Q9NSA0|Q96L93|Q99928|Q9UQD0|Q14916|Q9GZM7|P53675|Q6U841|P45844|P48065|Q9UBN4|Q01814|P51790|P61916|P25025|P09958|P13569|Q9NZV8|Q13496|O15439|P18505|O00476|Q9ULD4|Q9H254|P43004|P20020|Q16720|Q04656|Q8N1I0|Q9H251|Q9UL51
PDZRN3-1	LOCALIZATION	SLC16A3|ATP2B2|SLC4A7|SLC1A7|SCN5A|CACNG3|PDGFRA|KCNJ12|NUP37|TRPM1|ARHGEF16|SLC2A3|ABCC4|SMG1|KCNJ2|SCN4A|SLC4A4|ATP2B4|KCNB2|ATP2B1|ATP2B3|KCND1|CDH23|ATP11B|SLC6A11|TINAGL1|CACNG8|CLTCL1|RTP1|HTR2C|SLC6A12	O15427|Q01814|Q9Y6M7|O00341|Q14524|O60359|P16234|Q14500|Q8NFH4|Q7Z4N2|Q5VV41|P11169|O15439|Q96Q15|P63252|P35499|Q9Y6R1|P23634|Q92953|P20020|Q16720|Q9NSA2|Q9H251|Q9Y2G3|P48066|Q9GZM7|Q8WXS5|P53675|P59025|P28335|P48065
PTPN13-2	LOCALIZATION	SLC16A3|ATP2B2|SLC4A7|SLC4A4|ATP2B4|KCNB2|SLC1A7|SCN5A|PDGFRA|KCNT2|ATP2B1|SLCO1C1|KCNT1|ATP2B3|PICALM|ARHGEF16|KCNA5|ABCA1|ATP11B|ABCC4|SLC4A10|SCN4A|SLC6A12	O15427|Q01814|Q9Y6M7|Q9Y6R1|P23634|Q92953|O00341|Q14524|P16234|Q6UVM3|P20020|Q9NYB5|Q5JUK3|Q16720|Q13492|Q5VV41|P22460|O95477|Q9Y2G3|O15439|Q6U841|P35499|P48065
PTPN13-3	LOCALIZATION	SLC6A15|SLC16A3|ATP2B2|SLC4A7|SCN5A|SLC1A7|PDGFRA|KCNJ12|RAMP1|SLCO1C1|KCNT1|TRPM1|ARHGEF16|ABCA1|ABCC4|KCNJ4|ATP1A4|KCNJ2|RAB6B|SCN4A|SLC4A4|ATP2B4|KCNB2|MCM3AP|KCNMB2|KCNT2|ATP2B1|ATP2B3|KCNA5|SLC22A11|ATP11B|SLC4A10|SLC6A12	Q9H2J7|O15427|Q01814|Q9Y6M7|Q14524|O00341|P16234|Q14500|O60894|Q9NYB5|Q5JUK3|Q7Z4N2|Q5VV41|O95477|O15439|P48050|Q13733|P63252|Q9NRW1|P35499|Q9Y6R1|P23634|Q92953|O60318|Q9Y691|Q6UVM3|P20020|Q16720|P22460|Q9NSA0|Q9Y2G3|Q6U841|P48065
RADIL-1	LOCALIZATION	SLC16A3|ATP2B2|ATP2B4|SLC1A7|SCN5A|CACNG3|PDGFRA|NUP37|ATP2B1|TRPM1|ARHGEF16|ATP11B|SLC2A3|ABCC4|SLC6A11|CACNG8|SMG1|HTR2C|SCN4A	O15427|Q01814|P23634|O00341|Q14524|O60359|P16234|Q8NFH4|P20020|Q7Z4N2|Q5VV41|Q9Y2G3|P11169|O15439|P48066|Q8WXS5|Q96Q15|P28335|P35499
SCRIB-1	LOCALIZATION	SLC6A15|SLC16A3|ATP2B2|SLC4A7|TIMM44|SLC1A7|SCN5A|PDGFRA|CLCN3|CTNNB1|SLCO1C1|CXCR2|KCNT1|ACTN2|ACTN1|ARHGEF16|PTPN6|ABCC4|EEA1|ACTN4|ATP1A4|KCNJ4|RAB6B|SLC26A3|SLC4A4|ATP2B4|KCNB2|PRKAR1B|KCNMB2|KCNT2|SLC11A1|ATP2B1|ATP6V1B1|ATP2B3|KCNA5|SLC22A11|ATP11B|SCN8A|SLC6A11|SLC4A10|CLTCL1|ABCG1|SLC6A12	Q9H2J7|O15427|Q01814|Q9Y6M7|O43615|O00341|Q14524|P16234|P51790|P35222|Q9NYB5|P25025|Q5JUK3|P35609|P12814|Q5VV41|P29350|O15439|Q15075|O43707|Q13733|P48050|Q9NRW1|P40879|Q9Y6R1|P23634|Q92953|P31321|Q9Y691|Q6UVM3|P49279|P20020|P15313|Q16720|P22460|Q9NSA0|Q9Y2G3|Q9UQD0|P48066|Q6U841|P53675|P45844|P48065
SDCBP-1	REGULATION OF CATENIN IMPORT INTO NUCLEUS	WWTR1	Q9GZV5
SDCBP2-2	REGULATION OF CATENIN IMPORT INTO NUCLEUS	UBR5|WWTR1	O95071|Q9GZV5
SHROOM3-1	LOCALIZATION	SLC16A3|ATP2B2|SLC4A7|SLC4A4|ATP2B4|SLC1A7|KCNT2|ATP2B1|SLCO1C1|KCNT1|ATP2B3|PICALM|ABCC4|SLC6A12	O15427|Q01814|Q9Y6M7|Q9Y6R1|P23634|O00341|Q6UVM3|P20020|Q9NYB5|Q5JUK3|Q16720|Q13492|O15439|P48065
SNTB1-1	LOCALIZATION	SLC16A3|ATP2B2|SLC4A7|SLC1A7|SCN5A|PDGFRA|RAMP1|KCNJ12|NUP37|SLCO1C1|TRPM1|ARHGEF16|ABCA1|PTPN6|ABCC4|KCNJ4|KCNJ2|SCN4A|SLC4A4|ATP2B4|KCNB2|MCM3AP|ATP2B1|ATP2B3|KCNA5|ATP11B|SLC6A11|SLC4A10|HTR2C|SLC6A12	O15427|Q01814|Q9Y6M7|O00341|Q14524|P16234|O60894|Q14500|Q8NFH4|Q9NYB5|Q7Z4N2|Q5VV41|O95477|P29350|O15439|P48050|P63252|P35499|Q9Y6R1|P23634|Q92953|O60318|P20020|Q16720|P22460|Q9Y2G3|P48066|Q6U841|P28335|P48065
SNTG2-1	LOCALIZATION	SLC16A3|ATP2B2|SLC4A7|SCN5A|SLC1A7|PDGFRA|RAMP1|NUP37|SLCO1C1|KCNT1|TRPM1|ARHGEF16|PTPN6|ABCC4|SLC20A2|ATP1A4|SCN4A|RAB6B|SLC4A4|ATP2B4|KCNB2|KCNMB2|KCNT2|ATP2B1|ATP2B3|KCNA5|ATP11B|SLC6A11|SLC4A10|SLC6A12	O15427|Q01814|Q9Y6M7|Q14524|O00341|P16234|O60894|Q8NFH4|Q9NYB5|Q5JUK3|Q7Z4N2|Q5VV41|P29350|O15439|Q08357|Q13733|P35499|Q9NRW1|Q9Y6R1|P23634|Q92953|Q9Y691|Q6UVM3|P20020|Q16720|P22460|Q9Y2G3|P48066|Q6U841|P48065
REGULATION OF CELLULAR COMPONENT MOVEMENT
MAGI2-6	REGULATION OF CELLULAR COMPONENT MOVEMENT	KRIT1|PDGFRA|PODXL|SPAG9|ENPP2|SGK1|ACTN1|PRKD1|PDGFRB|BRCA1|PKN2|ACTN4|DAG1	O00522|P16234|O00592|O60271|Q13822|O00141|P12814|Q15139|P09619|P38398|Q16513|O43707|Q14118
MPP1-1	REGULATION OF CELLULAR COMPONENT MOVEMENT	ACTN1|PRKD1|PDGFRA|JAG1|PKN2|ACTN4|ENPP2	P12814|Q15139|P16234|P78504|Q16513|O43707|Q13822
MPP6-1	REGULATION OF CELLULAR COMPONENT MOVEMENT	ACTN1|PTPRK|PRKD1|KRIT1|PDGFRA|PKN2|ACTN4|JAG1|AMOT|ENPP2|ADAM17	P12814|Q15262|Q15139|O00522|P16234|Q16513|O43707|P78504|Q4VCS5|Q13822|P78536
REGULATION OF CENTROSOME CYCLE
AHNAK2-1	REGULATION OF CENTROSOME CYCLE	PKHD1|AURKA	P08F94|O14965
CASK-1	REGULATION OF CENTROSOME CYCLE	PKHD1|AURKA	P08F94|O14965
INADL-8	REGULATION OF CENTROSOME CYCLE	PKHD1|AURKA	P08F94|O14965
MPDZ-1	REGULATION OF CENTROSOME CYCLE	PKHD1|AURKA	P08F94|O14965
PDZD2-3	REGULATION OF CENTROSOME CYCLE	PKHD1|AURKA	P08F94|O14965
REGULATION OF CYTOKINESIS
APBA1-2	POSITIVE REGULATION OF CELL CYCLE CYTOKINESIS	PKP4|PKN2	Q99569|Q16513
APBA1-2	REGULATION OF CELL CYCLE CYTOKINESIS	PKP4|PKN2	Q99569|Q16513
ERBB2IP-1	POSITIVE REGULATION OF CELL CYCLE CYTOKINESIS	PKP4|PKN2	Q99569|Q16513
ERBB2IP-1	REGULATION OF CELL CYCLE CYTOKINESIS	PKP4|PKN2	Q99569|Q16513
ERBB2IP-1	POSITIVE REGULATION OF CYTOKINESIS	PKP4|PKN2	Q99569|Q16513
ERBB2IP-1	POSITIVE REGULATION OF CELL DIVISION	PKP4|PKN2	Q99569|Q16513
ERBB2IP-1	REGULATION OF CYTOKINESIS	PKP4|PKN2	Q99569|Q16513
GIPC2-1	POSITIVE REGULATION OF CELL CYCLE CYTOKINESIS	PKP4|PKN2	Q99569|Q16513
GIPC2-1	REGULATION OF CELL CYCLE CYTOKINESIS	PKP4|PKN2	Q99569|Q16513
GIPC2-1	POSITIVE REGULATION OF CYTOKINESIS	PKP4|PKN2	Q99569|Q16513
IL16-3	POSITIVE REGULATION OF CELL CYCLE CYTOKINESIS	PKP4|PKN2	Q99569|Q16513
IL16-3	REGULATION OF CELL CYCLE CYTOKINESIS	PKP4|PKN2	Q99569|Q16513
IL16-3	POSITIVE REGULATION OF CYTOKINESIS	PKP4|PKN2	Q99569|Q16513
IL16-3	POSITIVE REGULATION OF CELL DIVISION	PKP4|PKN2	Q99569|Q16513
IL16-3	REGULATION OF CYTOKINESIS	PKP4|PKN2	Q99569|Q16513
INADL-10	POSITIVE REGULATION OF CELL CYCLE CYTOKINESIS	PKP4|PKN2	Q99569|Q16513
INADL-10	REGULATION OF CELL CYCLE CYTOKINESIS	PKP4|PKN2	Q99569|Q16513
INADL-10	POSITIVE REGULATION OF CYTOKINESIS	PKP4|PKN2	Q99569|Q16513
INADL-10	POSITIVE REGULATION OF CELL DIVISION	PKP4|PKN2	Q99569|Q16513
INADL-10	REGULATION OF CYTOKINESIS	PKP4|PKN2	Q99569|Q16513
LRRC7-1	POSITIVE REGULATION OF CELL CYCLE CYTOKINESIS	PKP4|PKN2	Q99569|Q16513
LRRC7-1	REGULATION OF CELL CYCLE CYTOKINESIS	PKP4|PKN2	Q99569|Q16513
PDLIM3-1	POSITIVE REGULATION OF CELL CYCLE CYTOKINESIS	PKP4|PKN2	Q99569|Q16513
PDLIM3-1	REGULATION OF CELL CYCLE CYTOKINESIS	PKP4|PKN2	Q99569|Q16513
REGULATION OF DNA RESPONSE TO STRESS
DEPTOR-1	REGULATION OF TRANSLATION IN RESPONSE TO STRESS	RPS6KA1|RPS6KA3	Q15418|P51812
LDB3-1	REGULATION OF TRANSLATION IN RESPONSE TO STRESS	RPS6KA1|RPS6KA3	Q15418|P51812
LDB3-1	REGULATION OF DNA-DEPENDENT TRANSCRIPTION IN RESPONSE TO STRESS	RPS6KA1|RPS6KA3	Q15418|P51812
PDLIM5-1	REGULATION OF TRANSLATION IN RESPONSE TO STRESS	RPS6KA1|RPS6KA3	Q15418|P51812
PDLIM5-1	REGULATION OF DNA-DEPENDENT TRANSCRIPTION IN RESPONSE TO STRESS	RPS6KA1|RPS6KA3	Q15418|P51812
PDZK1-1	REGULATION OF TRANSLATION IN RESPONSE TO STRESS	RPS6KA1|RPS6KA3	Q15418|P51812
PDZK1-1	REGULATION OF DNA-DEPENDENT TRANSCRIPTION IN RESPONSE TO STRESS	RPS6KA1|RPS6KA3	Q15418|P51812
PTPN13-1	REGULATION OF TRANSLATION IN RESPONSE TO STRESS	RPS6KA1|RPS6KA3	Q15418|P51812
PTPN13-1	REGULATION OF DNA-DEPENDENT TRANSCRIPTION IN RESPONSE TO STRESS	RPS6KA1|RPS6KA3	Q15418|P51812
RGS3-1	REGULATION OF TRANSLATION IN RESPONSE TO STRESS	RPS6KA1|RPS6KA3	Q15418|P51812
RGS3-1	REGULATION OF DNA-DEPENDENT TRANSCRIPTION IN RESPONSE TO STRESS	RPS6KA1|RPS6KA3	Q15418|P51812
SCRIB-1	REGULATION OF TRANSLATION IN RESPONSE TO STRESS	RPS6KA1|RPS6KA3	Q15418|P51812
SCRIB-1	REGULATION OF DNA-DEPENDENT TRANSCRIPTION IN RESPONSE TO STRESS	RPS6KA1|RPS6KA3	Q15418|P51812
SHANK2-1	REGULATION OF TRANSLATION IN RESPONSE TO STRESS	RPS6KA1|RPS6KA3	Q15418|P51812
SHANK2-1	REGULATION OF DNA-DEPENDENT TRANSCRIPTION IN RESPONSE TO STRESS	RPS6KA1|RPS6KA3	Q15418|P51812
REGULATION OF GTPASE ACTIVITY
AHNAK2-1	POSITIVE REGULATION OF GTPASE ACTIVITY	TSC1|ARHGEF16|RALBP1|ALS2|SNX18|BCR|PKP4|NET1|ABR|TSC2|RGS12|ECT2	Q92574|Q5VV41|Q15311|Q96Q42|Q96RF0|P11274|Q99569|Q7Z628|Q12979|P49815|O14924|Q9H8V3
AHNAK2-1	REGULATION OF GTPASE ACTIVITY	TSC1|ARHGEF16|RALBP1|ALS2|SNX18|BCR|PKP4|NET1|ABR|TSC2|RGS12|ECT2	Q92574|Q5VV41|Q15311|Q96Q42|Q96RF0|P11274|Q99569|Q7Z628|Q12979|P49815|O14924|Q9H8V3
AHNAK2-1	REGULATION OF GTP CATABOLIC PROCESS	TSC1|ARHGEF16|RALBP1|ALS2|SNX18|BCR|PKP4|NET1|ABR|TSC2|RGS12|ECT2	Q92574|Q5VV41|Q15311|Q96Q42|Q96RF0|P11274|Q99569|Q7Z628|Q12979|P49815|O14924|Q9H8V3
AHNAK2-1	POSITIVE REGULATION OF RHO GTPASE ACTIVITY	TSC1|ARHGEF16|RALBP1|ALS2|PKP4|NET1|ECT2	Q92574|Q5VV41|Q15311|Q96Q42|Q99569|Q7Z628|Q9H8V3
AHNAK2-1	REGULATION OF PURINE NUCLEOTIDE CATABOLIC PROCESS	TSC1|ARHGEF16|RALBP1|ALS2|SNX18|BCR|PKP4|NET1|ABR|TSC2|RGS12|ECT2	Q92574|Q5VV41|Q15311|Q96Q42|Q96RF0|P11274|Q99569|Q7Z628|Q12979|P49815|O14924|Q9H8V3
AHNAK2-1	REGULATION OF NUCLEOTIDE CATABOLIC PROCESS	TSC1|ARHGEF16|RALBP1|ALS2|SNX18|BCR|PKP4|NET1|ABR|TSC2|RGS12|ECT2	Q92574|Q5VV41|Q15311|Q96Q42|Q96RF0|P11274|Q99569|Q7Z628|Q12979|P49815|O14924|Q9H8V3
AHNAK2-1	REGULATION OF RHO GTPASE ACTIVITY	TSC1|ARHGEF16|RALBP1|ALS2|PKP4|NET1|ECT2	Q92574|Q5VV41|Q15311|Q96Q42|Q99569|Q7Z628|Q9H8V3
AHNAK2-1	REGULATION OF NUCLEOTIDE METABOLIC PROCESS	PKP4|GIPR|NET1|TSC2|RAMP1|RGS12|TSC1|GALR1|ARHGEF16|ALS2|RALBP1|ABCA1|BCR|SNX18|ABR|ECT2	Q99569|P48546|Q7Z628|P49815|O60894|O14924|Q92574|P47211|Q5VV41|Q96Q42|Q15311|O95477|P11274|Q96RF0|Q12979|Q9H8V3
AHNAK2-1	POSITIVE REGULATION OF RAS GTPASE ACTIVITY	TSC1|ARHGEF16|RALBP1|ALS2|PKP4|NET1|ECT2	Q92574|Q5VV41|Q15311|Q96Q42|Q99569|Q7Z628|Q9H8V3
AHNAK2-1	POSITIVE REGULATION OF RAC GTPASE ACTIVITY	ARHGEF16|RALBP1|ALS2|ECT2	Q5VV41|Q15311|Q96Q42|Q9H8V3
AHNAK2-1	REGULATION OF RAS GTPASE ACTIVITY	TSC1|ARHGEF16|RALBP1|ALS2|PKP4|NET1|ECT2	Q92574|Q5VV41|Q15311|Q96Q42|Q99569|Q7Z628|Q9H8V3
AHNAK2-1	POSITIVE REGULATION OF CDC42 GTPASE ACTIVITY	RALBP1|ECT2	Q15311|Q9H8V3
APBA1-2	POSITIVE REGULATION OF RHO GTPASE ACTIVITY	ARHGEF16|PKP4|NET1	Q5VV41|Q99569|Q7Z628
APBA3-1	POSITIVE REGULATION OF GTPASE ACTIVITY	TSC1|ARHGEF16|RALBP1|BCR|PKP4|NET1|RGS14|ABR|TSC2|ECT2	Q92574|Q5VV41|Q15311|P11274|Q99569|Q7Z628|O43566|Q12979|P49815|Q9H8V3
APBA3-2	POSITIVE REGULATION OF RHO GTPASE ACTIVITY	TSC1|PKP4|NET1|ECT2	Q92574|Q99569|Q7Z628|Q9H8V3
APBA3-2	POSITIVE REGULATION OF GTPASE ACTIVITY	TSC1|BCR|PKP4|NET1|TSC2|ECT2	Q92574|P11274|Q99569|Q7Z628|P49815|Q9H8V3
APBA3-2	REGULATION OF RHO GTPASE ACTIVITY	TSC1|PKP4|NET1|ECT2	Q92574|Q99569|Q7Z628|Q9H8V3
CAR14-1	POSITIVE REGULATION OF RHO GTPASE ACTIVITY	TSC1|ARHGEF16|RALBP1|PKP4|NET1	Q92574|Q5VV41|Q15311|Q99569|Q7Z628
CAR14-1	POSITIVE REGULATION OF GTPASE ACTIVITY	TSC1|ARHGEF16|RALBP1|SNX18|BCR|PKP4|NET1	Q92574|Q5VV41|Q15311|Q96RF0|P11274|Q99569|Q7Z628
CAR14-1	REGULATION OF RHO GTPASE ACTIVITY	TSC1|ARHGEF16|RALBP1|PKP4|NET1	Q92574|Q5VV41|Q15311|Q99569|Q7Z628
CAR14-1	REGULATION OF GTP CATABOLIC PROCESS	TSC1|ARHGEF16|RALBP1|SNX18|BCR|PKP4|NET1	Q92574|Q5VV41|Q15311|Q96RF0|P11274|Q99569|Q7Z628
CAR14-1	REGULATION OF GTPASE ACTIVITY	TSC1|ARHGEF16|RALBP1|SNX18|BCR|PKP4|NET1	Q92574|Q5VV41|Q15311|Q96RF0|P11274|Q99569|Q7Z628
CAR14-1	POSITIVE REGULATION OF RAS GTPASE ACTIVITY	TSC1|ARHGEF16|RALBP1|PKP4|NET1	Q92574|Q5VV41|Q15311|Q99569|Q7Z628
CAR14-1	REGULATION OF NUCLEOTIDE METABOLIC PROCESS	TSC1|ADCYAP1|ARHGEF16|RALBP1|ABCA1|SNX18|BCR|PKP4|NET1	Q92574|P18509|Q5VV41|Q15311|O95477|Q96RF0|P11274|Q99569|Q7Z628
CAR14-1	REGULATION OF PURINE NUCLEOTIDE CATABOLIC PROCESS	TSC1|ARHGEF16|RALBP1|SNX18|BCR|PKP4|NET1	Q92574|Q5VV41|Q15311|Q96RF0|P11274|Q99569|Q7Z628
CAR14-1	REGULATION OF NUCLEOTIDE CATABOLIC PROCESS	TSC1|ARHGEF16|RALBP1|SNX18|BCR|PKP4|NET1	Q92574|Q5VV41|Q15311|Q96RF0|P11274|Q99569|Q7Z628
CAR14-1	REGULATION OF RAS GTPASE ACTIVITY	TSC1|ARHGEF16|RALBP1|PKP4|NET1	Q92574|Q5VV41|Q15311|Q99569|Q7Z628
DLG1-2	POSITIVE REGULATION OF RHO GTPASE ACTIVITY	TSC1|ARHGEF16|RALBP1|PKP4|NET1	Q92574|Q5VV41|Q15311|Q99569|Q7Z628
DLG1-2	REGULATION OF RHO GTPASE ACTIVITY	TSC1|ARHGEF16|RALBP1|PKP4|NET1	Q92574|Q5VV41|Q15311|Q99569|Q7Z628
DLG1-3	POSITIVE REGULATION OF GTPASE ACTIVITY	TSC1|ARHGEF16|RALBP1|ALS2|SNX18|BCR|PKP4|NET1|ABR|SYNGAP1|RGS12|ECT2	Q92574|Q5VV41|Q15311|Q96Q42|Q96RF0|P11274|Q99569|Q7Z628|Q12979|Q96PV0|O14924|Q9H8V3
DLG1-3	POSITIVE REGULATION OF RHO GTPASE ACTIVITY	TSC1|ARHGEF16|RALBP1|ALS2|PKP4|NET1|ECT2	Q92574|Q5VV41|Q15311|Q96Q42|Q99569|Q7Z628|Q9H8V3
DLG1-3	POSITIVE REGULATION OF RAS GTPASE ACTIVITY	TSC1|ARHGEF16|RALBP1|ALS2|PKP4|NET1|SYNGAP1|ECT2	Q92574|Q5VV41|Q15311|Q96Q42|Q99569|Q7Z628|Q96PV0|Q9H8V3
DLG1-3	REGULATION OF GTPASE ACTIVITY	TSC1|ARHGEF16|RALBP1|ALS2|SNX18|BCR|PKP4|NET1|ABR|SYNGAP1|RGS12|ECT2	Q92574|Q5VV41|Q15311|Q96Q42|Q96RF0|P11274|Q99569|Q7Z628|Q12979|Q96PV0|O14924|Q9H8V3
DLG1-3	REGULATION OF GTP CATABOLIC PROCESS	TSC1|ARHGEF16|RALBP1|ALS2|SNX18|BCR|PKP4|NET1|ABR|SYNGAP1|RGS12|ECT2	Q92574|Q5VV41|Q15311|Q96Q42|Q96RF0|P11274|Q99569|Q7Z628|Q12979|Q96PV0|O14924|Q9H8V3
DLG1-3	REGULATION OF RHO GTPASE ACTIVITY	TSC1|ARHGEF16|RALBP1|ALS2|PKP4|NET1|ECT2	Q92574|Q5VV41|Q15311|Q96Q42|Q99569|Q7Z628|Q9H8V3
DLG1-3	REGULATION OF RAS GTPASE ACTIVITY	TSC1|ARHGEF16|RALBP1|ALS2|PKP4|NET1|SYNGAP1|ECT2	Q92574|Q5VV41|Q15311|Q96Q42|Q99569|Q7Z628|Q96PV0|Q9H8V3
DLG1-3	REGULATION OF NUCLEOTIDE METABOLIC PROCESS	PKP4|NET1|RAMP1|SYNGAP1|RGS12|EDNRA|CRHR1|TSC1|GALR1|ARHGEF16|ALS2|RALBP1|ABCA1|BCR|SNX18|ABR|ECT2	Q99569|Q7Z628|O60894|Q96PV0|O14924|P25101|P34998|Q92574|P47211|Q5VV41|Q96Q42|Q15311|O95477|P11274|Q96RF0|Q12979|Q9H8V3
DLG1-3	REGULATION OF PURINE NUCLEOTIDE CATABOLIC PROCESS	TSC1|ARHGEF16|RALBP1|ALS2|SNX18|BCR|PKP4|NET1|ABR|SYNGAP1|RGS12|ECT2	Q92574|Q5VV41|Q15311|Q96Q42|Q96RF0|P11274|Q99569|Q7Z628|Q12979|Q96PV0|O14924|Q9H8V3
DLG1-3	REGULATION OF NUCLEOTIDE CATABOLIC PROCESS	TSC1|ARHGEF16|RALBP1|ALS2|SNX18|BCR|PKP4|NET1|ABR|SYNGAP1|RGS12|ECT2	Q92574|Q5VV41|Q15311|Q96Q42|Q96RF0|P11274|Q99569|Q7Z628|Q12979|Q96PV0|O14924|Q9H8V3
DLG1-3	POSITIVE REGULATION OF RAC GTPASE ACTIVITY	ARHGEF16|RALBP1|ALS2|ECT2	Q5VV41|Q15311|Q96Q42|Q9H8V3
DLG3-1	POSITIVE REGULATION OF RAS GTPASE ACTIVITY	ARHGEF16|ALS2|RALBP1|PKP4|NET1|SYNGAP1	Q5VV41|Q96Q42|Q15311|Q99569|Q7Z628|Q96PV0
DLG3-1	REGULATION OF RAS GTPASE ACTIVITY	ARHGEF16|ALS2|RALBP1|PKP4|NET1|SYNGAP1	Q5VV41|Q96Q42|Q15311|Q99569|Q7Z628|Q96PV0
[truncated: 1,049 more rows]

## Sheet: S10. EM Sequence Interactions
Table S10. Sequence-based predicted PDZ domain interactors for according to functional theme
These tables contain domains, their structure-based predicted interactors and the enriched functional theme (i.e. clusters in the Enrichment Map)
The format of each table is:
Functional Theme
Domain Name	Enriched Gene-set	Predicted interactors (HGNC Gene Symbols)	Predicted interactors (Uniprot Ids)
ACTIN MOVEMENT
GIPC3-1	ACTIN-MYOSIN FILAMENT SLIDING	TNNI2|ACTN3|MYL3|MYH3|ACTN2	P48788|Q08043|P08590|P11055|P35609
GIPC3-1	ACTIN-MEDIATED CELL CONTRACTION	TNNI2|ACTN3|MYL3|MYH3|ACTN2	P48788|Q08043|P08590|P11055|P35609
GIPC3-1	MUSCLE FILAMENT SLIDING	TNNI2|ACTN3|MYL3|MYH3|ACTN2	P48788|Q08043|P08590|P11055|P35609
GIPC3-1	ACTIN FILAMENT-BASED MOVEMENT	TNNI2|ACTN3|MYL3|MYH3|ACTN2	P48788|Q08043|P08590|P11055|P35609
LNX2-1	MUSCLE FILAMENT SLIDING	MYH8	P13535
LNX2-1	ACTIN-MYOSIN FILAMENT SLIDING	MYH8	P13535
LNX2-1	ACTIN-MEDIATED CELL CONTRACTION	MYH8	P13535
LNX2-1	ACTIN FILAMENT-BASED MOVEMENT	MYH8	P13535
MAST4-1	ACTIN-MYOSIN FILAMENT SLIDING	ACTN3|MYL3|ACTN2	Q08043|P08590|P35609
MAST4-1	ACTIN-MEDIATED CELL CONTRACTION	ACTN3|MYL3|ACTN2	Q08043|P08590|P35609
MAST4-1	MUSCLE FILAMENT SLIDING	ACTN3|MYL3|ACTN2	Q08043|P08590|P35609
MAST4-1	ACTIN FILAMENT-BASED MOVEMENT	ACTN3|MYL3|ACTN2	Q08043|P08590|P35609
RIMS2-1	ACTIN-MYOSIN FILAMENT SLIDING	TNNI2|ACTN3|MYH3|ACTN2	P48788|Q08043|P11055|P35609
RIMS2-1	ACTIN-MEDIATED CELL CONTRACTION	TNNI2|ACTN3|MYH3|ACTN2	P48788|Q08043|P11055|P35609
RIMS2-1	MUSCLE FILAMENT SLIDING	TNNI2|ACTN3|MYH3|ACTN2	P48788|Q08043|P11055|P35609
RIMS2-1	ACTIN FILAMENT-BASED MOVEMENT	TNNI2|ACTN3|MYH3|ACTN2	P48788|Q08043|P11055|P35609
AMINO ACID TRANSPORT
IL16-3	CARBOXYLIC ACID TRANSPORT	SLC16A3	O15427
IL16-3	ORGANIC ACID TRANSPORT	SLC16A3	O15427
IL16-3	ORGANIC SUBSTANCE TRANSPORT	SLC16A3	O15427
LIN7A-1	ORGANIC SUBSTANCE TRANSPORT	SLC16A3|SLCO1B1|SLC1A7|PPBP|SLC6A6|NUP37|SLC6A7|TPR|ABCA1|SLC2A3|ATP11B|SLC16A1|APOC3|SLC6A12	O15427|Q9Y6L6|O00341|P02775|P31641|Q8NFH4|Q99884|P12270|O95477|P11169|Q9Y2G3|P53985|P02656|P48065
MPDZ-13	ORGANIC SUBSTANCE TRANSPORT	SLC16A3|SLCO1B1|ABCA1|ATP11B|SLC1A7	O15427|Q9Y6L6|O95477|Q9Y2G3|O00341
MPDZ-7	CARBOXYLIC ACID TRANSPORT	SLC16A3|SLCO1B1|SLC1A7|SLC22A4|SLC6A12	O15427|Q9Y6L6|O00341|Q9H015|P48065
MPDZ-7	ORGANIC ACID TRANSPORT	SLC16A3|SLCO1B1|SLC1A7|SLC22A4|SLC6A12	O15427|Q9Y6L6|O00341|Q9H015|P48065
SCRIB-1	CARBOXYLIC ACID TRANSPORT	SLC16A3|SLCO1B1|SLC1A7|SLC6A6|SLC22A5|SLC6A12	O15427|Q9Y6L6|O00341|P31641|O76082|P48065
SCRIB-1	ORGANIC ACID TRANSPORT	SLC16A3|SLCO1B1|SLC1A7|SLC6A6|SLC22A5|SLC6A12	O15427|Q9Y6L6|O00341|P31641|O76082|P48065
SCRIB-1	AMINO ACID TRANSPORT	SLC1A7|SLC6A6|SLC22A5|SLC6A12	O00341|P31641|O76082|P48065
SCRIB-2	CARBOXYLIC ACID TRANSPORT	SLC16A3|SLCO1B1|SLC22A5|SLC6A12	O15427|Q9Y6L6|O76082|P48065
SCRIB-2	ORGANIC ACID TRANSPORT	SLC16A3|SLCO1B1|SLC22A5|SLC6A12	O15427|Q9Y6L6|O76082|P48065
SCRIB-4	CARBOXYLIC ACID TRANSPORT	SLC16A3|SLC6A15|SLCO1B1|SLC1A7|SLC22A4|SLC6A6|SLC22A5|SLC6A12	O15427|Q9H2J7|Q9Y6L6|O00341|Q9H015|P31641|O76082|P48065
SCRIB-4	ORGANIC ACID TRANSPORT	SLC16A3|SLC6A15|SLCO1B1|SLC1A7|SLC22A4|SLC6A6|SLC22A5|SLC6A12	O15427|Q9H2J7|Q9Y6L6|O00341|Q9H015|P31641|O76082|P48065
SCRIB-4	AMINO ACID TRANSPORT	SLC6A15|SLC1A7|SLC22A4|SLC6A6|SLC22A5|SLC6A12	Q9H2J7|O00341|Q9H015|P31641|O76082|P48065
SCRIB-4	ORGANIC SUBSTANCE TRANSPORT	SLC16A3|SLC6A15|TPR|SLCO1B1|ATP11B|SLC1A7|SLC22A4|SLC6A6|SLC22A5|SLC6A12	O15427|Q9H2J7|P12270|Q9Y6L6|Q9Y2G3|O00341|Q9H015|P31641|O76082|P48065
SNTG2-1	AMINO ACID TRANSPORT	SLC6A15|SLC1A5|SLC1A7|SLC1A4|SLC6A6|SLC1A3|SLC1A6|SLC6A12	Q9H2J7|Q15758|O00341|P43007|P31641|P43003|P48664|P48065
SYNJ2BP-1	CARBOXYLIC ACID TRANSPORT	SLC6A15|SLC16A3|SLCO1B1|SLC1A7|SLC6A6|SLC7A2|SLC22A5|SLC1A6|PDZK1|ACACB|SLC16A1|SLC22A4|ABCC3|SLC6A12	Q9H2J7|O15427|Q9Y6L6|O00341|P31641|P52569|O76082|P48664|Q5T2W1|O00763|P53985|Q9H015|O15438|P48065
SYNJ2BP-1	ORGANIC ACID TRANSPORT	SLC6A15|SLC16A3|SLCO1B1|SLC1A7|SLC6A6|SLC7A2|SLC22A5|SLC1A6|PDZK1|ACACB|SLC16A1|SLC22A4|ABCC3|SLC6A12	Q9H2J7|O15427|Q9Y6L6|O00341|P31641|P52569|O76082|P48664|Q5T2W1|O00763|P53985|Q9H015|O15438|P48065
SYNJ2BP-1	ORGANIC SUBSTANCE TRANSPORT	SLC16A3|SLC6A15|SLCO1B1|SLC1A7|PPBP|SLC6A6|NUP37|SLC7A2|SLC22A5|SLC1A6|PDZK1|TPR|ABCA1|ATP11B|SLC2A3|SLC16A1|ACACB|APOC3|SLC22A4|ABCC3|ABCG1|SLC6A12	O15427|Q9H2J7|Q9Y6L6|O00341|P02775|P31641|Q8NFH4|P52569|O76082|P48664|Q5T2W1|P12270|O95477|Q9Y2G3|P11169|P53985|O00763|P02656|Q9H015|O15438|P45844|P48065
SYNJ2BP-1	AMINO ACID TRANSPORT	PDZK1|SLC6A15|SLC1A7|ACACB|SLC6A6|SLC22A4|SLC7A2|SLC22A5|SLC1A6|SLC6A12	Q5T2W1|Q9H2J7|O00341|O00763|P31641|Q9H015|P52569|O76082|P48664|P48065
TAX1BP3-1	CARBOXYLIC ACID TRANSPORT	SLC16A3|SLC6A15|SLC1A4|SLC16A1|SLC1A6|SLC6A7|SLC6A12	O15427|Q9H2J7|P43007|P53985|P48664|Q99884|P48065
TAX1BP3-1	ORGANIC ACID TRANSPORT	SLC16A3|SLC6A15|SLC1A4|SLC16A1|SLC1A6|SLC6A7|SLC6A12	O15427|Q9H2J7|P43007|P53985|P48664|Q99884|P48065
TAX1BP3-1	AMINO ACID TRANSPORT	SLC6A15|SLC1A4|SLC1A6|SLC6A7|SLC6A12	Q9H2J7|P43007|P48664|Q99884|P48065
ANION TRANSPORT
CAR11-1	ANION TRANSPORT	SLC17A4|SLCO4A1|SLC1A7|SLC1A4|SLC17A2|VDAC2|SLC17A3|SLCO2B1|VDAC1|SLC22A11|SLC26A7|CLIC4|SLC22A7|SLC12A9|SLC20A2|GABRB3	Q9Y2C5|Q96BD0|O00341|P43007|O00624|P45880|O00476|O94956|P21796|Q9NSA0|Q8TE54|Q9Y696|Q9Y694|Q9BXP2|Q08357|P28472
DLG1-2	ORGANIC ANION TRANSPORT	SLCO1B1|SLC4A7|SLC4A4|SLC1A7|ABCC3|SLC4A10	Q9Y6L6|Q9Y6M7|Q9Y6R1|O00341|O15438|Q6U841
DLG1-2	BICARBONATE TRANSPORT	SLC4A7|SLC4A4|SLC4A10	Q9Y6M7|Q9Y6R1|Q6U841
DLG2-2	ORGANIC ANION TRANSPORT	SLCO1B1|SLC4A7|SLC4A4|SLC1A7|ABCC3|SLC4A10	Q9Y6L6|Q9Y6M7|Q9Y6R1|O00341|O15438|Q6U841
DLG2-2	BICARBONATE TRANSPORT	SLC4A7|SLC4A4|SLC4A10	Q9Y6M7|Q9Y6R1|Q6U841
DLG3-2	ORGANIC ANION TRANSPORT	SLCO1B1|SLC4A7|SLC4A4|SLC1A7|ABCC3|SLC4A10	Q9Y6L6|Q9Y6M7|Q9Y6R1|O00341|O15438|Q6U841
DLG3-2	BICARBONATE TRANSPORT	SLC4A7|SLC4A4|SLC4A10	Q9Y6M7|Q9Y6R1|Q6U841
DLG4-2	ORGANIC ANION TRANSPORT	SLCO1B1|SLC4A7|SLC4A4|SLC1A7|ABCC3|SLC4A10	Q9Y6L6|Q9Y6M7|Q9Y6R1|O00341|O15438|Q6U841
DLG4-2	BICARBONATE TRANSPORT	SLC4A7|SLC4A4|SLC4A10	Q9Y6M7|Q9Y6R1|Q6U841
INADL-7	ORGANIC ANION TRANSPORT	SLC22A11|SLC4A7	Q9NSA0|Q9Y6M7
LIN7B-1	ORGANIC ANION TRANSPORT	SLCO1B1|SLC4A7|SLC4A4|SLC1A7|ABCC3|SLC4A10|SLC1A6|SLCO1C1	Q9Y6L6|Q9Y6M7|Q9Y6R1|O00341|O15438|Q6U841|P48664|Q9NYB5
LIN7B-1	ANION TRANSPORT	SLCO1B1|GABRA4|SLC4A7|SLC4A4|SLC1A7|ABCC3|SLC20A2|SLC4A10|SLC1A6|SLCO1C1	Q9Y6L6|P48169|Q9Y6M7|Q9Y6R1|O00341|O15438|Q08357|Q6U841|P48664|Q9NYB5
LIN7C-1	ORGANIC ANION TRANSPORT	SLCO1B1|SLC4A7|SLC4A4|SLC1A7|ABCC3|SLC4A10|SLC1A6|SLCO1C1	Q9Y6L6|Q9Y6M7|Q9Y6R1|O00341|O15438|Q6U841|P48664|Q9NYB5
LIN7C-1	ANION TRANSPORT	SLCO1B1|GABRA4|SLC4A7|SLC4A4|SLC1A7|ABCC3|SLC20A2|SLC4A10|SLC1A6|SLCO1C1	Q9Y6L6|P48169|Q9Y6M7|Q9Y6R1|O00341|O15438|Q08357|Q6U841|P48664|Q9NYB5
MAST1-1	ANION TRANSPORT	SLC26A3|ABCC2|SLC17A4|SLC4A4|SLC4A7|SLC17A2|SLC17A3|CLCN3|SLC1A2|CFTR|SLC22A11|GABRG3|SLC17A1|SLC34A1|SLC34A2	P40879|Q92887|Q9Y2C5|Q9Y6R1|Q9Y6M7|O00624|O00476|P51790|P43004|P13569|Q9NSA0|Q99928|Q14916|Q06495|O95436
MAST1-1	INORGANIC ANION TRANSPORT	CFTR|SLC17A4|SLC4A7|SLC4A4|GABRG3|SLC17A2|SLC17A1|SLC34A1|CLCN3|SLC34A2	P13569|Q9Y2C5|Q9Y6M7|Q9Y6R1|Q99928|O00624|Q14916|Q06495|P51790|O95436
MAST1-1	ORGANIC ANION TRANSPORT	ABCC2|SLC22A11|SLC4A7|SLC4A4|SLC17A3|SLC1A2	Q92887|Q9NSA0|Q9Y6M7|Q9Y6R1|O00476|P43004
MAST2-1	ANION TRANSPORT	SLC26A3|ABCC2|SLC17A4|SLC4A4|SLC4A7|SLC17A2|SLC17A3|CLCN3|SLC1A2|CFTR|SLC22A11|SLC17A1|SLC34A1|SLC34A2	P40879|Q92887|Q9Y2C5|Q9Y6R1|Q9Y6M7|O00624|O00476|P51790|P43004|P13569|Q9NSA0|Q14916|Q06495|O95436
MAST2-1	INORGANIC ANION TRANSPORT	CFTR|SLC17A4|SLC4A7|SLC4A4|SLC17A2|SLC17A1|SLC34A1|CLCN3|SLC34A2	P13569|Q9Y2C5|Q9Y6M7|Q9Y6R1|O00624|Q14916|Q06495|P51790|O95436
MAST2-1	ORGANIC ANION TRANSPORT	ABCC2|SLC22A11|SLC4A7|SLC4A4|SLC17A3|SLC1A2	Q92887|Q9NSA0|Q9Y6M7|Q9Y6R1|O00476|P43004
MAST3-1	ANION TRANSPORT	SLCO1B1|SLC17A4|SLC4A4|SLC4A7|GABRB1|SLC17A2|SLC17A3|CLCN3|SLC1A2|CFTR|SLC22A11|SLC12A9|SLCO1A2|SLC17A1|SLC4A10|SLC34A1|SLC34A2	Q9Y6L6|Q9Y2C5|Q9Y6R1|Q9Y6M7|P18505|O00624|O00476|P51790|P43004|P13569|Q9NSA0|Q9BXP2|P46721|Q14916|Q6U841|Q06495|O95436
MAST3-1	INORGANIC ANION TRANSPORT	CFTR|SLC17A4|SLC4A7|SLC4A4|GABRB1|SLC12A9|SLC17A2|SLC17A1|SLC34A1|SLC4A10|CLCN3|SLC34A2	P13569|Q9Y2C5|Q9Y6M7|Q9Y6R1|P18505|Q9BXP2|O00624|Q14916|Q06495|Q6U841|P51790|O95436
MAST3-1	ORGANIC ANION TRANSPORT	SLCO1B1|SLC22A11|SLC4A7|SLC4A4|SLC17A3|SLCO1A2|SLC1A2|SLC4A10	Q9Y6L6|Q9NSA0|Q9Y6M7|Q9Y6R1|O00476|P46721|P43004|Q6U841
MPDZ-8	ANION TRANSPORT	SLC22A11|SLC17A4|SLC4A7|SLC4A10|SLC34A2	Q9NSA0|Q9Y2C5|Q9Y6M7|Q6U841|O95436
MPDZ-8	INORGANIC ANION TRANSPORT	SLC17A4|SLC4A7|SLC4A10|SLC34A2	Q9Y2C5|Q9Y6M7|Q6U841|O95436
MPDZ-8	ORGANIC ANION TRANSPORT	SLC22A11|SLC4A7|SLC4A10	Q9NSA0|Q9Y6M7|Q6U841
MPDZ-8	BICARBONATE TRANSPORT	SLC4A7|SLC4A10	Q9Y6M7|Q6U841
MYO18A-1	ORGANIC ANION TRANSPORT	SLCO1B1|SLC22A11|SLC4A7|SLC4A4|SLC1A7|SLC4A10|SLC1A2|SLCO1C1	Q9Y6L6|Q9NSA0|Q9Y6M7|Q9Y6R1|O00341|Q6U841|P43004|Q9NYB5
MYO18A-1	ANION TRANSPORT	CFTR|SLCO1B1|SLC22A11|SLC17A4|SLC4A7|SLC4A4|CLCN1|SLC1A7|SLC4A10|SLC1A2|SLCO1C1|SLC34A2	P13569|Q9Y6L6|Q9NSA0|Q9Y2C5|Q9Y6M7|Q9Y6R1|P35523|O00341|Q6U841|P43004|Q9NYB5|O95436
MYO18A-1	INORGANIC ANION TRANSPORT	CFTR|SLC17A4|SLC4A7|SLC4A4|CLCN1|SLC4A10|SLC34A2	P13569|Q9Y2C5|Q9Y6M7|Q9Y6R1|P35523|Q6U841|O95436
PDZD3-1	ANION TRANSPORT	SLC26A3|SLC17A4|SLC4A4|SLC4A7|SLC17A2|SLC17A3|SLC1A2|CFTR|SLC22A11|SLC22A6|SLC17A1|SLCO1A2|SLC34A1|SLC4A10|SLC34A2	P40879|Q9Y2C5|Q9Y6R1|Q9Y6M7|O00624|O00476|P43004|P13569|Q9NSA0|Q4U2R8|Q14916|P46721|Q06495|Q6U841|O95436
PDZD3-1	ORGANIC ANION TRANSPORT	SLC22A11|SLC4A7|SLC4A4|SLC22A6|SLC17A3|SLCO1A2|SLC4A10|SLC1A2	Q9NSA0|Q9Y6M7|Q9Y6R1|Q4U2R8|O00476|P46721|Q6U841|P43004
PDZD3-1	INORGANIC ANION TRANSPORT	CFTR|SLC17A4|SLC4A7|SLC4A4|SLC17A2|SLC17A1|SLC4A10|SLC34A1|SLC34A2	P13569|Q9Y2C5|Q9Y6M7|Q9Y6R1|O00624|Q14916|Q6U841|Q06495|O95436
PDZK1-1	ANION TRANSPORT	SLC26A3|SLCO1B1|SLC17A4|SLC4A4|SLC4A7|GABRB1|SLC17A2|SLC17A3|CLCN3|SLC1A2|SLCO1C1|CFTR|SLC22A11|SLC12A9|SLC17A1|SLCO1A2|SLC4A10|SLC34A1|SLC34A2	P40879|Q9Y6L6|Q9Y2C5|Q9Y6R1|Q9Y6M7|P18505|O00624|O00476|P51790|P43004|Q9NYB5|P13569|Q9NSA0|Q9BXP2|Q14916|P46721|Q6U841|Q06495|O95436
PDZK1-1	INORGANIC ANION TRANSPORT	CFTR|SLC17A4|SLC4A7|SLC4A4|GABRB1|SLC12A9|SLC17A2|SLC17A1|SLC4A10|SLC34A1|CLCN3|SLC34A2	P13569|Q9Y2C5|Q9Y6M7|Q9Y6R1|P18505|Q9BXP2|O00624|Q14916|Q6U841|Q06495|P51790|O95436
PDZK1-1	ORGANIC ANION TRANSPORT	SLCO1B1|SLC22A11|SLC4A7|SLC4A4|SLC17A3|SLCO1A2|SLC4A10|SLC1A2|SLCO1C1	Q9Y6L6|Q9NSA0|Q9Y6M7|Q9Y6R1|O00476|P46721|Q6U841|P43004|Q9NYB5
PDZK1-2	BICARBONATE TRANSPORT	SLC4A7|SLC4A4|SLC4A10	Q9Y6M7|Q9Y6R1|Q6U841
PDZK1-2	ORGANIC ANION TRANSPORT	SLC22A11|SLC4A7|SLC4A4|SLC4A10	Q9NSA0|Q9Y6M7|Q9Y6R1|Q6U841
PDZRN4-1	ORGANIC ANION TRANSPORT	SLCO1B1|SLC4A7|SLC4A4|SLC1A7|ABCC3|SLC4A10|SLC1A6|SLCO1C1	Q9Y6L6|Q9Y6M7|Q9Y6R1|O00341|O15438|Q6U841|P48664|Q9NYB5
PTPN3-1	ANION TRANSPORT	CLCN6|SLC26A3|SLCO1B1|SLC4A4|SLC4A7|CLCN1|SLC1A7|SLC1A4|SLCO3A1|SLCO1C1|SLC1A6|CFTR|GABRA4|SLC22A11|SLC17A1|SLC4A10|SLC34A2	P51797|P40879|Q9Y6L6|Q9Y6R1|Q9Y6M7|P35523|O00341|P43007|Q9UIG8|Q9NYB5|P48664|P13569|P48169|Q9NSA0|Q14916|Q6U841|O95436
PTPN3-1	ORGANIC ANION TRANSPORT	SLCO1B1|SLC22A11|SLC4A7|SLC4A4|SLC1A7|SLC4A10|SLCO3A1|SLC1A6|SLCO1C1	Q9Y6L6|Q9NSA0|Q9Y6M7|Q9Y6R1|O00341|Q6U841|Q9UIG8|P48664|Q9NYB5
PTPN3-1	INORGANIC ANION TRANSPORT	CLCN6|CFTR|GABRA4|CLCN1|SLC4A7|SLC4A4|SLC1A4|SLC17A1|SLC4A10|SLC34A2	P51797|P13569|P48169|P35523|Q9Y6M7|Q9Y6R1|P43007|Q14916|Q6U841|O95436
SCRIB-1	ORGANIC ANION TRANSPORT	SLCO1B1|SLC4A7|SLC4A4|SLC1A7|SLC4A10|SLCO1C1	Q9Y6L6|Q9Y6M7|Q9Y6R1|O00341|Q6U841|Q9NYB5
SCRIB-1	BICARBONATE TRANSPORT	SLC4A7|SLC4A4|SLC4A10	Q9Y6M7|Q9Y6R1|Q6U841
SCRIB-1	ANION TRANSPORT	SLCO1B1|SLC4A7|SLC4A4|SLC1A7|SLC4A10|SLCO1C1	Q9Y6L6|Q9Y6M7|Q9Y6R1|O00341|Q6U841|Q9NYB5
SCRIB-2	ORGANIC ANION TRANSPORT	SLCO1B1|SLC4A10|SLCO1C1	Q9Y6L6|Q6U841|Q9NYB5
SCRIB-2	SODIUM-INDEPENDENT ORGANIC ANION TRANSPORT	SLCO1B1|SLCO1C1	Q9Y6L6|Q9NYB5
SCRIB-4	ORGANIC ANION TRANSPORT	SLCO1B1|SLC4A7|SLC4A4|SLC1A7|SLC4A10|SLCO1C1	Q9Y6L6|Q9Y6M7|Q9Y6R1|O00341|Q6U841|Q9NYB5
SCRIB-4	BICARBONATE TRANSPORT	SLC4A7|SLC4A4|SLC4A10	Q9Y6M7|Q9Y6R1|Q6U841
SLC9A3R1-1	ANION TRANSPORT	SLC17A4|SLC4A4|SLC4A7|GABRB1|SLC17A2|SLC17A3|CLCN3|SLC1A2|SLCO1C1|CFTR|SLC22A11|SLC22A6|SLC12A9|SLCO1A2|SLC17A1|SLC34A1|SLC4A10|SLC34A2	Q9Y2C5|Q9Y6R1|Q9Y6M7|P18505|O00624|O00476|P51790|P43004|Q9NYB5|P13569|Q9NSA0|Q4U2R8|Q9BXP2|P46721|Q14916|Q06495|Q6U841|O95436
SLC9A3R1-1	INORGANIC ANION TRANSPORT	CFTR|SLC17A4|SLC4A7|SLC4A4|GABRB1|SLC12A9|SLC17A2|SLC17A1|SLC34A1|SLC4A10|CLCN3|SLC34A2	P13569|Q9Y2C5|Q9Y6M7|Q9Y6R1|P18505|Q9BXP2|O00624|Q14916|Q06495|Q6U841|P51790|O95436
SLC9A3R1-1	ORGANIC ANION TRANSPORT	SLC22A11|SLC4A7|SLC4A4|SLC22A6|SLC17A3|SLCO1A2|SLC1A2|SLC4A10|SLCO1C1	Q9NSA0|Q9Y6M7|Q9Y6R1|Q4U2R8|O00476|P46721|P43004|Q6U841|Q9NYB5
SLC9A3R2-1	ANION TRANSPORT	SLC26A3|SLCO1B1|SLC17A4|SLC4A4|SLC4A7|SLC17A2|SLC17A3|SLC1A2|SLCO1C1|CFTR|SLC22A11|SLC12A9|SLCO1A2|SLC17A1|SLC4A10|SLC34A1|SLC34A2	P40879|Q9Y6L6|Q9Y2C5|Q9Y6R1|Q9Y6M7|O00624|O00476|P43004|Q9NYB5|P13569|Q9NSA0|Q9BXP2|P46721|Q14916|Q6U841|Q06495|O95436
SLC9A3R2-1	ORGANIC ANION TRANSPORT	SLCO1B1|SLC22A11|SLC4A7|SLC4A4|SLC17A3|SLCO1A2|SLC1A2|SLC4A10|SLCO1C1	Q9Y6L6|Q9NSA0|Q9Y6M7|Q9Y6R1|O00476|P46721|P43004|Q6U841|Q9NYB5
SLC9A3R2-1	INORGANIC ANION TRANSPORT	CFTR|SLC17A4|SLC4A7|SLC4A4|SLC12A9|SLC17A2|SLC17A1|SLC34A1|SLC4A10|SLC34A2	P13569|Q9Y2C5|Q9Y6M7|Q9Y6R1|Q9BXP2|O00624|Q14916|Q06495|Q6U841|O95436
SNTA1-1	ANION TRANSPORT	CLCN6|SLC26A3|SLCO1B1|GABRA4|SLC4A7|SLC4A4|SLC1A7|SLC20A2|SLC4A10|SLCO1C1	P51797|P40879|Q9Y6L6|P48169|Q9Y6M7|Q9Y6R1|O00341|Q08357|Q6U841|Q9NYB5
SNTA1-1	ORGANIC ANION TRANSPORT	SLCO1B1|SLC4A7|SLC4A4|SLC1A7|SLC4A10|SLCO1C1	Q9Y6L6|Q9Y6M7|Q9Y6R1|O00341|Q6U841|Q9NYB5
SNTB1-1	ORGANIC ANION TRANSPORT	SLCO1B1|SLC4A7|SLC4A4|SLC1A7|SLC1A3|SLC4A10|SLCO1C1	Q9Y6L6|Q9Y6M7|Q9Y6R1|O00341|P43003|Q6U841|Q9NYB5
SNTB1-1	ANION TRANSPORT	CLCN6|SLCO1B1|GABRA4|CLCN1|SLC4A7|SLC4A4|SLC1A7|SLC20A2|SLC1A3|SLC4A10|SLCO1C1	P51797|Q9Y6L6|P48169|P35523|Q9Y6M7|Q9Y6R1|O00341|Q08357|P43003|Q6U841|Q9NYB5
SNTB2-1	ORGANIC ANION TRANSPORT	SLCO1B1|SLC4A7|SLC4A4|SLC1A7|SLC1A3|SLC4A10|SLCO1C1	Q9Y6L6|Q9Y6M7|Q9Y6R1|O00341|P43003|Q6U841|Q9NYB5
SNTB2-1	ANION TRANSPORT	CLCN6|SLCO1B1|GABRA4|CLCN1|SLC4A7|SLC4A4|SLC1A7|SLC20A2|SLC1A3|SLC4A10|SLCO1C1	P51797|Q9Y6L6|P48169|P35523|Q9Y6M7|Q9Y6R1|O00341|Q08357|P43003|Q6U841|Q9NYB5
SNTG1-1	ORGANIC ANION TRANSPORT	SLCO1B1|SLC22A11|SLC4A7|SLC4A4|SLCO4A1|SLC1A7|SLC1A3|SLC4A10|SLCO3A1|SLC1A6|SLCO1C1	Q9Y6L6|Q9NSA0|Q9Y6M7|Q9Y6R1|Q96BD0|O00341|P43003|Q6U841|Q9UIG8|P48664|Q9NYB5
SNTG1-1	ANION TRANSPORT	CLCN6|SLCO1B1|SLC4A4|SLC4A7|CLCN1|SLCO4A1|SLC1A7|SLC1A4|SLC1A3|SLCO3A1|SLCO1C1|SLC1A6|GABRA4|SLC22A11|SLC4A10	P51797|Q9Y6L6|Q9Y6R1|Q9Y6M7|P35523|Q96BD0|O00341|P43007|P43003|Q9UIG8|Q9NYB5|P48664|P48169|Q9NSA0|Q6U841
SNTG1-1	SODIUM-INDEPENDENT ORGANIC ANION TRANSPORT	SLCO1B1|SLCO4A1|SLCO3A1|SLCO1C1	Q9Y6L6|Q96BD0|Q9UIG8|Q9NYB5
SNTG2-1	ORGANIC ANION TRANSPORT	SLCO1B1|SLC4A7|SLC4A4|SLC1A7|SLC1A3|SLC4A10|SLC1A6|SLCO1C1	Q9Y6L6|Q9Y6M7|Q9Y6R1|O00341|P43003|Q6U841|P48664|Q9NYB5
SNTG2-1	ANION TRANSPORT	CLCN6|SLCO1B1|GABRA4|SLC4A7|SLC4A4|SLC1A7|SLC1A4|SLC1A3|SLC4A10|SLC1A6|SLCO1C1	P51797|Q9Y6L6|P48169|Q9Y6M7|Q9Y6R1|O00341|P43007|P43003|Q6U841|P48664|Q9NYB5
SNX27-1	ANION TRANSPORT	SLC26A3|ABCC2|SLC17A4|SLC4A4|SLC4A7|SLC1A7|CLCN3|SLC1A2|SLC1A6|CFTR|SLC22A11|SLC17A1|SLC4A10|SLC34A1|SLC34A2	P40879|Q92887|Q9Y2C5|Q9Y6R1|Q9Y6M7|O00341|P51790|P43004|P48664|P13569|Q9NSA0|Q14916|Q6U841|Q06495|O95436
SNX27-1	ORGANIC ANION TRANSPORT	ABCC2|SLC22A11|SLC4A7|SLC4A4|SLC1A7|SLC1A2|SLC4A10|SLC1A6	Q92887|Q9NSA0|Q9Y6M7|Q9Y6R1|O00341|P43004|Q6U841|P48664
SYNJ2BP-1	ORGANIC ANION TRANSPORT	SLCO1B1|SLC4A7|SLC4A4|SLCO4A1|SLC1A7|SLC22A7|ABCC3|SLC4A10|SLCO2B1|SLC1A6|SLCO1C1	Q9Y6L6|Q9Y6M7|Q9Y6R1|Q96BD0|O00341|Q9Y694|O15438|Q6U841|O94956|P48664|Q9NYB5
SYNJ2BP-1	ANION TRANSPORT	CLCN6|SLCO1B1|SLC4A4|SLC4A7|SLCO4A1|SLC1A7|VDAC2|SLCO2B1|SLC1A6|SLCO1C1|VDAC1|SLC26A7|SLC22A7|ABCC3|SLC20A2|SLC4A10	P51797|Q9Y6L6|Q9Y6R1|Q9Y6M7|Q96BD0|O00341|P45880|O94956|P48664|Q9NYB5|P21796|Q8TE54|Q9Y694|O15438|Q08357|Q6U841
SYNJ2BP-1	SODIUM-INDEPENDENT ORGANIC ANION TRANSPORT	SLCO1B1|SLCO4A1|SLCO2B1|SLCO1C1	Q9Y6L6|Q96BD0|O94956|Q9NYB5
TAX1BP3-1	ORGANIC ANION TRANSPORT	SLC4A7|SLC4A10|SLC1A6|SLCO1C1	Q9Y6M7|Q6U841|P48664|Q9NYB5
WHRN-2	ANION TRANSPORT	CLCN6|SLC26A3|CFTR|SLCO1B1|SLC17A4|SLC4A7|SLC4A4|SLC17A1|SLC34A1|SLC4A10|CLCN3|SLCO1C1	P51797|P40879|P13569|Q9Y6L6|Q9Y2C5|Q9Y6M7|Q9Y6R1|Q14916|Q06495|Q6U841|P51790|Q9NYB5
WHRN-2	INORGANIC ANION TRANSPORT	CLCN6|CFTR|SLC17A4|SLC4A7|SLC4A4|SLC17A1|SLC34A1|SLC4A10|CLCN3	P51797|P13569|Q9Y2C5|Q9Y6M7|Q9Y6R1|Q14916|Q06495|Q6U841|P51790
WHRN-2	BICARBONATE TRANSPORT	SLC4A7|SLC4A4|SLC4A10	Q9Y6M7|Q9Y6R1|Q6U841
WHRN-2	ORGANIC ANION TRANSPORT	SLCO1B1|SLC4A7|SLC4A4|SLC4A10|SLCO1C1	Q9Y6L6|Q9Y6M7|Q9Y6R1|Q6U841|Q9NYB5
CELL ADHESION
FRMPD3-1	CELL-MATRIX ADHESION	LAMA5	O15230
FRMPD3-1	CELL-SUBSTRATE ADHESION	LAMA5	O15230
GIPC3-1	CELL-MATRIX ADHESION	ACTN1|ACTN3|ECM2|LYVE1|ACTN2	P12814|Q08043|O94769|Q9Y5Y7|P35609
GRIP2-3	CELL-MATRIX ADHESION	TSC1|ACTN1|PTPRK|ACTN3|LAMA5|ACTN2	Q92574|P12814|Q15262|Q08043|O15230|P35609
GRIP2-3	CELL-SUBSTRATE ADHESION	TSC1|ACTN1|PTPRK|ACTN3|LAMA5|ACTN2	Q92574|P12814|Q15262|Q08043|O15230|P35609
LNX2-1	CELL-MATRIX ADHESION	LAMA5	O15230
MAGI2-1	CELL-MATRIX ADHESION	TSC1|ACTN1|ACTN3|LAMA5|PPFIA1|CTNNB1|ACTN2	Q92574|P12814|Q08043|O15230|Q13136|P35222|P35609
MAGI2-6	CELL-MATRIX ADHESION	TSC1|ACTN1|ACTN3|LAMA5|PPFIA1|CTNNB1|ACTN2	Q92574|P12814|Q08043|O15230|Q13136|P35222|P35609
MAST4-1	CELL-MATRIX ADHESION	ACTN1|ACTN3|ACTN2	P12814|Q08043|P35609
RIMS2-1	CELL-MATRIX ADHESION	ACTN1|ADAM15|ACTN3|ACTN2	P12814|Q13444|Q08043|P35609
RIMS2-1	CELL-SUBSTRATE ADHESION	ACTN1|ADAM15|ACTN3|ACTN2	P12814|Q13444|Q08043|P35609
SNTG1-1	CELL-MATRIX ADHESION	ITGA11|ACTN1|ADAM15|ACTN3|ITGB1BP1|PPFIA1|CD44|ITGA7|ACTN2	Q9UKX5|P12814|Q13444|Q08043|O14713|Q13136|P16070|Q13683|P35609
SNTG1-1	CELL-SUBSTRATE ADHESION	ITGA11|ACTN1|FZD4|ADAM15|ACTN3|ITGB1BP1|PPFIA1|CD44|ITGA7|ACTN2	Q9UKX5|P12814|Q9ULV1|Q13444|Q08043|O14713|Q13136|P16070|Q13683|P35609
CELL FATE DETERMINATION
MAGI1-1	CELL FATE COMMITMENT	JAG1	P78504
MAGI2-5	CELL FATE COMMITMENT	SMO|DSCAML1|DLL1	Q99835|Q8TD84|O00548
MAGI3-5	CELL FATE COMMITMENT	DSCAML1|DLL1	Q8TD84|O00548
CELL JUNCTION ASSEMBLY
DLG5-3	FOCAL ADHESION ASSEMBLY	ACTN1|ACTN3|ACTN2	P12814|Q08043|P35609
FRMPD3-1	FOCAL ADHESION ASSEMBLY	LAMA5	O15230
FRMPD3-1	CELL-SUBSTRATE JUNCTION ASSEMBLY	LAMA5	O15230
GIPC3-1	CELL-SUBSTRATE JUNCTION ASSEMBLY	ACTN1|PLEC|ACTN3|ITGA6|ACTN2	P12814|Q15149|Q08043|P23229|P35609
GIPC3-1	FOCAL ADHESION ASSEMBLY	ACTN1|ACTN3|ACTN2	P12814|Q08043|P35609
GRIP2-3	FOCAL ADHESION ASSEMBLY	ACTN1|PTPRK|ACTN3|LAMA5|ACTN2	P12814|Q15262|Q08043|O15230|P35609
GRIP2-3	CELL-SUBSTRATE JUNCTION ASSEMBLY	ACTN1|PTPRK|ACTN3|LAMA5|ACTN2	P12814|Q15262|Q08043|O15230|P35609
INADL-2	ADHERENS JUNCTION ORGANIZATION	PVRL1|PVRL3|CADM2|CADM3|CADM1	Q15223|Q9NQS3|Q8N3J6|Q8N126|Q9BY67
INADL-5	ADHERENS JUNCTION ORGANIZATION	PVRL1|CADM2|CADM3|CADM1	Q15223|Q8N3J6|Q8N126|Q9BY67
INADL-5	CELL-CELL JUNCTION ORGANIZATION	PVRL1|CADM2|CADM3|CADM1	Q15223|Q8N3J6|Q8N126|Q9BY67
LIMK2-1	CELL JUNCTION ASSEMBLY	FERMT2	Q96AC1
LIMK2-1	CELL JUNCTION ORGANIZATION	FERMT2	Q96AC1
LNX1-1	TIGHT JUNCTION ASSEMBLY	CLDN17|CLDN9	P56750|O95484
LNX1-1	CELL JUNCTION ASSEMBLY	PTPRK|CLDN17|CLDN9	Q15262|P56750|O95484
LNX1-1	CELL JUNCTION ORGANIZATION	PTPRK|CLDN17|CLDN9	Q15262|P56750|O95484
LNX1-1	CELL-CELL JUNCTION ASSEMBLY	CLDN17|CLDN9	P56750|O95484
LNX2-1	FOCAL ADHESION ASSEMBLY	LAMA5	O15230
LNX2-1	CELL-SUBSTRATE JUNCTION ASSEMBLY	LAMA5	O15230
LRRC7-1	FOCAL ADHESION ASSEMBLY	ACTN1|LAMA5	P12814|O15230
MAGI1-4	CELL-CELL JUNCTION ASSEMBLY	GJA4|CLDN9|CLDN18	P35212|O95484|P56856
MAGI2-1	FOCAL ADHESION ASSEMBLY	ACTN1|ACTN3|LAMA5|ACTN2	P12814|Q08043|O15230|P35609
MAGI2-6	FOCAL ADHESION ASSEMBLY	ACTN1|ACTN3|LAMA5|ACTN2	P12814|Q08043|O15230|P35609
MAGI3-1	ADHERENS JUNCTION ORGANIZATION	PVRL1	Q15223
MAST4-1	FOCAL ADHESION ASSEMBLY	ACTN1|ACTN3|ACTN2	P12814|Q08043|P35609
MAST4-1	CELL-SUBSTRATE JUNCTION ASSEMBLY	ACTN1|ACTN3|ACTN2	P12814|Q08043|P35609
MPDZ-10	FOCAL ADHESION ASSEMBLY	LAMA5|TAOK2	O15230|Q9UL54
MPDZ-4	ADHERENS JUNCTION ORGANIZATION	PVRL1|CADM2|CADM3|CADM1	Q15223|Q8N3J6|Q8N126|Q9BY67
MPDZ-9	CELL-CELL JUNCTION ASSEMBLY	CLDN14|CLDN20|GJA4|CLDN9|CLDN18|TJP1	O95500|P56880|P35212|O95484|P56856|Q07157
MPDZ-9	CELL-CELL JUNCTION ORGANIZATION	CLDN14|CLDN20|GJA4|JUP|CLDN9|CLDN18|TJP1	O95500|P56880|P35212|P14923|O95484|P56856|Q07157
MPDZ-9	CELL JUNCTION ASSEMBLY	CLDN14|CLDN20|GJA4|JUP|CLDN9|CLDN18|TJP1	O95500|P56880|P35212|P14923|O95484|P56856|Q07157
MPDZ-9	TIGHT JUNCTION ASSEMBLY	CLDN14|CLDN20|CLDN9|CLDN18	O95500|P56880|O95484|P56856
MPDZ-9	CELL JUNCTION ORGANIZATION	CLDN14|CLDN20|GJA4|JUP|CLDN9|CLDN18|TJP1	O95500|P56880|P35212|P14923|O95484|P56856|Q07157
MPP3-1	ADHERENS JUNCTION ORGANIZATION	CADM2|CADM3|CADM1	Q8N3J6|Q8N126|Q9BY67
MPP3-1	CELL-CELL JUNCTION ORGANIZATION	CADM2|CADM3|CADM1	Q8N3J6|Q8N126|Q9BY67
MPP3-1	CELL JUNCTION ASSEMBLY	CADM2|CADM3|CADM1	Q8N3J6|Q8N126|Q9BY67
MPP3-1	CELL JUNCTION ORGANIZATION	CADM2|CADM3|CADM1	Q8N3J6|Q8N126|Q9BY67
MPP4-1	ADHERENS JUNCTION ORGANIZATION	PVRL1|CADM2|CADM3|CADM1	Q15223|Q8N3J6|Q8N126|Q9BY67
MPP7-1	ADHERENS JUNCTION ORGANIZATION	PVRL1|CADM2|CADM3|CADM1	Q15223|Q8N3J6|Q8N126|Q9BY67
NOS1-1	TIGHT JUNCTION ASSEMBLY	CLDN14|CLDN20	O95500|P56880
NOS1-1	CELL-CELL JUNCTION ASSEMBLY	CLDN14|CLDN20	O95500|P56880
NOS1-1	CELL-CELL JUNCTION ORGANIZATION	CLDN14|CLDN20	O95500|P56880
PDLIM1-1	FOCAL ADHESION ASSEMBLY	ACTN1|ACTN3|ACTN2	P12814|Q08043|P35609
PDLIM1-1	CELL-SUBSTRATE JUNCTION ASSEMBLY	ACTN1|ACTN3|ACTN2	P12814|Q08043|P35609
PTPN13-1	FOCAL ADHESION ASSEMBLY	LAMA5	O15230
PTPN13-1	CELL-SUBSTRATE JUNCTION ASSEMBLY	LAMA5	O15230
RIMS2-1	FOCAL ADHESION ASSEMBLY	ACTN1|ACTN3|ACTN2	P12814|Q08043|P35609
RIMS2-1	CELL-SUBSTRATE JUNCTION ASSEMBLY	ACTN1|ACTN3|ACTN2	P12814|Q08043|P35609
TAX1BP3-1	FOCAL ADHESION ASSEMBLY	ACTN1|ACTN3|ACTN2	P12814|Q08043|P35609
TAX1BP3-1	CELL-SUBSTRATE JUNCTION ASSEMBLY	ACTN1|ACTN3|ACTN2	P12814|Q08043|P35609
TJP1-1	CELL-CELL JUNCTION ASSEMBLY	CLDN14|CLDN17|CLDN15|GJA4|CLDN20|INADL|CLDN9|CLDN18	O95500|P56750|P56746|P35212|P56880|Q8NI35|O95484|P56856
TJP1-1	TIGHT JUNCTION ASSEMBLY	CLDN14|CLDN17|CLDN15|CLDN20|INADL|CLDN9|CLDN18	O95500|P56750|P56746|P56880|Q8NI35|O95484|P56856
TJP1-1	CELL JUNCTION ASSEMBLY	CD151|PTPRK|CLDN14|CLDN17|CLDN15|GJA4|CLDN20|INADL|CLDN9|CLDN18	P48509|Q15262|O95500|P56750|P56746|P35212|P56880|Q8NI35|O95484|P56856
TJP1-1	CELL-CELL JUNCTION ORGANIZATION	CLDN14|CLDN17|CLDN15|GJA4|CLDN20|INADL|CLDN9|CLDN18	O95500|P56750|P56746|P35212|P56880|Q8NI35|O95484|P56856
TJP1-1	CELL JUNCTION ORGANIZATION	CD151|PTPRK|CLDN14|CLDN17|CLDN15|GJA4|CLDN20|INADL|CLDN9|CLDN18	P48509|Q15262|O95500|P56750|P56746|P35212|P56880|Q8NI35|O95484|P56856
TJP2-3	CELL-CELL JUNCTION ASSEMBLY	CLDN14|CLDN17|CLDN15|GJA4|CLDN20|INADL|CLDN9|CLDN18	O95500|P56750|P56746|P35212|P56880|Q8NI35|O95484|P56856
TJP2-3	TIGHT JUNCTION ASSEMBLY	CLDN14|CLDN17|CLDN15|CLDN20|INADL|CLDN9|CLDN18	O95500|P56750|P56746|P56880|Q8NI35|O95484|P56856
TJP2-3	CELL JUNCTION ASSEMBLY	CD151|PTPRK|CLDN14|CLDN17|CLDN15|GJA4|CLDN20|INADL|CLDN9|CLDN18	P48509|Q15262|O95500|P56750|P56746|P35212|P56880|Q8NI35|O95484|P56856
TJP2-3	CELL-CELL JUNCTION ORGANIZATION	CLDN14|CLDN17|CLDN15|GJA4|CLDN20|INADL|CLDN9|CLDN18	O95500|P56750|P56746|P35212|P56880|Q8NI35|O95484|P56856
TJP2-3	CELL JUNCTION ORGANIZATION	CD151|PTPRK|CLDN14|CLDN17|CLDN15|GJA4|CLDN20|INADL|CLDN9|CLDN18	P48509|Q15262|O95500|P56750|P56746|P35212|P56880|Q8NI35|O95484|P56856
TJP3-1	CELL-CELL JUNCTION ASSEMBLY	CLDN14|CLDN17|CLDN15|CLDN20|GJA4|INADL|CLDN9|CLDN18	O95500|P56750|P56746|P56880|P35212|Q8NI35|O95484|P56856
TJP3-1	TIGHT JUNCTION ASSEMBLY	CLDN14|CLDN17|CLDN15|CLDN20|INADL|CLDN9|CLDN18	O95500|P56750|P56746|P56880|Q8NI35|O95484|P56856
TJP3-1	CELL-CELL JUNCTION ORGANIZATION	CLDN14|PVRL1|CLDN17|PVRL2|CLDN15|CLDN20|GJA4|INADL|CLDN9|CLDN18	O95500|Q15223|P56750|Q92692|P56746|P56880|P35212|Q8NI35|O95484|P56856
TJP3-1	CELL JUNCTION ASSEMBLY	CD151|CLDN14|PVRL1|CLDN17|PVRL2|CLDN15|CLDN20|GJA4|INADL|CLDN9|CLDN18	P48509|O95500|Q15223|P56750|Q92692|P56746|P56880|P35212|Q8NI35|O95484|P56856
TJP3-1	CELL JUNCTION ORGANIZATION	CD151|CLDN14|PVRL1|CLDN17|PVRL2|CLDN15|CLDN20|GJA4|INADL|CLDN9|CLDN18	P48509|O95500|Q15223|P56750|Q92692|P56746|P56880|P35212|Q8NI35|O95484|P56856
CELL RECOGNITION
FRMPD3-1	CELL RECOGNITION	LAMA5	O15230
LNX2-1	CELL RECOGNITION	LAMA5	O15230
MPP3-1	CELL RECOGNITION	CNTNAP2|CADM1	Q9UHC6|Q9BY67
PARD3-3	CELL RECOGNITION	CNTNAP2	Q9UHC6
PARD3B-3	CELL RECOGNITION	CRTAM|CNTNAP2|LAMA5	O95727|Q9UHC6|O15230
PDZD3-2	CELL RECOGNITION	CRTAM	O95727
PTPN13-1	CELL RECOGNITION	LAMA5	O15230
CELLULAR COMPONENT BIOGENESIS
INADL-2	CELLULAR COMPONENT BIOGENESIS	ZFYVE9|SOAT1|DECR1|PVRL3|RPL11|ANKRD1|CADM2|CADM1|SFTPA1|PARD6B|DDX39B|SFTPA2|NOD1|PVRL1|NLGN4Y|CRYAB|TP63|ATG4B|ATL2|CCDC88A|CADM3	O95405|P35610|Q16698|Q9NQS3|P62913|Q15327|Q8N3J6|Q9BY67|Q8IWL2|Q9BYG5|Q13838|Q8IWL1|Q9Y239|Q15223|Q8NFZ3|P02511|Q9H3D4|Q9Y4P1|Q8NHH9|Q3V6T2|Q8N126
LNX1-1	CELLULAR COMPONENT BIOGENESIS	PTPRK|CLDN17|SCAF11|ATG4B|CLDN9	Q15262|P56750|Q99590|Q9Y4P1|O95484
TJP1-1	CELLULAR COMPONENT BIOGENESIS	PTPRK|CLDN17|CLDN15|SCAF11|SRPK2|CD2BP2|SHQ1|CLDN18|CD151|ARHGAP6|CLDN14|SKIV2L2|SYT1|CLDN20|GJA4|ATG4B|INADL|PEX5|NDUFS7|HAUS4|CLDN9|PSMG1	Q15262|P56750|P56746|Q99590|P78362|O95400|Q6PI26|P56856|P48509|O43182|O95500|P42285|P21579|P56880|P35212|Q9Y4P1|Q8NI35|P50542|O75251|Q9H6D7|O95484|O95456
TJP3-1	CELLULAR COMPONENT BIOGENESIS	CLDN17|CLDN15|PRPF31|PVRL2|SRPK2|CD2BP2|SHQ1|CUTC|CLDN18|PCDHB11|CD151|CLDN14|ARHGAP6|PVRL1|PIN4|SKIV2L2|SYT1|GJA4|CLDN20|ATG4B|INADL|CLDN9|PSMG1	P56750|P56746|Q8WWY3|Q92692|P78362|O95400|Q6PI26|Q9NTM9|P56856|Q9Y5F2|P48509|O95500|O43182|Q15223|Q9Y237|P42285|P21579|P35212|P56880|Q9Y4P1|Q8NI35|O95484|O95456
DEACETYLATION
PDLIM1-1	HISTONE DEACETYLATION	HDAC8|HDAC5|HDAC4|HDAC9	Q9BY41|Q9UQL6|P56524|Q9UKV0
PDLIM1-1	PROTEIN DEACETYLATION	HDAC8|HDAC5|HDAC4|HDAC9	Q9BY41|Q9UQL6|P56524|Q9UKV0
PDLIM1-1	PROTEIN DEACYLATION	HDAC8|HDAC5|HDAC4|HDAC9	Q9BY41|Q9UQL6|P56524|Q9UKV0
PDLIM2-1	HISTONE DEACETYLATION	HDAC9	Q9UKV0
PDLIM2-1	PROTEIN DEACYLATION	HDAC9	Q9UKV0
PDLIM2-1	PROTEIN DEACETYLATION	HDAC9	Q9UKV0
PDLIM4-1	HISTONE DEACETYLATION	HDAC8|HDAC4|HDAC9	Q9BY41|P56524|Q9UKV0
PDLIM4-1	PROTEIN DEACETYLATION	HDAC8|HDAC4|HDAC9	Q9BY41|P56524|Q9UKV0
PDLIM4-1	PROTEIN DEACYLATION	HDAC8|HDAC4|HDAC9	Q9BY41|P56524|Q9UKV0
PDLIM7-1	HISTONE DEACETYLATION	HDAC5|HDAC4|HDAC9	Q9UQL6|P56524|Q9UKV0
PDLIM7-1	PROTEIN DEACETYLATION	HDAC5|HDAC4|HDAC9	Q9UQL6|P56524|Q9UKV0
PDLIM7-1	PROTEIN DEACYLATION	HDAC5|HDAC4|HDAC9	Q9UQL6|P56524|Q9UKV0
SHROOM3-1	HISTONE DEACETYLATION	SIRT2|HDAC5|HDAC2|HDAC4|HDAC9	Q8IXJ6|Q9UQL6|Q92769|P56524|Q9UKV0
SHROOM3-1	PROTEIN DEACYLATION	SIRT2|HDAC5|HDAC2|HDAC4|HDAC9	Q8IXJ6|Q9UQL6|Q92769|P56524|Q9UKV0
SHROOM3-1	PROTEIN DEACETYLATION	SIRT2|HDAC5|HDAC2|HDAC4|HDAC9	Q8IXJ6|Q9UQL6|Q92769|P56524|Q9UKV0
SHROOM4-1	HISTONE DEACETYLATION	SIRT2|HDAC6|HDAC5|HDAC4|HDAC9	Q8IXJ6|Q9UBN7|Q9UQL6|P56524|Q9UKV0
SHROOM4-1	PROTEIN DEACYLATION	SIRT2|HDAC6|HDAC5|HDAC4|HDAC9	Q8IXJ6|Q9UBN7|Q9UQL6|P56524|Q9UKV0
SHROOM4-1	PROTEIN DEACETYLATION	SIRT2|HDAC6|HDAC5|HDAC4|HDAC9	Q8IXJ6|Q9UBN7|Q9UQL6|P56524|Q9UKV0
EMBRYO IMPLANTATION
INADL-3	EMBRYO IMPLANTATION	SOD1	P00441
INADL-9	EMBRYO IMPLANTATION	SOD1	P00441
MPDZ-11	EMBRYO IMPLANTATION	SOD1	P00441
PDZD2-6	EMBRYO IMPLANTATION	CALCA	P01258
ENDOTHELIUM/EPITHELIUM DEVELOPMENT
FRMPD3-1	ENDOTHELIAL CELL DIFFERENTIATION	LAMA5	O15230
FRMPD3-1	EPITHELIAL CELL DIFFERENTIATION	LAMA5	O15230
LNX2-1	ENDOTHELIAL CELL DIFFERENTIATION	LAMA5	O15230
LNX2-1	EPITHELIAL CELL DIFFERENTIATION	LAMA5	O15230
MAGI1-1	ENDOTHELIAL CELL DIFFERENTIATION	JAG1	P78504
MPDZ-13	EPITHELIAL CELL DIFFERENTIATION	FZD2|FZD7|FZD1	Q14332|O75084|Q9UP38
PTPN13-1	ENDOTHELIAL CELL DIFFERENTIATION	LAMA5	O15230
EXOCYTOSIS
DLG5-3	SECRETION BY CELL	ACTN1|FGG|HSPA8|CAP1|HGF|SLC6A1|SLC6A11|ABCC4|ACTN4|ACTN2|SLC6A12	P12814|P02679|P11142|Q01518|P14210|P30531|P48066|O15439|O43707|P35609|P48065
DLG5-3	SECRETION	ACTN1|FGG|HSPA8|CAP1|HGF|SLC6A1|SLC6A11|ABCC4|ACTN4|ACTN2|SLC6A12	P12814|P02679|P11142|Q01518|P14210|P30531|P48066|O15439|O43707|P35609|P48065
GRASP-1	EXOCYTOSIS	ABCC4	O15439
GRASP-1	SECRETION BY CELL	ABCC4	O15439
GRASP-1	SECRETION	ABCC4	O15439
INADL-3	EXOCYTOSIS	CD9|SOD1|CD63	P21926|P00441|P08962
INADL-3	SECRETION BY CELL	CD9|SOD1|CD63	P21926|P00441|P08962
INADL-3	SECRETION	CD9|SOD1|CD63	P21926|P00441|P08962
INADL-9	EXOCYTOSIS	CD9|SOD1|CD63	P21926|P00441|P08962
INADL-9	SECRETION BY CELL	CD9|SOD1|CD63	P21926|P00441|P08962
INADL-9	SECRETION	CD9|SOD1|CD63	P21926|P00441|P08962
LIMK2-1	REGULATION OF SECRETION	CD74	P04233
MAGI2-1	REGULATION OF SECRETION	ADRA2C|CRTAM|EXPH5|SNCAIP|RHBDF1|TNF|ACHE|NOS2|CHRM3|PRKACB|SEPT5|RAP1B	P18825|O95727|Q8NEV8|Q9Y6H5|Q96CC6|P01375|P22303|P35228|P20309|P22694|Q99719|P61224
MAGI2-6	REGULATION OF SECRETION	ADRA2C|CRTAM|EXPH5|SNCAIP|RHBDF1|TNF|ACHE|NOS2|CHRM3|PRKACB|SEPT5|RAP1B	P18825|O95727|Q8NEV8|Q9Y6H5|Q96CC6|P01375|P22303|P35228|P20309|P22694|Q99719|P61224
MAST4-1	EXOCYTOSIS	ACTN1|FGG|HGF|ABCC4|ACTN4|ACTN2	P12814|P02679|P14210|O15439|O43707|P35609
MAST4-1	SECRETION BY CELL	ACTN1|FGG|HGF|ABCC4|ACTN4|ACTN2	P12814|P02679|P14210|O15439|O43707|P35609
MAST4-1	SECRETION	ACTN1|FGG|HGF|ABCC4|ACTN4|ACTN2	P12814|P02679|P14210|O15439|O43707|P35609
MPDZ-11	EXOCYTOSIS	CD9|SOD1|CD63	P21926|P00441|P08962
MPDZ-11	SECRETION BY CELL	CD9|SOD1|CD63	P21926|P00441|P08962
MPDZ-11	SECRETION	CD9|SOD1|CD63	P21926|P00441|P08962
PARD3-2	EXOCYTOSIS	ACTN1|CAP1|CD9|SOD1|ABCC4|CD63	P12814|Q01518|P21926|P00441|O15439|P08962
PARD3-2	SECRETION	ACTN1|CAP1|CD9|SOD1|ABCC4|SLC22A4|CD63	P12814|Q01518|P21926|P00441|O15439|Q9H015|P08962
PARD3-2	SECRETION BY CELL	ACTN1|CAP1|CD9|SOD1|ABCC4|CD63	P12814|Q01518|P21926|P00441|O15439|P08962
PDLIM1-1	EXOCYTOSIS	ACTN1|FGG|HGF|SRGN|ANK1|HSPA5|ACTN4|ACTN2	P12814|P02679|P14210|P10124|P16157|P11021|O43707|P35609
TAX1BP3-1	SECRETION BY CELL	ACTN1|ROPN1B|PPBP|SLC6A11|ABCC4|ACTN4|ACTN2|FURIN|SLC6A12	P12814|Q9BZX4|P02775|P48066|O15439|O43707|P35609|P09958|P48065
FATTY ACID BIOSYNTHESIS
AHNAK2-1	ICOSANOID BIOSYNTHETIC PROCESS	DPEP2	Q9H4A9
AHNAK2-1	UNSATURATED FATTY ACID BIOSYNTHETIC PROCESS	DPEP2	Q9H4A9
AHNAK2-1	PROSTANOID METABOLIC PROCESS	DPEP2	Q9H4A9
AHNAK2-1	FATTY ACID BIOSYNTHETIC PROCESS	DPEP2	Q9H4A9
AHNAK2-1	ICOSANOID METABOLIC PROCESS	DPEP2	Q9H4A9
AHNAK2-1	UNSATURATED FATTY ACID METABOLIC PROCESS	DPEP2	Q9H4A9
AHNAK2-1	CARBOXYLIC ACID BIOSYNTHETIC PROCESS	DPEP2	Q9H4A9
AHNAK2-1	ORGANIC ACID BIOSYNTHETIC PROCESS	DPEP2	Q9H4A9
AHNAK2-1	SMALL MOLECULE BIOSYNTHETIC PROCESS	DPEP2	Q9H4A9
AHNAK2-1	FATTY ACID METABOLIC PROCESS	DPEP2	Q9H4A9
AHNAK2-1	MONOCARBOXYLIC ACID METABOLIC PROCESS	DPEP2	Q9H4A9
FRMPD3-1	ICOSANOID BIOSYNTHETIC PROCESS	CD74|DPEP2	P04233|Q9H4A9
FRMPD3-1	UNSATURATED FATTY ACID BIOSYNTHETIC PROCESS	CD74|DPEP2	P04233|Q9H4A9
FRMPD3-1	PROSTANOID METABOLIC PROCESS	CD74|DPEP2	P04233|Q9H4A9
FRMPD3-1	FATTY ACID BIOSYNTHETIC PROCESS	CD74|DPEP2	P04233|Q9H4A9
FRMPD3-1	ICOSANOID METABOLIC PROCESS	CD74|DPEP2	P04233|Q9H4A9
FRMPD3-1	UNSATURATED FATTY ACID METABOLIC PROCESS	CD74|DPEP2	P04233|Q9H4A9
FRMPD3-1	CARBOXYLIC ACID BIOSYNTHETIC PROCESS	CD74|DPEP2	P04233|Q9H4A9
FRMPD3-1	ORGANIC ACID BIOSYNTHETIC PROCESS	CD74|DPEP2	P04233|Q9H4A9
FRMPD3-1	SMALL MOLECULE BIOSYNTHETIC PROCESS	CD74|DPEP2	P04233|Q9H4A9
FRMPD3-1	FATTY ACID METABOLIC PROCESS	CD74|DPEP2	P04233|Q9H4A9
FRMPD3-1	MONOCARBOXYLIC ACID METABOLIC PROCESS	CD74|DPEP2	P04233|Q9H4A9
FRMPD3-1	PROSTAGLANDIN METABOLIC PROCESS	CD74	P04233
IL16-3	MONOCARBOXYLIC ACID METABOLIC PROCESS	SLC16A3	O15427
LIMK2-1	PROSTAGLANDIN METABOLIC PROCESS	CD74	P04233
LIMK2-1	ICOSANOID BIOSYNTHETIC PROCESS	CD74	P04233
LIMK2-1	UNSATURATED FATTY ACID BIOSYNTHETIC PROCESS	CD74	P04233
LIMK2-1	PROSTANOID METABOLIC PROCESS	CD74	P04233
LIMK2-1	FATTY ACID BIOSYNTHETIC PROCESS	CD74	P04233
LIMK2-1	ICOSANOID METABOLIC PROCESS	CD74	P04233
LIMK2-1	UNSATURATED FATTY ACID METABOLIC PROCESS	CD74	P04233
LIMK2-1	CARBOXYLIC ACID BIOSYNTHETIC PROCESS	CD74	P04233
LIMK2-1	ORGANIC ACID BIOSYNTHETIC PROCESS	CD74	P04233
LIMK2-1	SMALL MOLECULE BIOSYNTHETIC PROCESS	CD74	P04233
LIMK2-1	FATTY ACID METABOLIC PROCESS	CD74	P04233
LIMK2-1	MONOCARBOXYLIC ACID METABOLIC PROCESS	CD74	P04233
PDLIM7-1	PROSTAGLANDIN METABOLIC PROCESS	PTGR2	Q8N8N7
PDZD2-6	MONOCARBOXYLIC ACID METABOLIC PROCESS	SLC16A3|PTGR2	O15427|Q8N8N7
PDZD2-6	PROSTAGLANDIN METABOLIC PROCESS	PTGR2	Q8N8N7
SLC9A3R2-1	PROSTANOID METABOLIC PROCESS	MAPKAPK2|HPGDS|PTGS2|DPEP2|PTGR2|PTGS1	P49137|O60760|P35354|Q9H4A9|Q8N8N7|P23219
G-PROTEIN SIGNALLING
DLG1-1	G-PROTEIN SIGNALING, COUPLED TO CGMP NUCLEOTIDE SECOND MESSENGER	FZD2|FZD7|FZD1	Q14332|O75084|Q9UP38
DLG1-1	CGMP-MEDIATED SIGNALING	FZD2|FZD7|FZD1	Q14332|O75084|Q9UP38
DLG1-2	G-PROTEIN SIGNALING, COUPLED TO CGMP NUCLEOTIDE SECOND MESSENGER	FZD2|FZD7|FZD1	Q14332|O75084|Q9UP38
DLG1-3	G-PROTEIN SIGNALING, COUPLED TO CGMP NUCLEOTIDE SECOND MESSENGER	FZD2|FZD7|FZD1	Q14332|O75084|Q9UP38
DLG2-1	G-PROTEIN SIGNALING, COUPLED TO CGMP NUCLEOTIDE SECOND MESSENGER	FZD2|FZD7|FZD1	Q14332|O75084|Q9UP38
DLG2-1	CGMP-MEDIATED SIGNALING	FZD2|FZD7|FZD1	Q14332|O75084|Q9UP38
DLG2-2	G-PROTEIN SIGNALING, COUPLED TO CGMP NUCLEOTIDE SECOND MESSENGER	FZD2|FZD7|FZD1	Q14332|O75084|Q9UP38
DLG2-3	G-PROTEIN SIGNALING, COUPLED TO CGMP NUCLEOTIDE SECOND MESSENGER	FZD2|FZD7|FZD1	Q14332|O75084|Q9UP38
DLG3-1	G-PROTEIN SIGNALING, COUPLED TO CGMP NUCLEOTIDE SECOND MESSENGER	FZD2|FZD7|FZD1	Q14332|O75084|Q9UP38
DLG3-1	CGMP-MEDIATED SIGNALING	FZD2|FZD7|FZD1	Q14332|O75084|Q9UP38
DLG3-2	G-PROTEIN SIGNALING, COUPLED TO CGMP NUCLEOTIDE SECOND MESSENGER	FZD2|FZD7|FZD1	Q14332|O75084|Q9UP38
DLG3-3	G-PROTEIN SIGNALING, COUPLED TO CGMP NUCLEOTIDE SECOND MESSENGER	FZD2|FZD7|FZD1	Q14332|O75084|Q9UP38
DLG4-1	G-PROTEIN SIGNALING, COUPLED TO CGMP NUCLEOTIDE SECOND MESSENGER	FZD2|FZD7|FZD1	Q14332|O75084|Q9UP38
DLG4-1	CGMP-MEDIATED SIGNALING	FZD2|FZD7|FZD1	Q14332|O75084|Q9UP38
DLG4-2	G-PROTEIN SIGNALING, COUPLED TO CGMP NUCLEOTIDE SECOND MESSENGER	FZD2|FZD7|FZD1	Q14332|O75084|Q9UP38
DLG4-3	G-PROTEIN SIGNALING, COUPLED TO CGMP NUCLEOTIDE SECOND MESSENGER	FZD2|FZD7|FZD1	Q14332|O75084|Q9UP38
LIN7A-1	G-PROTEIN SIGNALING, COUPLED TO CGMP NUCLEOTIDE SECOND MESSENGER	FZD2|FZD7|FZD1	Q14332|O75084|Q9UP38
LIN7B-1	G-PROTEIN SIGNALING, COUPLED TO CGMP NUCLEOTIDE SECOND MESSENGER	FZD2|FZD7|FZD1	Q14332|O75084|Q9UP38
LIN7C-1	G-PROTEIN SIGNALING, COUPLED TO CGMP NUCLEOTIDE SECOND MESSENGER	FZD2|FZD7|FZD1	Q14332|O75084|Q9UP38
MAGI1-3	G-PROTEIN SIGNALING, COUPLED TO CGMP NUCLEOTIDE SECOND MESSENGER	FZD2|FZD7|FZD1	Q14332|O75084|Q9UP38
MPDZ-13	G-PROTEIN SIGNALING, COUPLED TO CGMP NUCLEOTIDE SECOND MESSENGER	FZD2|FZD7|FZD1	Q14332|O75084|Q9UP38
MPDZ-13	CGMP-MEDIATED SIGNALING	FZD2|FZD7|FZD1	Q14332|O75084|Q9UP38
SNTB1-1	G-PROTEIN SIGNALING, COUPLED TO CGMP NUCLEOTIDE SECOND MESSENGER	FZD2|FZD7|FZD1	Q14332|O75084|Q9UP38
SNTB2-1	G-PROTEIN SIGNALING, COUPLED TO CGMP NUCLEOTIDE SECOND MESSENGER	FZD2|FZD7|FZD1	Q14332|O75084|Q9UP38
GLUTAMATE SIGNALLING PATHWAY
DLG1-1	GLUTAMATE SIGNALING PATHWAY	GRIN2B|GRIN2C|GRIN2A	Q13224|Q14957|Q12879
DLG2-1	GLUTAMATE SIGNALING PATHWAY	GRIN2B|GRIN2C|GRIN2A	Q13224|Q14957|Q12879
DLG3-1	GLUTAMATE SIGNALING PATHWAY	GRIN2B|GRIN2C|GRIN2A	Q13224|Q14957|Q12879
DLG4-1	GLUTAMATE SIGNALING PATHWAY	GRIN2B|GRIN2C|GRIN2A	Q13224|Q14957|Q12879
GIPC3-1	GLUTAMATE SIGNALING PATHWAY	GRIN2B|GRIN2C|GRIN2A	Q13224|Q14957|Q12879
MAGI2-5	GLUTAMATE SIGNALING PATHWAY	GRIN2B|GRIN2C|GRIN2A	Q13224|Q14957|Q12879
MAGI3-5	GLUTAMATE SIGNALING PATHWAY	GRIN2B|GRIN2C|GRIN2A	Q13224|Q14957|Q12879
PDZD9-1	GLUTAMATE SIGNALING PATHWAY	GRIN2B|GRIN2C|GRIN2A	Q13224|Q14957|Q12879
RIMS1-1	GLUTAMATE SIGNALING PATHWAY	GRIN2B|GRIN2C|GRIN2A	Q13224|Q14957|Q12879
RIMS2-1	GLUTAMATE SIGNALING PATHWAY	GRIN2B|GRIN2C|GRIN2A	Q13224|Q14957|Q12879
GROWTH FACTOR RECEPTOR SIGNALLING
DLG1-3	NERVE GROWTH FACTOR RECEPTOR SIGNALING PATHWAY	NET1|PRKCA|ITSN1|NFKBIA|MAPK12|YWHAB|OBSCN|ADAM17|UBC|MAPK11|RPS6KA5|MAP2K2|RPS6KB2|ADRBK1	Q7Z628|P17252|Q15811|P25963|P53778|P31946|Q5VST9|P78536|P0CG48|Q15759|O75582|P36507|Q9UBS0|P25098
DLG2-3	NERVE GROWTH FACTOR RECEPTOR SIGNALING PATHWAY	NET1|PRKCA|ITSN1|NFKBIA|MAPK12|YWHAB|OBSCN|ADAM17|UBC|MAPK11|RPS6KA5|MAP2K2|RPS6KB2|ADRBK1	Q7Z628|P17252|Q15811|P25963|P53778|P31946|Q5VST9|P78536|P0CG48|Q15759|O75582|P36507|Q9UBS0|P25098
DLG3-3	NERVE GROWTH FACTOR RECEPTOR SIGNALING PATHWAY	NET1|PRKCA|ITSN1|NFKBIA|MAPK12|YWHAB|OBSCN|ADAM17|UBC|MAPK11|RPS6KA5|MAP2K2|RPS6KB2|ADRBK1	Q7Z628|P17252|Q15811|P25963|P53778|P31946|Q5VST9|P78536|P0CG48|Q15759|O75582|P36507|Q9UBS0|P25098
DLG4-3	NERVE GROWTH FACTOR RECEPTOR SIGNALING PATHWAY	NET1|PRKCA|ITSN1|NFKBIA|MAPK12|YWHAB|OBSCN|ADAM17|UBC|MAPK11|RPS6KA5|MAP2K2|RPS6KB2|ADRBK1	Q7Z628|P17252|Q15811|P25963|P53778|P31946|Q5VST9|P78536|P0CG48|Q15759|O75582|P36507|Q9UBS0|P25098
GRIP2-3	PLATELET-DERIVED GROWTH FACTOR RECEPTOR SIGNALING PATHWAY	PDGFRB|PDGFRA|NRP1	P09619|P16234|O14786
IL16-1	NERVE GROWTH FACTOR RECEPTOR SIGNALING PATHWAY	NET1	Q7Z628
MAGI3-5	NERVE GROWTH FACTOR RECEPTOR SIGNALING PATHWAY	ARHGEF16|VAV3|MCF2L|NET1|ABR|ADAM17	Q5VV41|Q9UKW4|O15068|Q7Z628|Q12979|P78536
PDLIM3-1	PLATELET-DERIVED GROWTH FACTOR RECEPTOR SIGNALING PATHWAY	PDGFRB|PDGFRA|NRP1	P09619|P16234|O14786
PDLIM5-1	PLATELET-DERIVED GROWTH FACTOR RECEPTOR SIGNALING PATHWAY	PDGFRB|PDGFRA|PDGFA	P09619|P16234|P04085
PDLIM7-1	PLATELET-DERIVED GROWTH FACTOR RECEPTOR SIGNALING PATHWAY	PDGFRB|PDGFRA	P09619|P16234
SCRIB-2	NERVE GROWTH FACTOR RECEPTOR SIGNALING PATHWAY	ARHGEF16|KALRN|NET1|ABR|MAPK12|OBSCN|ADAM17	Q5VV41|O60229|Q7Z628|Q12979|P53778|Q5VST9|P78536
SCRIB-4	NERVE GROWTH FACTOR RECEPTOR SIGNALING PATHWAY	ARHGEF16|KALRN|PDE1A|RPS6KA3|NET1|SOS2|MAPK12|FGD4|ARHGEF7|ADAM17	Q5VV41|O60229|P54750|P51812|Q7Z628|Q07890|P53778|Q96M96|Q14155|P78536
HIPPO SIGNALLING CASCADE
APBA2-2	HIPPO SIGNALING CASCADE	WWTR1|YAP1	Q9GZV5|P46937
APBA3-2	HIPPO SIGNALING CASCADE	WWTR1|YAP1	Q9GZV5|P46937
CYTIP-1	HIPPO SIGNALING CASCADE	WWTR1|YAP1	Q9GZV5|P46937
FRMPD2-2	HIPPO SIGNALING CASCADE	WWTR1|YAP1	Q9GZV5|P46937
GRIP1-7	HIPPO SIGNALING CASCADE	WWTR1|YAP1	Q9GZV5|P46937
GRIP2-7	HIPPO SIGNALING CASCADE	WWTR1|YAP1	Q9GZV5|P46937
MPDZ-12	HIPPO SIGNALING CASCADE	WWTR1|YAP1	Q9GZV5|P46937
MPDZ-8	HIPPO SIGNALING CASCADE	WWTR1|YAP1	Q9GZV5|P46937
PARD3-1	HIPPO SIGNALING CASCADE	WWTR1|YAP1	Q9GZV5|P46937
PREX1-1	HIPPO SIGNALING CASCADE	WWTR1|YAP1	Q9GZV5|P46937
RAPGEF6-1	HIPPO SIGNALING CASCADE	WWTR1|YAP1	Q9GZV5|P46937
SCRIB-2	HIPPO SIGNALING CASCADE	WWTR1|YAP1	Q9GZV5|P46937
USH1C-2	HIPPO SIGNALING CASCADE	WWTR1|YAP1	Q9GZV5|P46937
WHRN-1	HIPPO SIGNALING CASCADE	WWTR1|YAP1	Q9GZV5|P46937
INDUCTION OF APOPTOSIS BY EXTRACELLULAR SIGNALS
DLG1-1	INDUCTION OF APOPTOSIS BY EXTRACELLULAR SIGNALS	ARHGEF16|KALRN|NET1|FAS|ABR|SOS2|FGD4|OBSCN	Q5VV41|O60229|Q7Z628|P25445|Q12979|Q07890|Q96M96|Q5VST9
DLG2-1	INDUCTION OF APOPTOSIS BY EXTRACELLULAR SIGNALS	ARHGEF16|KALRN|NET1|FAS|ABR|SOS2|FGD4|OBSCN	Q5VV41|O60229|Q7Z628|P25445|Q12979|Q07890|Q96M96|Q5VST9
DLG3-1	INDUCTION OF APOPTOSIS BY EXTRACELLULAR SIGNALS	ARHGEF16|KALRN|NET1|FAS|ABR|SOS2|FGD4|OBSCN	Q5VV41|O60229|Q7Z628|P25445|Q12979|Q07890|Q96M96|Q5VST9
DLG4-1	INDUCTION OF APOPTOSIS BY EXTRACELLULAR SIGNALS	ARHGEF16|KALRN|NET1|FAS|ABR|SOS2|FGD4|OBSCN	Q5VV41|O60229|Q7Z628|P25445|Q12979|Q07890|Q96M96|Q5VST9
IL16-1	INDUCTION OF APOPTOSIS BY EXTRACELLULAR SIGNALS	NET1	Q7Z628
MAGI3-5	INDUCTION OF APOPTOSIS BY EXTRACELLULAR SIGNALS	ARHGEF16|VAV3|MCF2L|NET1|ABR	Q5VV41|Q9UKW4|O15068|Q7Z628|Q12979
SCRIB-2	INDUCTION OF APOPTOSIS BY EXTRACELLULAR SIGNALS	ARHGEF16|KALRN|NET1|ABR|OBSCN	Q5VV41|O60229|Q7Z628|Q12979|Q5VST9
INITIATION OF VIRAL INFECTION
LIMK1-1	INITIATION OF VIRAL INFECTION	ZNF639	Q9UID6
MAGI1-1	INITIATION OF VIRAL INFECTION	PVRL1	Q15223
MAGI3-1	INITIATION OF VIRAL INFECTION	PVRL1	Q15223
TJP2-2	INITIATION OF VIRAL INFECTION	PSIP1	O75475
TJP3-2	INITIATION OF VIRAL INFECTION	PSIP1	O75475
ION HOMEOSTASIS
DLG1-1	ION HOMEOSTASIS	ATP2B2|CACNG4|FBXL5|SCN5A|KCNMB2|GRIN1|PDGFRA|SLC11A1|ATP6V1H|C3AR1|CACNG2|ATP6V0D2|ATP1A4	Q01814|Q9UBN1|Q9UKA1|Q14524|Q9Y691|Q05586|P16234|P49279|Q9UI12|Q16581|Q9Y698|Q8N8Y2|Q13733
DLG1-1	CELLULAR ION HOMEOSTASIS	ATP2B2|CACNG2|CACNG4|ATP6V0D2|SCN5A|PDGFRA|GRIN1|KCNMB2|ATP6V1H|SLC11A1|ATP1A4|C3AR1	Q01814|Q9Y698|Q9UBN1|Q8N8Y2|Q14524|P16234|Q05586|Q9Y691|Q9UI12|P49279|Q13733|Q16581
DLG1-1	CELLULAR CHEMICAL HOMEOSTASIS	ATP2B2|CACNG2|CACNG4|ATP6V0D2|SCN5A|PDGFRA|GRIN1|KCNMB2|ATP6V1H|SLC11A1|ATP1A4|C3AR1	Q01814|Q9Y698|Q9UBN1|Q8N8Y2|Q14524|P16234|Q05586|Q9Y691|Q9UI12|P49279|Q13733|Q16581
DLG1-1	REGULATION OF MEMBRANE POTENTIAL	CACNG2|CACNG4|SCN5A|GRIN1|KCNMB2	Q9Y698|Q9UBN1|Q14524|Q05586|Q9Y691
DLG1-1	MEMBRANE DEPOLARIZATION	CACNG2|CACNG4|SCN5A	Q9Y698|Q9UBN1|Q14524
DLG1-2	ION HOMEOSTASIS	ATP2B2|CACNG4|FBXL5|SCN5A|GRIN1|PDGFRA|KCNMB2|ATP6V1H|CUTC|C3AR1|KCNMA1|CACNG2|ATP6V1D|ATP6V0D2|SLC40A1|ATP1A4	Q01814|Q9UBN1|Q9UKA1|Q14524|Q05586|P16234|Q9Y691|Q9UI12|Q9NTM9|Q16581|Q12791|Q9Y698|Q9Y5K8|Q8N8Y2|Q9NP59|Q13733
DLG1-2	REGULATION OF MEMBRANE POTENTIAL	CACNG2|CACNG4|SCN5A|KCNMB2|GRIN1|KCNMA1	Q9Y698|Q9UBN1|Q14524|Q9Y691|Q05586|Q12791
DLG1-2	CELLULAR ION HOMEOSTASIS	ATP2B2|CACNG4|SCN5A|GRIN1|PDGFRA|KCNMB2|ATP6V1H|C3AR1|KCNMA1|CACNG2|ATP6V1D|ATP6V0D2|SLC40A1|ATP1A4	Q01814|Q9UBN1|Q14524|Q05586|P16234|Q9Y691|Q9UI12|Q16581|Q12791|Q9Y698|Q9Y5K8|Q8N8Y2|Q9NP59|Q13733
DLG1-2	CELLULAR CHEMICAL HOMEOSTASIS	ATP2B2|CACNG4|SCN5A|GRIN1|PDGFRA|KCNMB2|ATP6V1H|C3AR1|KCNMA1|CACNG2|ATP6V1D|ATP6V0D2|SLC40A1|ATP1A4	Q01814|Q9UBN1|Q14524|Q05586|P16234|Q9Y691|Q9UI12|Q16581|Q12791|Q9Y698|Q9Y5K8|Q8N8Y2|Q9NP59|Q13733
DLG2-1	ION HOMEOSTASIS	ATP2B2|CACNG4|FBXL5|SCN5A|KCNMB2|GRIN1|PDGFRA|SLC11A1|ATP6V1H|C3AR1|CACNG2|ATP6V0D2|ATP1A4	Q01814|Q9UBN1|Q9UKA1|Q14524|Q9Y691|Q05586|P16234|P49279|Q9UI12|Q16581|Q9Y698|Q8N8Y2|Q13733
DLG2-1	CELLULAR ION HOMEOSTASIS	ATP2B2|CACNG2|CACNG4|ATP6V0D2|SCN5A|PDGFRA|GRIN1|KCNMB2|ATP6V1H|SLC11A1|ATP1A4|C3AR1	Q01814|Q9Y698|Q9UBN1|Q8N8Y2|Q14524|P16234|Q05586|Q9Y691|Q9UI12|P49279|Q13733|Q16581
DLG2-1	CELLULAR CHEMICAL HOMEOSTASIS	ATP2B2|CACNG2|CACNG4|ATP6V0D2|SCN5A|PDGFRA|GRIN1|KCNMB2|ATP6V1H|SLC11A1|ATP1A4|C3AR1	Q01814|Q9Y698|Q9UBN1|Q8N8Y2|Q14524|P16234|Q05586|Q9Y691|Q9UI12|P49279|Q13733|Q16581
DLG2-1	REGULATION OF MEMBRANE POTENTIAL	CACNG2|CACNG4|SCN5A|GRIN1|KCNMB2	Q9Y698|Q9UBN1|Q14524|Q05586|Q9Y691
DLG2-1	MEMBRANE DEPOLARIZATION	CACNG2|CACNG4|SCN5A	Q9Y698|Q9UBN1|Q14524
DLG2-2	ION HOMEOSTASIS	ATP2B2|CACNG4|FBXL5|SCN5A|GRIN1|PDGFRA|KCNMB2|ATP6V1H|CUTC|C3AR1|KCNMA1|CACNG2|ATP6V1D|ATP6V0D2|SLC40A1|ATP1A4	Q01814|Q9UBN1|Q9UKA1|Q14524|Q05586|P16234|Q9Y691|Q9UI12|Q9NTM9|Q16581|Q12791|Q9Y698|Q9Y5K8|Q8N8Y2|Q9NP59|Q13733
DLG2-2	REGULATION OF MEMBRANE POTENTIAL	CACNG2|CACNG4|SCN5A|KCNMB2|GRIN1|KCNMA1	Q9Y698|Q9UBN1|Q14524|Q9Y691|Q05586|Q12791
DLG2-2	CELLULAR ION HOMEOSTASIS	ATP2B2|CACNG4|SCN5A|GRIN1|PDGFRA|KCNMB2|ATP6V1H|C3AR1|KCNMA1|CACNG2|ATP6V1D|ATP6V0D2|SLC40A1|ATP1A4	Q01814|Q9UBN1|Q14524|Q05586|P16234|Q9Y691|Q9UI12|Q16581|Q12791|Q9Y698|Q9Y5K8|Q8N8Y2|Q9NP59|Q13733
DLG2-2	CELLULAR CHEMICAL HOMEOSTASIS	ATP2B2|CACNG4|SCN5A|GRIN1|PDGFRA|KCNMB2|ATP6V1H|C3AR1|KCNMA1|CACNG2|ATP6V1D|ATP6V0D2|SLC40A1|ATP1A4	Q01814|Q9UBN1|Q14524|Q05586|P16234|Q9Y691|Q9UI12|Q16581|Q12791|Q9Y698|Q9Y5K8|Q8N8Y2|Q9NP59|Q13733
DLG3-1	ION HOMEOSTASIS	ATP2B2|CACNG4|FBXL5|SCN5A|KCNMB2|GRIN1|PDGFRA|SLC11A1|ATP6V1H|C3AR1|CACNG2|ATP6V0D2|ATP1A4	Q01814|Q9UBN1|Q9UKA1|Q14524|Q9Y691|Q05586|P16234|P49279|Q9UI12|Q16581|Q9Y698|Q8N8Y2|Q13733
DLG3-1	CELLULAR ION HOMEOSTASIS	ATP2B2|CACNG2|CACNG4|ATP6V0D2|SCN5A|PDGFRA|GRIN1|KCNMB2|ATP6V1H|SLC11A1|ATP1A4|C3AR1	Q01814|Q9Y698|Q9UBN1|Q8N8Y2|Q14524|P16234|Q05586|Q9Y691|Q9UI12|P49279|Q13733|Q16581
DLG3-1	CELLULAR CHEMICAL HOMEOSTASIS	ATP2B2|CACNG2|CACNG4|ATP6V0D2|SCN5A|PDGFRA|GRIN1|KCNMB2|ATP6V1H|SLC11A1|ATP1A4|C3AR1	Q01814|Q9Y698|Q9UBN1|Q8N8Y2|Q14524|P16234|Q05586|Q9Y691|Q9UI12|P49279|Q13733|Q16581
DLG3-1	REGULATION OF MEMBRANE POTENTIAL	CACNG2|CACNG4|SCN5A|GRIN1|KCNMB2	Q9Y698|Q9UBN1|Q14524|Q05586|Q9Y691
DLG3-1	MEMBRANE DEPOLARIZATION	CACNG2|CACNG4|SCN5A	Q9Y698|Q9UBN1|Q14524
DLG3-2	ION HOMEOSTASIS	ATP2B2|CACNG4|FBXL5|SCN5A|GRIN1|PDGFRA|KCNMB2|ATP6V1H|CUTC|C3AR1|KCNMA1|CACNG2|ATP6V1D|ATP6V0D2|SLC40A1|ATP1A4	Q01814|Q9UBN1|Q9UKA1|Q14524|Q05586|P16234|Q9Y691|Q9UI12|Q9NTM9|Q16581|Q12791|Q9Y698|Q9Y5K8|Q8N8Y2|Q9NP59|Q13733
DLG3-2	REGULATION OF MEMBRANE POTENTIAL	CACNG2|CACNG4|SCN5A|KCNMB2|GRIN1|KCNMA1	Q9Y698|Q9UBN1|Q14524|Q9Y691|Q05586|Q12791
DLG3-2	CELLULAR ION HOMEOSTASIS	ATP2B2|CACNG4|SCN5A|GRIN1|PDGFRA|KCNMB2|ATP6V1H|C3AR1|KCNMA1|CACNG2|ATP6V1D|ATP6V0D2|SLC40A1|ATP1A4	Q01814|Q9UBN1|Q14524|Q05586|P16234|Q9Y691|Q9UI12|Q16581|Q12791|Q9Y698|Q9Y5K8|Q8N8Y2|Q9NP59|Q13733
DLG3-2	CELLULAR CHEMICAL HOMEOSTASIS	ATP2B2|CACNG4|SCN5A|GRIN1|PDGFRA|KCNMB2|ATP6V1H|C3AR1|KCNMA1|CACNG2|ATP6V1D|ATP6V0D2|SLC40A1|ATP1A4	Q01814|Q9UBN1|Q14524|Q05586|P16234|Q9Y691|Q9UI12|Q16581|Q12791|Q9Y698|Q9Y5K8|Q8N8Y2|Q9NP59|Q13733
DLG4-1	ION HOMEOSTASIS	ATP2B2|CACNG4|FBXL5|SCN5A|KCNMB2|GRIN1|PDGFRA|SLC11A1|ATP6V1H|C3AR1|CACNG2|ATP6V0D2|ATP1A4	Q01814|Q9UBN1|Q9UKA1|Q14524|Q9Y691|Q05586|P16234|P49279|Q9UI12|Q16581|Q9Y698|Q8N8Y2|Q13733
DLG4-1	CELLULAR ION HOMEOSTASIS	ATP2B2|CACNG2|CACNG4|ATP6V0D2|SCN5A|PDGFRA|GRIN1|KCNMB2|ATP6V1H|SLC11A1|ATP1A4|C3AR1	Q01814|Q9Y698|Q9UBN1|Q8N8Y2|Q14524|P16234|Q05586|Q9Y691|Q9UI12|P49279|Q13733|Q16581
DLG4-1	CELLULAR CHEMICAL HOMEOSTASIS	ATP2B2|CACNG2|CACNG4|ATP6V0D2|SCN5A|PDGFRA|GRIN1|KCNMB2|ATP6V1H|SLC11A1|ATP1A4|C3AR1	Q01814|Q9Y698|Q9UBN1|Q8N8Y2|Q14524|P16234|Q05586|Q9Y691|Q9UI12|P49279|Q13733|Q16581
DLG4-1	REGULATION OF MEMBRANE POTENTIAL	CACNG2|CACNG4|SCN5A|GRIN1|KCNMB2	Q9Y698|Q9UBN1|Q14524|Q05586|Q9Y691
DLG4-1	MEMBRANE DEPOLARIZATION	CACNG2|CACNG4|SCN5A	Q9Y698|Q9UBN1|Q14524
DLG4-2	ION HOMEOSTASIS	ATP2B2|CACNG4|FBXL5|SCN5A|GRIN1|PDGFRA|KCNMB2|ATP6V1H|CUTC|C3AR1|KCNMA1|CACNG2|ATP6V1D|ATP6V0D2|SLC40A1|ATP1A4	Q01814|Q9UBN1|Q9UKA1|Q14524|Q05586|P16234|Q9Y691|Q9UI12|Q9NTM9|Q16581|Q12791|Q9Y698|Q9Y5K8|Q8N8Y2|Q9NP59|Q13733
DLG4-2	REGULATION OF MEMBRANE POTENTIAL	CACNG2|CACNG4|SCN5A|KCNMB2|GRIN1|KCNMA1	Q9Y698|Q9UBN1|Q14524|Q9Y691|Q05586|Q12791
DLG4-2	CELLULAR ION HOMEOSTASIS	ATP2B2|CACNG4|SCN5A|GRIN1|PDGFRA|KCNMB2|ATP6V1H|C3AR1|KCNMA1|CACNG2|ATP6V1D|ATP6V0D2|SLC40A1|ATP1A4	Q01814|Q9UBN1|Q14524|Q05586|P16234|Q9Y691|Q9UI12|Q16581|Q12791|Q9Y698|Q9Y5K8|Q8N8Y2|Q9NP59|Q13733
DLG4-2	CELLULAR CHEMICAL HOMEOSTASIS	ATP2B2|CACNG4|SCN5A|GRIN1|PDGFRA|KCNMB2|ATP6V1H|C3AR1|KCNMA1|CACNG2|ATP6V1D|ATP6V0D2|SLC40A1|ATP1A4	Q01814|Q9UBN1|Q14524|Q05586|P16234|Q9Y691|Q9UI12|Q16581|Q12791|Q9Y698|Q9Y5K8|Q8N8Y2|Q9NP59|Q13733
IL16-1	MEMBRANE DEPOLARIZATION	SCN5A	Q14524
IL16-1	REGULATION OF MEMBRANE POTENTIAL	SCN5A	Q14524
IL16-1	CELLULAR ION HOMEOSTASIS	SCN5A	Q14524
IL16-1	CELLULAR CHEMICAL HOMEOSTASIS	SCN5A	Q14524
LIN7B-1	CELLULAR ION HOMEOSTASIS	ATP2B2|CACNG4|CALCA|SCN5A|PDGFRA|KCNMB2|SLC11A1|ATP6V1H|FLVCR1|CACNG2|RHAG|CLDN16|ATP6V0D2|SLC40A1|ATP1A4	Q01814|Q9UBN1|P01258|Q14524|P16234|Q9Y691|P49279|Q9UI12|Q9Y5Y0|Q9Y698|Q02094|Q9Y5I7|Q8N8Y2|Q9NP59|Q13733
LIN7C-1	CELLULAR ION HOMEOSTASIS	ATP2B2|CACNG4|CALCA|SCN5A|PDGFRA|KCNMB2|SLC11A1|ATP6V1H|FLVCR1|CACNG2|RHAG|CLDN16|ATP6V0D2|SLC40A1|ATP1A4	Q01814|Q9UBN1|P01258|Q14524|P16234|Q9Y691|P49279|Q9UI12|Q9Y5Y0|Q9Y698|Q02094|Q9Y5I7|Q8N8Y2|Q9NP59|Q13733
MPDZ-10	REGULATION OF MEMBRANE POTENTIAL	KCND2|CACNG2|CACNG4|KCNMB2|PRX|CACNA1E	Q9NZV8|Q9Y698|Q9UBN1|Q9Y691|Q9BXM0|Q15878
MPDZ-10	CELLULAR ION HOMEOSTASIS	KCND2|CACNG2|CACNG4|STEAP3|HTR2A|KCNMB2|DRD3|HTR2C|PRX|CACNA1E	Q9NZV8|Q9Y698|Q9UBN1|Q658P3|P28223|Q9Y691|P35462|P28335|Q9BXM0|Q15878
MPDZ-10	CELLULAR CHEMICAL HOMEOSTASIS	KCND2|CACNG2|CACNG4|STEAP3|HTR2A|KCNMB2|DRD3|HTR2C|PRX|CACNA1E	Q9NZV8|Q9Y698|Q9UBN1|Q658P3|P28223|Q9Y691|P35462|P28335|Q9BXM0|Q15878
MPDZ-10	MEMBRANE DEPOLARIZATION	CACNG2|CACNG4|CACNA1E	Q9Y698|Q9UBN1|Q15878
MPDZ-10	ION HOMEOSTASIS	KCND2|CACNG2|CACNG4|STEAP3|HTR2A|KCNMB2|DRD3|HTR2C|PRX|CACNA1E	Q9NZV8|Q9Y698|Q9UBN1|Q658P3|P28223|Q9Y691|P35462|P28335|Q9BXM0|Q15878
PDLIM7-1	CELLULAR CATION HOMEOSTASIS	PDGFRA|ATP6V0E1	P16234|O15342
PDZD2-6	CELLULAR CATION HOMEOSTASIS	CALCA|ATP6V0E1	P01258|O15342
PDZD2-6	CELLULAR ION HOMEOSTASIS	CALCA|ATP6V0E1	P01258|O15342
PDZD2-6	CELLULAR CHEMICAL HOMEOSTASIS	CALCA|ATP6V0E1	P01258|O15342
PDZD2-6	ION HOMEOSTASIS	CALCA|ATP6V0E1	P01258|O15342
TAX1BP3-1	CELLULAR ION HOMEOSTASIS	ATP7A|KCND2|ATP2B2|CALCA|SCN5A|CCL19|PDGFRA|CACNA1C|HTR2C|FLVCR1|ATP6V1B1	Q04656|Q9NZV8|Q01814|P01258|Q14524|Q99731|P16234|Q13936|P28335|Q9Y5Y0|P15313
TAX1BP3-1	CELLULAR CHEMICAL HOMEOSTASIS	ATP7A|KCND2|ATP2B2|CALCA|SCN5A|CCL19|PDGFRA|CACNA1C|HTR2C|FLVCR1|ATP6V1B1	Q04656|Q9NZV8|Q01814|P01258|Q14524|Q99731|P16234|Q13936|P28335|Q9Y5Y0|P15313
TAX1BP3-1	ION HOMEOSTASIS	ATP7A|KCND2|ATP2B2|CALCA|SCN5A|CCL19|PDGFRA|CACNA1C|HTR2C|FLVCR1|ATP6V1B1	Q04656|Q9NZV8|Q01814|P01258|Q14524|Q99731|P16234|Q13936|P28335|Q9Y5Y0|P15313
TAX1BP3-1	CELLULAR CATION HOMEOSTASIS	ATP7A|ATP2B2|CALCA|CCL19|PDGFRA|CACNA1C|HTR2C|FLVCR1|ATP6V1B1	Q04656|Q01814|P01258|Q99731|P16234|Q13936|P28335|Q9Y5Y0|P15313
ION RESPONSE
IL16-1	RESPONSE TO CALCIUM ION	SCN5A	Q14524
IL16-1	RESPONSE TO METAL ION	SCN5A	Q14524
SNTB1-1	RESPONSE TO CALCIUM ION	FGG|SCN5A|ANXA11|KCNMB2|RYR2|TNNT2|KCNMA1	P02679|Q14524|P50995|Q9Y691|Q92736|P45379|Q12791
SNTB1-1	RESPONSE TO METAL ION	FGG|SCN5A|ANXA11|KCNMB2|HAAO|RYR2|TNNT2|KCNMA1	P02679|Q14524|P50995|Q9Y691|P46952|Q92736|P45379|Q12791
SNTB2-1	RESPONSE TO CALCIUM ION	FGG|SCN5A|ANXA11|KCNMB2|RYR2|TNNT2|KCNMA1	P02679|Q14524|P50995|Q9Y691|Q92736|P45379|Q12791
SNTB2-1	RESPONSE TO METAL ION	FGG|SCN5A|ANXA11|KCNMB2|HAAO|RYR2|TNNT2|KCNMA1	P02679|Q14524|P50995|Q9Y691|P46952|Q92736|P45379|Q12791
ION TRANSPORT
DLG1-1	METAL ION TRANSPORT	ATP2B2|KCNB2|CACNG3|SCN5A|KCNMB2|GRIN1|KCNJ12|RAMP1|SLC11A1|ATP6V1H|TRPM1|ATP1A2|ATP1A3|ATP6V0D2|CACNG8|SLC20A2|ATP1A4|ATP1A1|KCNJ2|SCN4A	Q01814|Q92953|O60359|Q14524|Q9Y691|Q05586|Q14500|O60894|P49279|Q9UI12|Q7Z4N2|P50993|P13637|Q8N8Y2|Q8WXS5|Q08357|Q13733|P05023|P63252|P35499
DLG1-1	CATION TRANSPORT	ATP2B2|KCNB2|CACNG3|SCN5A|KCNMB2|GRIN1|KCNJ12|RAMP1|SLC11A1|ATP6V1H|SLC22A5|TRPM1|ATP1A2|ATP1A3|ATP6V0D2|CACNG8|SLC20A2|ATP1A4|KCNJ2|ATP1A1|SCN4A	Q01814|Q92953|O60359|Q14524|Q9Y691|Q05586|Q14500|O60894|P49279|Q9UI12|O76082|Q7Z4N2|P50993|P13637|Q8N8Y2|Q8WXS5|Q08357|Q13733|P63252|P05023|P35499
DLG1-1	ION TRANSMEMBRANE TRANSPORT	ATP2B2|ATP2B4|KCNB2|CACNG3|SCN5A|KCNMB2|GRIN1|KCNJ12|SLC11A1|ATP2B1|ATP2B3|TRPM1|ATP1A2|ATP1A3|CACNG8|ABCC3|SLC20A2|ATP1A4|ATP1A1|KCNJ2	Q01814|P23634|Q92953|O60359|Q14524|Q9Y691|Q05586|Q14500|P49279|P20020|Q16720|Q7Z4N2|P50993|P13637|Q8WXS5|O15438|Q08357|Q13733|P05023|P63252
DLG1-1	SODIUM ION TRANSMEMBRANE TRANSPORT	ATP1A2|SCN5A|ATP1A3|SLC20A2|ATP1A4|ATP1A1	P50993|Q14524|P13637|Q08357|Q13733|P05023
DLG1-1	SODIUM ION TRANSPORT	ATP1A2|SCN5A|ATP1A3|SLC20A2|ATP1A4|ATP1A1|SCN4A	P50993|Q14524|P13637|Q08357|Q13733|P05023|P35499
DLG1-1	POTASSIUM ION TRANSMEMBRANE TRANSPORT	ATP1A2|KCNB2|ATP1A3|KCNMB2|KCNJ12|ATP1A4|KCNJ2|ATP1A1	P50993|Q92953|P13637|Q9Y691|Q14500|Q13733|P63252|P05023
DLG1-1	CELLULAR POTASSIUM ION TRANSPORT	ATP1A2|KCNB2|ATP1A3|KCNMB2|KCNJ12|ATP1A4|KCNJ2|ATP1A1	P50993|Q92953|P13637|Q9Y691|Q14500|Q13733|P63252|P05023
DLG1-1	POTASSIUM ION TRANSPORT	ATP1A2|KCNB2|ATP1A3|KCNMB2|KCNJ12|ATP1A4|KCNJ2|ATP1A1	P50993|Q92953|P13637|Q9Y691|Q14500|Q13733|P63252|P05023
DLG1-1	MONOVALENT INORGANIC CATION TRANSPORT	ATP1A2|KCNB2|SCN5A|ATP1A3|KCNMB2|KCNJ12|SLC20A2|ATP1A4|KCNJ2|ATP1A1|SCN4A	P50993|Q92953|Q14524|P13637|Q9Y691|Q14500|Q08357|Q13733|P63252|P05023|P35499
DLG1-2	METAL ION TRANSPORT	ATP2B2|SCN5A|CACNG3|KCNB2|GRIN1|KCNMB2|KCNJ12|RAMP1|ATP6V1H|CUTC|KCNK2|KCNMA1|TRPM1|ATP6V1D|ATP1A2|ATP6V0D2|ATP1A3|CACNG8|ATP1A4|KCNJ2|ATP1A1|SCN4A	Q01814|Q14524|O60359|Q92953|Q05586|Q9Y691|Q14500|O60894|Q9UI12|Q9NTM9|O95069|Q12791|Q7Z4N2|Q9Y5K8|P50993|Q8N8Y2|P13637|Q8WXS5|Q13733|P63252|P05023|P35499
DLG1-2	ION TRANSMEMBRANE TRANSPORT	ATP2B2|ATP2B4|SCN5A|CACNG3|KCNB2|GRIN1|VDAC2|KCNMB2|KCNJ12|ATP2B1|KCNK2|VDAC1|KCNMA1|ATP2B3|TRPM1|ATP1A2|ATP11B|ATP1A3|ABCC3|CACNG8|SLC22A4|ATP1A4|KCNJ2|ATP1A1	Q01814|P23634|Q14524|O60359|Q92953|Q05586|P45880|Q9Y691|Q14500|P20020|O95069|P21796|Q12791|Q16720|Q7Z4N2|P50993|Q9Y2G3|P13637|O15438|Q8WXS5|Q9H015|Q13733|P63252|P05023
DLG1-2	CATION TRANSPORT	ATP2B2|SCN5A|CACNG3|KCNB2|GRIN1|KCNMB2|KCNJ12|RAMP1|ATP6V1H|CUTC|SLC22A5|KCNK2|KCNMA1|TRPM1|ATP6V1D|ATP1A2|ATP6V0D2|ATP1A3|CACNG8|SLC22A4|ATP1A4|KCNJ2|ATP1A1|SCN4A	Q01814|Q14524|O60359|Q92953|Q05586|Q9Y691|Q14500|O60894|Q9UI12|Q9NTM9|O76082|O95069|Q12791|Q7Z4N2|Q9Y5K8|P50993|Q8N8Y2|P13637|Q8WXS5|Q9H015|Q13733|P63252|P05023|P35499
DLG1-2	POTASSIUM ION TRANSMEMBRANE TRANSPORT	ATP1A2|KCNB2|ATP1A3|KCNMB2|KCNJ12|ATP1A4|KCNJ2|ATP1A1|KCNK2|KCNMA1	P50993|Q92953|P13637|Q9Y691|Q14500|Q13733|P63252|P05023|O95069|Q12791
DLG1-2	CELLULAR POTASSIUM ION TRANSPORT	ATP1A2|KCNB2|ATP1A3|KCNMB2|KCNJ12|ATP1A4|KCNJ2|ATP1A1|KCNK2|KCNMA1	P50993|Q92953|P13637|Q9Y691|Q14500|Q13733|P63252|P05023|O95069|Q12791
DLG1-2	POTASSIUM ION TRANSPORT	ATP1A2|KCNB2|ATP1A3|KCNMB2|KCNJ12|ATP1A4|KCNJ2|ATP1A1|KCNK2|KCNMA1	P50993|Q92953|P13637|Q9Y691|Q14500|Q13733|P63252|P05023|O95069|Q12791
DLG1-2	MONOVALENT INORGANIC CATION TRANSPORT	ATP1A2|SCN5A|KCNB2|ATP1A3|KCNMB2|KCNJ12|ATP1A4|KCNJ2|ATP1A1|KCNK2|SCN4A|KCNMA1	P50993|Q14524|Q92953|P13637|Q9Y691|Q14500|Q13733|P63252|P05023|O95069|P35499|Q12791
DLG1-2	SODIUM ION TRANSMEMBRANE TRANSPORT	ATP1A2|SCN5A|ATP1A3|ATP1A4|ATP1A1	P50993|Q14524|P13637|Q13733|P05023
DLG1-2	SODIUM ION TRANSPORT	ATP1A2|SCN5A|ATP1A3|ATP1A4|ATP1A1|SCN4A	P50993|Q14524|P13637|Q13733|P05023|P35499
DLG2-1	METAL ION TRANSPORT	ATP2B2|KCNB2|CACNG3|SCN5A|KCNMB2|GRIN1|KCNJ12|RAMP1|SLC11A1|ATP6V1H|TRPM1|ATP1A2|ATP1A3|ATP6V0D2|CACNG8|SLC20A2|ATP1A4|ATP1A1|KCNJ2|SCN4A	Q01814|Q92953|O60359|Q14524|Q9Y691|Q05586|Q14500|O60894|P49279|Q9UI12|Q7Z4N2|P50993|P13637|Q8N8Y2|Q8WXS5|Q08357|Q13733|P05023|P63252|P35499
DLG2-1	CATION TRANSPORT	ATP2B2|KCNB2|CACNG3|SCN5A|KCNMB2|GRIN1|KCNJ12|RAMP1|SLC11A1|ATP6V1H|SLC22A5|TRPM1|ATP1A2|ATP1A3|ATP6V0D2|CACNG8|SLC20A2|ATP1A4|KCNJ2|ATP1A1|SCN4A	Q01814|Q92953|O60359|Q14524|Q9Y691|Q05586|Q14500|O60894|P49279|Q9UI12|O76082|Q7Z4N2|P50993|P13637|Q8N8Y2|Q8WXS5|Q08357|Q13733|P63252|P05023|P35499
DLG2-1	ION TRANSMEMBRANE TRANSPORT	ATP2B2|ATP2B4|KCNB2|CACNG3|SCN5A|KCNMB2|GRIN1|KCNJ12|SLC11A1|ATP2B1|ATP2B3|TRPM1|ATP1A2|ATP1A3|CACNG8|ABCC3|SLC20A2|ATP1A4|ATP1A1|KCNJ2	Q01814|P23634|Q92953|O60359|Q14524|Q9Y691|Q05586|Q14500|P49279|P20020|Q16720|Q7Z4N2|P50993|P13637|Q8WXS5|O15438|Q08357|Q13733|P05023|P63252
DLG2-1	SODIUM ION TRANSMEMBRANE TRANSPORT	ATP1A2|SCN5A|ATP1A3|SLC20A2|ATP1A4|ATP1A1	P50993|Q14524|P13637|Q08357|Q13733|P05023
DLG2-1	SODIUM ION TRANSPORT	ATP1A2|SCN5A|ATP1A3|SLC20A2|ATP1A4|ATP1A1|SCN4A	P50993|Q14524|P13637|Q08357|Q13733|P05023|P35499
DLG2-1	POTASSIUM ION TRANSMEMBRANE TRANSPORT	ATP1A2|KCNB2|ATP1A3|KCNMB2|KCNJ12|ATP1A4|KCNJ2|ATP1A1	P50993|Q92953|P13637|Q9Y691|Q14500|Q13733|P63252|P05023
DLG2-1	CELLULAR POTASSIUM ION TRANSPORT	ATP1A2|KCNB2|ATP1A3|KCNMB2|KCNJ12|ATP1A4|KCNJ2|ATP1A1	P50993|Q92953|P13637|Q9Y691|Q14500|Q13733|P63252|P05023
DLG2-1	POTASSIUM ION TRANSPORT	ATP1A2|KCNB2|ATP1A3|KCNMB2|KCNJ12|ATP1A4|KCNJ2|ATP1A1	P50993|Q92953|P13637|Q9Y691|Q14500|Q13733|P63252|P05023
DLG2-1	MONOVALENT INORGANIC CATION TRANSPORT	ATP1A2|KCNB2|SCN5A|ATP1A3|KCNMB2|KCNJ12|SLC20A2|ATP1A4|KCNJ2|ATP1A1|SCN4A	P50993|Q92953|Q14524|P13637|Q9Y691|Q14500|Q08357|Q13733|P63252|P05023|P35499
DLG2-2	METAL ION TRANSPORT	ATP2B2|SCN5A|CACNG3|KCNB2|GRIN1|KCNMB2|KCNJ12|RAMP1|ATP6V1H|CUTC|KCNK2|KCNMA1|TRPM1|ATP6V1D|ATP1A2|ATP6V0D2|ATP1A3|CACNG8|ATP1A4|KCNJ2|ATP1A1|SCN4A	Q01814|Q14524|O60359|Q92953|Q05586|Q9Y691|Q14500|O60894|Q9UI12|Q9NTM9|O95069|Q12791|Q7Z4N2|Q9Y5K8|P50993|Q8N8Y2|P13637|Q8WXS5|Q13733|P63252|P05023|P35499
DLG2-2	ION TRANSMEMBRANE TRANSPORT	ATP2B2|ATP2B4|SCN5A|CACNG3|KCNB2|GRIN1|VDAC2|KCNMB2|KCNJ12|ATP2B1|KCNK2|VDAC1|KCNMA1|ATP2B3|TRPM1|ATP1A2|ATP11B|ATP1A3|ABCC3|CACNG8|SLC22A4|ATP1A4|KCNJ2|ATP1A1	Q01814|P23634|Q14524|O60359|Q92953|Q05586|P45880|Q9Y691|Q14500|P20020|O95069|P21796|Q12791|Q16720|Q7Z4N2|P50993|Q9Y2G3|P13637|O15438|Q8WXS5|Q9H015|Q13733|P63252|P05023
DLG2-2	CATION TRANSPORT	ATP2B2|SCN5A|CACNG3|KCNB2|GRIN1|KCNMB2|KCNJ12|RAMP1|ATP6V1H|CUTC|SLC22A5|KCNK2|KCNMA1|TRPM1|ATP6V1D|ATP1A2|ATP6V0D2|ATP1A3|CACNG8|SLC22A4|ATP1A4|KCNJ2|ATP1A1|SCN4A	Q01814|Q14524|O60359|Q92953|Q05586|Q9Y691|Q14500|O60894|Q9UI12|Q9NTM9|O76082|O95069|Q12791|Q7Z4N2|Q9Y5K8|P50993|Q8N8Y2|P13637|Q8WXS5|Q9H015|Q13733|P63252|P05023|P35499
DLG2-2	POTASSIUM ION TRANSMEMBRANE TRANSPORT	ATP1A2|KCNB2|ATP1A3|KCNMB2|KCNJ12|ATP1A4|KCNJ2|ATP1A1|KCNK2|KCNMA1	P50993|Q92953|P13637|Q9Y691|Q14500|Q13733|P63252|P05023|O95069|Q12791
DLG2-2	CELLULAR POTASSIUM ION TRANSPORT	ATP1A2|KCNB2|ATP1A3|KCNMB2|KCNJ12|ATP1A4|KCNJ2|ATP1A1|KCNK2|KCNMA1	P50993|Q92953|P13637|Q9Y691|Q14500|Q13733|P63252|P05023|O95069|Q12791
DLG2-2	POTASSIUM ION TRANSPORT	ATP1A2|KCNB2|ATP1A3|KCNMB2|KCNJ12|ATP1A4|KCNJ2|ATP1A1|KCNK2|KCNMA1	P50993|Q92953|P13637|Q9Y691|Q14500|Q13733|P63252|P05023|O95069|Q12791
DLG2-2	MONOVALENT INORGANIC CATION TRANSPORT	ATP1A2|SCN5A|KCNB2|ATP1A3|KCNMB2|KCNJ12|ATP1A4|KCNJ2|ATP1A1|KCNK2|SCN4A|KCNMA1	P50993|Q14524|Q92953|P13637|Q9Y691|Q14500|Q13733|P63252|P05023|O95069|P35499|Q12791
DLG2-2	SODIUM ION TRANSMEMBRANE TRANSPORT	ATP1A2|SCN5A|ATP1A3|ATP1A4|ATP1A1	P50993|Q14524|P13637|Q13733|P05023
DLG2-2	SODIUM ION TRANSPORT	ATP1A2|SCN5A|ATP1A3|ATP1A4|ATP1A1|SCN4A	P50993|Q14524|P13637|Q13733|P05023|P35499
DLG3-1	METAL ION TRANSPORT	ATP2B2|KCNB2|CACNG3|SCN5A|KCNMB2|GRIN1|KCNJ12|RAMP1|SLC11A1|ATP6V1H|TRPM1|ATP1A2|ATP1A3|ATP6V0D2|CACNG8|SLC20A2|ATP1A4|ATP1A1|KCNJ2|SCN4A	Q01814|Q92953|O60359|Q14524|Q9Y691|Q05586|Q14500|O60894|P49279|Q9UI12|Q7Z4N2|P50993|P13637|Q8N8Y2|Q8WXS5|Q08357|Q13733|P05023|P63252|P35499
DLG3-1	CATION TRANSPORT	ATP2B2|KCNB2|CACNG3|SCN5A|KCNMB2|GRIN1|KCNJ12|RAMP1|SLC11A1|ATP6V1H|SLC22A5|TRPM1|ATP1A2|ATP1A3|ATP6V0D2|CACNG8|SLC20A2|ATP1A4|KCNJ2|ATP1A1|SCN4A	Q01814|Q92953|O60359|Q14524|Q9Y691|Q05586|Q14500|O60894|P49279|Q9UI12|O76082|Q7Z4N2|P50993|P13637|Q8N8Y2|Q8WXS5|Q08357|Q13733|P63252|P05023|P35499
DLG3-1	ION TRANSMEMBRANE TRANSPORT	ATP2B2|ATP2B4|KCNB2|CACNG3|SCN5A|KCNMB2|GRIN1|KCNJ12|SLC11A1|ATP2B1|ATP2B3|TRPM1|ATP1A2|ATP1A3|CACNG8|ABCC3|SLC20A2|ATP1A4|ATP1A1|KCNJ2	Q01814|P23634|Q92953|O60359|Q14524|Q9Y691|Q05586|Q14500|P49279|P20020|Q16720|Q7Z4N2|P50993|P13637|Q8WXS5|O15438|Q08357|Q13733|P05023|P63252
DLG3-1	SODIUM ION TRANSMEMBRANE TRANSPORT	ATP1A2|SCN5A|ATP1A3|SLC20A2|ATP1A4|ATP1A1	P50993|Q14524|P13637|Q08357|Q13733|P05023
DLG3-1	SODIUM ION TRANSPORT	ATP1A2|SCN5A|ATP1A3|SLC20A2|ATP1A4|ATP1A1|SCN4A	P50993|Q14524|P13637|Q08357|Q13733|P05023|P35499
DLG3-1	POTASSIUM ION TRANSMEMBRANE TRANSPORT	ATP1A2|KCNB2|ATP1A3|KCNMB2|KCNJ12|ATP1A4|KCNJ2|ATP1A1	P50993|Q92953|P13637|Q9Y691|Q14500|Q13733|P63252|P05023
DLG3-1	CELLULAR POTASSIUM ION TRANSPORT	ATP1A2|KCNB2|ATP1A3|KCNMB2|KCNJ12|ATP1A4|KCNJ2|ATP1A1	P50993|Q92953|P13637|Q9Y691|Q14500|Q13733|P63252|P05023
DLG3-1	POTASSIUM ION TRANSPORT	ATP1A2|KCNB2|ATP1A3|KCNMB2|KCNJ12|ATP1A4|KCNJ2|ATP1A1	P50993|Q92953|P13637|Q9Y691|Q14500|Q13733|P63252|P05023
DLG3-1	MONOVALENT INORGANIC CATION TRANSPORT	ATP1A2|KCNB2|SCN5A|ATP1A3|KCNMB2|KCNJ12|SLC20A2|ATP1A4|KCNJ2|ATP1A1|SCN4A	P50993|Q92953|Q14524|P13637|Q9Y691|Q14500|Q08357|Q13733|P63252|P05023|P35499
DLG3-2	METAL ION TRANSPORT	ATP2B2|SCN5A|CACNG3|KCNB2|GRIN1|KCNMB2|KCNJ12|RAMP1|ATP6V1H|CUTC|KCNK2|KCNMA1|TRPM1|ATP6V1D|ATP1A2|ATP6V0D2|ATP1A3|CACNG8|ATP1A4|KCNJ2|ATP1A1|SCN4A	Q01814|Q14524|O60359|Q92953|Q05586|Q9Y691|Q14500|O60894|Q9UI12|Q9NTM9|O95069|Q12791|Q7Z4N2|Q9Y5K8|P50993|Q8N8Y2|P13637|Q8WXS5|Q13733|P63252|P05023|P35499
DLG3-2	ION TRANSMEMBRANE TRANSPORT	ATP2B2|ATP2B4|SCN5A|CACNG3|KCNB2|GRIN1|VDAC2|KCNMB2|KCNJ12|ATP2B1|KCNK2|VDAC1|KCNMA1|ATP2B3|TRPM1|ATP1A2|ATP11B|ATP1A3|ABCC3|CACNG8|SLC22A4|ATP1A4|KCNJ2|ATP1A1	Q01814|P23634|Q14524|O60359|Q92953|Q05586|P45880|Q9Y691|Q14500|P20020|O95069|P21796|Q12791|Q16720|Q7Z4N2|P50993|Q9Y2G3|P13637|O15438|Q8WXS5|Q9H015|Q13733|P63252|P05023
DLG3-2	CATION TRANSPORT	ATP2B2|SCN5A|CACNG3|KCNB2|GRIN1|KCNMB2|KCNJ12|RAMP1|ATP6V1H|CUTC|SLC22A5|KCNK2|KCNMA1|TRPM1|ATP6V1D|ATP1A2|ATP6V0D2|ATP1A3|CACNG8|SLC22A4|ATP1A4|KCNJ2|ATP1A1|SCN4A	Q01814|Q14524|O60359|Q92953|Q05586|Q9Y691|Q14500|O60894|Q9UI12|Q9NTM9|O76082|O95069|Q12791|Q7Z4N2|Q9Y5K8|P50993|Q8N8Y2|P13637|Q8WXS5|Q9H015|Q13733|P63252|P05023|P35499
DLG3-2	POTASSIUM ION TRANSMEMBRANE TRANSPORT	ATP1A2|KCNB2|ATP1A3|KCNMB2|KCNJ12|ATP1A4|KCNJ2|ATP1A1|KCNK2|KCNMA1	P50993|Q92953|P13637|Q9Y691|Q14500|Q13733|P63252|P05023|O95069|Q12791
DLG3-2	CELLULAR POTASSIUM ION TRANSPORT	ATP1A2|KCNB2|ATP1A3|KCNMB2|KCNJ12|ATP1A4|KCNJ2|ATP1A1|KCNK2|KCNMA1	P50993|Q92953|P13637|Q9Y691|Q14500|Q13733|P63252|P05023|O95069|Q12791
DLG3-2	POTASSIUM ION TRANSPORT	ATP1A2|KCNB2|ATP1A3|KCNMB2|KCNJ12|ATP1A4|KCNJ2|ATP1A1|KCNK2|KCNMA1	P50993|Q92953|P13637|Q9Y691|Q14500|Q13733|P63252|P05023|O95069|Q12791
DLG3-2	MONOVALENT INORGANIC CATION TRANSPORT	ATP1A2|SCN5A|KCNB2|ATP1A3|KCNMB2|KCNJ12|ATP1A4|KCNJ2|ATP1A1|KCNK2|SCN4A|KCNMA1	P50993|Q14524|Q92953|P13637|Q9Y691|Q14500|Q13733|P63252|P05023|O95069|P35499|Q12791
DLG3-2	SODIUM ION TRANSMEMBRANE TRANSPORT	ATP1A2|SCN5A|ATP1A3|ATP1A4|ATP1A1	P50993|Q14524|P13637|Q13733|P05023
DLG3-2	SODIUM ION TRANSPORT	ATP1A2|SCN5A|ATP1A3|ATP1A4|ATP1A1|SCN4A	P50993|Q14524|P13637|Q13733|P05023|P35499
DLG4-1	METAL ION TRANSPORT	ATP2B2|KCNB2|CACNG3|SCN5A|KCNMB2|GRIN1|KCNJ12|RAMP1|SLC11A1|ATP6V1H|TRPM1|ATP1A2|ATP1A3|ATP6V0D2|CACNG8|SLC20A2|ATP1A4|ATP1A1|KCNJ2|SCN4A	Q01814|Q92953|O60359|Q14524|Q9Y691|Q05586|Q14500|O60894|P49279|Q9UI12|Q7Z4N2|P50993|P13637|Q8N8Y2|Q8WXS5|Q08357|Q13733|P05023|P63252|P35499
DLG4-1	CATION TRANSPORT	ATP2B2|KCNB2|CACNG3|SCN5A|KCNMB2|GRIN1|KCNJ12|RAMP1|SLC11A1|ATP6V1H|SLC22A5|TRPM1|ATP1A2|ATP1A3|ATP6V0D2|CACNG8|SLC20A2|ATP1A4|KCNJ2|ATP1A1|SCN4A	Q01814|Q92953|O60359|Q14524|Q9Y691|Q05586|Q14500|O60894|P49279|Q9UI12|O76082|Q7Z4N2|P50993|P13637|Q8N8Y2|Q8WXS5|Q08357|Q13733|P63252|P05023|P35499
DLG4-1	ION TRANSMEMBRANE TRANSPORT	ATP2B2|ATP2B4|KCNB2|CACNG3|SCN5A|KCNMB2|GRIN1|KCNJ12|SLC11A1|ATP2B1|ATP2B3|TRPM1|ATP1A2|ATP1A3|CACNG8|ABCC3|SLC20A2|ATP1A4|ATP1A1|KCNJ2	Q01814|P23634|Q92953|O60359|Q14524|Q9Y691|Q05586|Q14500|P49279|P20020|Q16720|Q7Z4N2|P50993|P13637|Q8WXS5|O15438|Q08357|Q13733|P05023|P63252
DLG4-1	SODIUM ION TRANSMEMBRANE TRANSPORT	ATP1A2|SCN5A|ATP1A3|SLC20A2|ATP1A4|ATP1A1	P50993|Q14524|P13637|Q08357|Q13733|P05023
DLG4-1	SODIUM ION TRANSPORT	ATP1A2|SCN5A|ATP1A3|SLC20A2|ATP1A4|ATP1A1|SCN4A	P50993|Q14524|P13637|Q08357|Q13733|P05023|P35499
DLG4-1	POTASSIUM ION TRANSMEMBRANE TRANSPORT	ATP1A2|KCNB2|ATP1A3|KCNMB2|KCNJ12|ATP1A4|KCNJ2|ATP1A1	P50993|Q92953|P13637|Q9Y691|Q14500|Q13733|P63252|P05023
DLG4-1	CELLULAR POTASSIUM ION TRANSPORT	ATP1A2|KCNB2|ATP1A3|KCNMB2|KCNJ12|ATP1A4|KCNJ2|ATP1A1	P50993|Q92953|P13637|Q9Y691|Q14500|Q13733|P63252|P05023
DLG4-1	POTASSIUM ION TRANSPORT	ATP1A2|KCNB2|ATP1A3|KCNMB2|KCNJ12|ATP1A4|KCNJ2|ATP1A1	P50993|Q92953|P13637|Q9Y691|Q14500|Q13733|P63252|P05023
DLG4-1	MONOVALENT INORGANIC CATION TRANSPORT	ATP1A2|KCNB2|SCN5A|ATP1A3|KCNMB2|KCNJ12|SLC20A2|ATP1A4|KCNJ2|ATP1A1|SCN4A	P50993|Q92953|Q14524|P13637|Q9Y691|Q14500|Q08357|Q13733|P63252|P05023|P35499
DLG4-2	METAL ION TRANSPORT	ATP2B2|SCN5A|CACNG3|KCNB2|GRIN1|KCNMB2|KCNJ12|RAMP1|ATP6V1H|CUTC|KCNK2|KCNMA1|TRPM1|ATP6V1D|ATP1A2|ATP6V0D2|ATP1A3|CACNG8|ATP1A4|KCNJ2|ATP1A1|SCN4A	Q01814|Q14524|O60359|Q92953|Q05586|Q9Y691|Q14500|O60894|Q9UI12|Q9NTM9|O95069|Q12791|Q7Z4N2|Q9Y5K8|P50993|Q8N8Y2|P13637|Q8WXS5|Q13733|P63252|P05023|P35499
DLG4-2	ION TRANSMEMBRANE TRANSPORT	ATP2B2|ATP2B4|SCN5A|CACNG3|KCNB2|GRIN1|VDAC2|KCNMB2|KCNJ12|ATP2B1|KCNK2|VDAC1|KCNMA1|ATP2B3|TRPM1|ATP1A2|ATP11B|ATP1A3|ABCC3|CACNG8|SLC22A4|ATP1A4|KCNJ2|ATP1A1	Q01814|P23634|Q14524|O60359|Q92953|Q05586|P45880|Q9Y691|Q14500|P20020|O95069|P21796|Q12791|Q16720|Q7Z4N2|P50993|Q9Y2G3|P13637|O15438|Q8WXS5|Q9H015|Q13733|P63252|P05023
DLG4-2	CATION TRANSPORT	ATP2B2|SCN5A|CACNG3|KCNB2|GRIN1|KCNMB2|KCNJ12|RAMP1|ATP6V1H|CUTC|SLC22A5|KCNK2|KCNMA1|TRPM1|ATP6V1D|ATP1A2|ATP6V0D2|ATP1A3|CACNG8|SLC22A4|ATP1A4|KCNJ2|ATP1A1|SCN4A	Q01814|Q14524|O60359|Q92953|Q05586|Q9Y691|Q14500|O60894|Q9UI12|Q9NTM9|O76082|O95069|Q12791|Q7Z4N2|Q9Y5K8|P50993|Q8N8Y2|P13637|Q8WXS5|Q9H015|Q13733|P63252|P05023|P35499
DLG4-2	POTASSIUM ION TRANSMEMBRANE TRANSPORT	ATP1A2|KCNB2|ATP1A3|KCNMB2|KCNJ12|ATP1A4|KCNJ2|ATP1A1|KCNK2|KCNMA1	P50993|Q92953|P13637|Q9Y691|Q14500|Q13733|P63252|P05023|O95069|Q12791
DLG4-2	CELLULAR POTASSIUM ION TRANSPORT	ATP1A2|KCNB2|ATP1A3|KCNMB2|KCNJ12|ATP1A4|KCNJ2|ATP1A1|KCNK2|KCNMA1	P50993|Q92953|P13637|Q9Y691|Q14500|Q13733|P63252|P05023|O95069|Q12791
DLG4-2	POTASSIUM ION TRANSPORT	ATP1A2|KCNB2|ATP1A3|KCNMB2|KCNJ12|ATP1A4|KCNJ2|ATP1A1|KCNK2|KCNMA1	P50993|Q92953|P13637|Q9Y691|Q14500|Q13733|P63252|P05023|O95069|Q12791
DLG4-2	MONOVALENT INORGANIC CATION TRANSPORT	ATP1A2|SCN5A|KCNB2|ATP1A3|KCNMB2|KCNJ12|ATP1A4|KCNJ2|ATP1A1|KCNK2|SCN4A|KCNMA1	P50993|Q14524|Q92953|P13637|Q9Y691|Q14500|Q13733|P63252|P05023|O95069|P35499|Q12791
DLG4-2	SODIUM ION TRANSMEMBRANE TRANSPORT	ATP1A2|SCN5A|ATP1A3|ATP1A4|ATP1A1	P50993|Q14524|P13637|Q13733|P05023
DLG4-2	SODIUM ION TRANSPORT	ATP1A2|SCN5A|ATP1A3|ATP1A4|ATP1A1|SCN4A	P50993|Q14524|P13637|Q13733|P05023|P35499
IL16-1	SODIUM ION TRANSMEMBRANE TRANSPORT	SCN5A	Q14524
IL16-1	SODIUM ION TRANSPORT	SCN5A	Q14524
IL16-1	MONOVALENT INORGANIC CATION TRANSPORT	SCN5A	Q14524
INADL-5	SODIUM ION TRANSMEMBRANE TRANSPORT	ATP1A2|ATP1A3|ATP1A1	P50993|P13637|P05023
INADL-7	ION TRANSMEMBRANE TRANSPORT	ATP2B2|SLC22A11|ATP2B1|ATP2B3	Q01814|Q9NSA0|P20020|Q16720
LIN7A-1	METAL ION TRANSPORT	ATP2B2|KCNB2|SCN5A|KCNMB2|RAMP1|SLC11A1|KCNT1|TRPM1|CLDN16|ATP1A2|ATP1A3|ATP6V0D2|CACNG8|ATP1A1|SCN4A	Q01814|Q92953|Q14524|Q9Y691|O60894|P49279|Q5JUK3|Q7Z4N2|Q9Y5I7|P50993|P13637|Q8N8Y2|Q8WXS5|P05023|P35499
LIN7A-1	ION TRANSMEMBRANE TRANSPORT	ATP2B2|ATP2B4|KCNB2|SCN5A|KCNMB2|SLC11A1|ATP2B1|KCNT1|ATP2B3|TRPM1|CLDN16|ATP1A2|ATP11B|ATP1A3|CACNG8|ATP1A1	Q01814|P23634|Q92953|Q14524|Q9Y691|P49279|P20020|Q5JUK3|Q16720|Q7Z4N2|Q9Y5I7|P50993|Q9Y2G3|P13637|Q8WXS5|P05023
LIN7B-1	ION TRANSMEMBRANE TRANSPORT	ATP2B2|ATP2B4|SCN5A|CACNG3|KCNB2|TRPC6|KCNMB2|KCNJ12|SLC11A1|ATP2B1|KCNT1|ATP2B3|TRPM1|GABRA4|ATP1A2|CLDN16|ATP11B|ATP1A3|ABCC3|CACNG8|SLC20A2|ATP1A4|KCNJ2|ATP1A1	Q01814|P23634|Q14524|O60359|Q92953|Q9Y210|Q9Y691|Q14500|P49279|P20020|Q5JUK3|Q16720|Q7Z4N2|P48169|P50993|Q9Y5I7|Q9Y2G3|P13637|O15438|Q8WXS5|Q08357|Q13733|P63252|P05023
LIN7B-1	METAL ION TRANSPORT	ATP2B2|SCN5A|CACNG3|KCNB2|KCNMB2|KCNJ12|RAMP1|ATP6V1H|SLC11A1|KCNT1|TRPM1|ATP1A2|CLDN16|ATP6V0D2|ATP1A3|CACNG8|SLC20A2|ATP1A4|KCNJ2|ATP1A1|SCN4A	Q01814|Q14524|O60359|Q92953|Q9Y691|Q14500|O60894|Q9UI12|P49279|Q5JUK3|Q7Z4N2|P50993|Q9Y5I7|Q8N8Y2|P13637|Q8WXS5|Q08357|Q13733|P63252|P05023|P35499
LIN7B-1	CATION TRANSPORT	ATP2B2|SCN5A|CACNG3|KCNB2|TRPC6|KCNMB2|KCNJ12|RAMP1|ATP6V1H|SLC11A1|SLC22A5|KCNT1|TRPM1|ATP1A2|CLDN16|ATP6V0D2|ATP1A3|CACNG8|SLC20A2|ATP1A4|KCNJ2|ATP1A1|SCN4A	Q01814|Q14524|O60359|Q92953|Q9Y210|Q9Y691|Q14500|O60894|Q9UI12|P49279|O76082|Q5JUK3|Q7Z4N2|P50993|Q9Y5I7|Q8N8Y2|P13637|Q8WXS5|Q08357|Q13733|P63252|P05023|P35499
LIN7B-1	SODIUM ION TRANSMEMBRANE TRANSPORT	ATP1A2|SCN5A|ATP1A3|SLC20A2|ATP1A4|ATP1A1	P50993|Q14524|P13637|Q08357|Q13733|P05023
LIN7B-1	POTASSIUM ION TRANSMEMBRANE TRANSPORT	ATP1A2|KCNB2|ATP1A3|KCNMB2|KCNJ12|ATP1A4|KCNJ2|ATP1A1|KCNT1	P50993|Q92953|P13637|Q9Y691|Q14500|Q13733|P63252|P05023|Q5JUK3
LIN7B-1	CELLULAR POTASSIUM ION TRANSPORT	ATP1A2|KCNB2|ATP1A3|KCNMB2|KCNJ12|ATP1A4|KCNJ2|ATP1A1|KCNT1	P50993|Q92953|P13637|Q9Y691|Q14500|Q13733|P63252|P05023|Q5JUK3
LIN7B-1	SODIUM ION TRANSPORT	ATP1A2|SCN5A|ATP1A3|SLC20A2|ATP1A4|ATP1A1|SCN4A	P50993|Q14524|P13637|Q08357|Q13733|P05023|P35499
LIN7B-1	POTASSIUM ION TRANSPORT	ATP1A2|KCNB2|ATP1A3|KCNMB2|KCNJ12|ATP1A4|KCNJ2|ATP1A1|KCNT1	P50993|Q92953|P13637|Q9Y691|Q14500|Q13733|P63252|P05023|Q5JUK3
LIN7B-1	MONOVALENT INORGANIC CATION TRANSPORT	ATP1A2|SCN5A|KCNB2|ATP1A3|KCNMB2|KCNJ12|SLC20A2|ATP1A4|KCNJ2|ATP1A1|KCNT1|SCN4A	P50993|Q14524|Q92953|P13637|Q9Y691|Q14500|Q08357|Q13733|P63252|P05023|Q5JUK3|P35499
LIN7C-1	ION TRANSMEMBRANE TRANSPORT	ATP2B2|ATP2B4|SCN5A|CACNG3|KCNB2|TRPC6|KCNMB2|KCNJ12|SLC11A1|ATP2B1|KCNT1|ATP2B3|TRPM1|GABRA4|ATP1A2|CLDN16|ATP11B|ATP1A3|ABCC3|CACNG8|SLC20A2|ATP1A4|KCNJ2|ATP1A1	Q01814|P23634|Q14524|O60359|Q92953|Q9Y210|Q9Y691|Q14500|P49279|P20020|Q5JUK3|Q16720|Q7Z4N2|P48169|P50993|Q9Y5I7|Q9Y2G3|P13637|O15438|Q8WXS5|Q08357|Q13733|P63252|P05023
LIN7C-1	METAL ION TRANSPORT	ATP2B2|SCN5A|CACNG3|KCNB2|KCNMB2|KCNJ12|RAMP1|ATP6V1H|SLC11A1|KCNT1|TRPM1|ATP1A2|CLDN16|ATP6V0D2|ATP1A3|CACNG8|SLC20A2|ATP1A4|KCNJ2|ATP1A1|SCN4A	Q01814|Q14524|O60359|Q92953|Q9Y691|Q14500|O60894|Q9UI12|P49279|Q5JUK3|Q7Z4N2|P50993|Q9Y5I7|Q8N8Y2|P13637|Q8WXS5|Q08357|Q13733|P63252|P05023|P35499
LIN7C-1	CATION TRANSPORT	ATP2B2|SCN5A|CACNG3|KCNB2|TRPC6|KCNMB2|KCNJ12|RAMP1|ATP6V1H|SLC11A1|SLC22A5|KCNT1|TRPM1|ATP1A2|CLDN16|ATP6V0D2|ATP1A3|CACNG8|SLC20A2|ATP1A4|KCNJ2|ATP1A1|SCN4A	Q01814|Q14524|O60359|Q92953|Q9Y210|Q9Y691|Q14500|O60894|Q9UI12|P49279|O76082|Q5JUK3|Q7Z4N2|P50993|Q9Y5I7|Q8N8Y2|P13637|Q8WXS5|Q08357|Q13733|P63252|P05023|P35499
LIN7C-1	SODIUM ION TRANSMEMBRANE TRANSPORT	ATP1A2|SCN5A|ATP1A3|SLC20A2|ATP1A4|ATP1A1	P50993|Q14524|P13637|Q08357|Q13733|P05023
LIN7C-1	POTASSIUM ION TRANSMEMBRANE TRANSPORT	ATP1A2|KCNB2|ATP1A3|KCNMB2|KCNJ12|ATP1A4|KCNJ2|ATP1A1|KCNT1	P50993|Q92953|P13637|Q9Y691|Q14500|Q13733|P63252|P05023|Q5JUK3
LIN7C-1	CELLULAR POTASSIUM ION TRANSPORT	ATP1A2|KCNB2|ATP1A3|KCNMB2|KCNJ12|ATP1A4|KCNJ2|ATP1A1|KCNT1	P50993|Q92953|P13637|Q9Y691|Q14500|Q13733|P63252|P05023|Q5JUK3
LIN7C-1	SODIUM ION TRANSPORT	ATP1A2|SCN5A|ATP1A3|SLC20A2|ATP1A4|ATP1A1|SCN4A	P50993|Q14524|P13637|Q08357|Q13733|P05023|P35499
LIN7C-1	POTASSIUM ION TRANSPORT	ATP1A2|KCNB2|ATP1A3|KCNMB2|KCNJ12|ATP1A4|KCNJ2|ATP1A1|KCNT1	P50993|Q92953|P13637|Q9Y691|Q14500|Q13733|P63252|P05023|Q5JUK3
LIN7C-1	MONOVALENT INORGANIC CATION TRANSPORT	ATP1A2|SCN5A|KCNB2|ATP1A3|KCNMB2|KCNJ12|SLC20A2|ATP1A4|KCNJ2|ATP1A1|KCNT1|SCN4A	P50993|Q14524|Q92953|P13637|Q9Y691|Q14500|Q08357|Q13733|P63252|P05023|Q5JUK3|P35499
MAST1-1	ION TRANSMEMBRANE TRANSPORT	ABCC2|ATP2B2|SLC17A4|SLC17A2|CACNA1D|SLC17A3|ATP2B1|CLCN3|ATP2B3|SLC22A13|CFTR|ATP7A|SLC22A11|GABRG3|ATP11B|TRPC5|SCN8A|SLC22A4|SLC34A2	Q92887|Q01814|Q9Y2C5|O00624|Q01668|O00476|P20020|P51790|Q16720|Q9Y226|P13569|Q04656|Q9NSA0|Q99928|Q9Y2G3|Q9UL62|Q9UQD0|Q9H015|O95436
MAST2-1	ION TRANSMEMBRANE TRANSPORT	ABCC2|ATP2B2|SLC17A4|SLC17A2|CACNA1D|SLC17A3|ATP2B1|CLCN3|ATP2B3|GLRB|SLC22A13|CFTR|ATP7A|SLC22A11|ATP11B|TRPC5|SCN8A|SLC22A4|SLC34A2	Q92887|Q01814|Q9Y2C5|O00624|Q01668|O00476|P20020|P51790|Q16720|P48167|Q9Y226|P13569|Q04656|Q9NSA0|Q9Y2G3|Q9UL62|Q9UQD0|Q9H015|O95436
MAST3-1	ION TRANSMEMBRANE TRANSPORT	ATP2B2|CLCN3|KCNT1|SLC22A13|CFTR|TRPC5|SLC22A4|SLC34A2|SLC17A4|GABRB1|SLC17A2|CACNA1D|KCNT2|SLC17A3|ATP2B1|ATP2B3|ATP7A|SLC22A11|SLC22A3|ATP11B|SLC39A14|SLC12A9|SCN8A|HCN2|SLCO1A2	Q01814|P51790|Q5JUK3|Q9Y226|P13569|Q9UL62|Q9H015|O95436|Q9Y2C5|P18505|O00624|Q01668|Q6UVM3|O00476|P20020|Q16720|Q04656|Q9NSA0|O75751|Q9Y2G3|Q15043|Q9BXP2|Q9UQD0|Q9UL51|P46721
MAST3-1	CATION TRANSPORT	TRPC4|ATP2B2|SLC17A4|SLC17A2|CACNA1D|KCNT2|SCN9A|SLC22A5|ATP6V1B1|KCNT1|SGK1|RAMP3|SLC22A13|ATP7A|SLC22A3|CDH23|SLC39A14|TRPC5|SLC12A9|SCN8A|HCN2|SLC22A4|SLC34A2	Q9UBN4|Q01814|Q9Y2C5|O00624|Q01668|Q6UVM3|Q15858|O76082|P15313|Q5JUK3|O00141|O60896|Q9Y226|Q04656|O75751|Q9H251|Q15043|Q9UL62|Q9BXP2|Q9UQD0|Q9UL51|Q9H015|O95436
MPDZ-10	METAL ION TRANSPORT	KCNK3|KCND1|KCND2|STEAP3|CACNG3|HTR2A|KCNAB2|KCNMB2|HTR2C|KCNK9|CACNA1E	O14649|Q9NSA2|Q9NZV8|Q658P3|O60359|P28223|Q13303|Q9Y691|P28335|Q9NPC2|Q15878
MPDZ-10	POTASSIUM ION TRANSMEMBRANE TRANSPORT	KCNK3|KCND1|KCND2|KCNAB2|KCNMB2|KCNK9	O14649|Q9NSA2|Q9NZV8|Q13303|Q9Y691|Q9NPC2
MPDZ-10	CELLULAR POTASSIUM ION TRANSPORT	KCNK3|KCND1|KCND2|KCNAB2|KCNMB2|KCNK9	O14649|Q9NSA2|Q9NZV8|Q13303|Q9Y691|Q9NPC2
MPDZ-10	POTASSIUM ION TRANSPORT	KCNK3|KCND1|KCND2|KCNAB2|KCNMB2|KCNK9	O14649|Q9NSA2|Q9NZV8|Q13303|Q9Y691|Q9NPC2
MPDZ-10	CATION TRANSPORT	KCNK3|KCND1|KCND2|ATP5L|STEAP3|CACNG3|HTR2A|KCNAB2|KCNMB2|HTR2C|KCNK9|CACNA1E	O14649|Q9NSA2|Q9NZV8|O75964|Q658P3|O60359|P28223|Q13303|Q9Y691|P28335|Q9NPC2|Q15878
MPDZ-10	MONOVALENT INORGANIC CATION TRANSPORT	KCNK3|KCND1|KCND2|ATP5L|KCNAB2|KCNMB2|KCNK9	O14649|Q9NSA2|Q9NZV8|O75964|Q13303|Q9Y691|Q9NPC2
MPDZ-13	ION TRANSMEMBRANE TRANSPORT	TRPM1|ATP2B2|ATP11B|ATP2B4|SCN5A|ATP2B1|ATP2B3	Q7Z4N2|Q01814|Q9Y2G3|P23634|Q14524|P20020|Q16720
MPDZ-7	ION TRANSMEMBRANE TRANSPORT	TRPM1|KCNA5|ATP2B2|ATP1A2|ATP11B|ATP2B4|ATP1A3|SLC22A4|ATP2B1|ATP1A4|ATP1A1|ATP2B3	Q7Z4N2|P22460|Q01814|P50993|Q9Y2G3|P23634|P13637|Q9H015|P20020|Q13733|P05023|Q16720
MPDZ-7	SODIUM ION TRANSPORT	ATP1A2|ATP1A3|ATP1A4|ATP1A1|SCN4A	P50993|P13637|Q13733|P05023|P35499
MPDZ-7	SODIUM ION TRANSMEMBRANE TRANSPORT	ATP1A2|ATP1A3|ATP1A4|ATP1A1	P50993|P13637|Q13733|P05023
MPDZ-7	POTASSIUM ION TRANSMEMBRANE TRANSPORT	KCNA5|ATP1A2|ATP1A3|ATP1A4|ATP1A1	P22460|P50993|P13637|Q13733|P05023
MPDZ-7	CELLULAR POTASSIUM ION TRANSPORT	KCNA5|ATP1A2|ATP1A3|ATP1A4|ATP1A1	P22460|P50993|P13637|Q13733|P05023
MPDZ-7	POTASSIUM ION TRANSPORT	KCNA5|ATP1A2|ATP1A3|ATP1A4|ATP1A1	P22460|P50993|P13637|Q13733|P05023
MPDZ-7	METAL ION TRANSPORT	TRPM1|KCNA5|ATP2B2|ATP1A2|ATP1A3|ATP1A4|ATP1A1|SCN4A	Q7Z4N2|P22460|Q01814|P50993|P13637|Q13733|P05023|P35499
MPDZ-7	CATION TRANSPORT	TRPM1|KCNA5|ATP2B2|ATP1A2|ATP1A3|SLC22A4|ATP1A4|ATP1A1|SCN4A	Q7Z4N2|P22460|Q01814|P50993|P13637|Q9H015|Q13733|P05023|P35499
MPDZ-7	MONOVALENT INORGANIC CATION TRANSPORT	KCNA5|ATP1A2|ATP1A3|ATP1A4|ATP1A1|SCN4A	P22460|P50993|P13637|Q13733|P05023|P35499
MPDZ-8	ION TRANSMEMBRANE TRANSPORT	KCND2|ATP2B2|SLC22A11|SLC17A4|KCNB2|SCN8A|ATP2B1|ATP2B3|SLC34A2	Q9NZV8|Q01814|Q9NSA0|Q9Y2C5|Q92953|Q9UQD0|P20020|Q16720|O95436
MPDZ-8	SODIUM ION TRANSMEMBRANE TRANSPORT	SLC17A4|SCN8A|SLC34A2	Q9Y2C5|Q9UQD0|O95436
MPDZ-8	MONOVALENT INORGANIC CATION TRANSPORT	KCND2|SLC17A4|KCNB2|SCN8A|SLC34A2	Q9NZV8|Q9Y2C5|Q92953|Q9UQD0|O95436
MPDZ-8	METAL ION TRANSPORT	KCND2|ATP2B2|SLC17A4|KCNB2|SCN8A|SLC34A2	Q9NZV8|Q01814|Q9Y2C5|Q92953|Q9UQD0|O95436
MPDZ-8	SODIUM ION TRANSPORT	SLC17A4|SCN8A|SLC34A2	Q9Y2C5|Q9UQD0|O95436
MYO18A-1	ION TRANSMEMBRANE TRANSPORT	ATP2B2|SLC17A4|CLCN1|ATP2B4|KCNT2|ATP2B1|KCNT1|ATP2B3|ATP7A|CFTR|KCNA5|SLC22A11|CHRNA3|ATP11B|SCN8A|SLC22A4|SLC34A2	Q01814|Q9Y2C5|P35523|P23634|Q6UVM3|P20020|Q5JUK3|Q16720|Q04656|P13569|P22460|Q9NSA0|P32297|Q9Y2G3|Q9UQD0|Q9H015|O95436
PDZD3-1	ION TRANSMEMBRANE TRANSPORT	ATP2B2|SLC17A4|SLC17A2|CACNA1D|SLC17A3|KCNT2|ATP2B1|KCNT1|KCNMA1|ATP2B3|ATP7A|CFTR|SLC22A11|CHRNA3|SLC22A6|ATP11B|TRPC5|SCN8A|SLC22A4|SLCO1A2|SLC34A2	Q01814|Q9Y2C5|O00624|Q01668|O00476|Q6UVM3|P20020|Q5JUK3|Q12791|Q16720|Q04656|P13569|Q9NSA0|P32297|Q4U2R8|Q9Y2G3|Q9UL62|Q9UQD0|Q9H015|P46721|O95436
PDZD3-1	METAL ION TRANSPORT	TRPC4|ATP2B2|SLC17A4|SLC17A2|CACNA1D|KCNT2|KCNT1|ATP6V1B1|KCNMA1|RAMP3|ATP7A|CDH23|TRPC5|SCN8A|SLC34A2	Q9UBN4|Q01814|Q9Y2C5|O00624|Q01668|Q6UVM3|Q5JUK3|P15313|Q12791|O60896|Q04656|Q9H251|Q9UL62|Q9UQD0|O95436
PDZD3-1	CATION TRANSPORT	TRPC4|ATP2B2|SLC17A4|SLC17A2|CACNA1D|KCNT2|KCNT1|ATP6V1B1|KCNMA1|RAMP3|ATP7A|CHRNA3|CDH23|TRPC5|SCN8A|SLC22A4|SLC34A2	Q9UBN4|Q01814|Q9Y2C5|O00624|Q01668|Q6UVM3|Q5JUK3|P15313|Q12791|O60896|Q04656|P32297|Q9H251|Q9UL62|Q9UQD0|Q9H015|O95436
PDZK1-1	ION TRANSMEMBRANE TRANSPORT	ATP2B2|CLCN3|KCNT1|KCNMA1|SLC22A13|TRPM1|CFTR|CHRNA3|ATP1A2|TRPC5|SLC22A4|ATP1A1|SLC34A2|SLC17A4|GABRB1|SLC17A2|TRPC6|KCNMB2|CACNA1D|KCNT2|SLC17A3|ATP2B1|ATP2B3|ATP7A|KCNA5|SLC22A11|SLC22A3|ATP11B|ATP1A3|HCN1|SLC12A9|SCN8A|SLCO1A2	Q01814|P51790|Q5JUK3|Q12791|Q9Y226|Q7Z4N2|P13569|P32297|P50993|Q9UL62|Q9H015|P05023|O95436|Q9Y2C5|P18505|O00624|Q9Y210|Q9Y691|Q01668|Q6UVM3|O00476|P20020|Q16720|Q04656|P22460|Q9NSA0|O75751|Q9Y2G3|P13637|O60741|Q9BXP2|Q9UQD0|P46721
PDZK1-1	CATION TRANSPORT	TRPC4|ATP2B2|SCN9A|KCNT1|RAMP3|KCNMA1|SLC22A13|TRPM1|CHRNA3|ATP1A2|ATP6V0D2|TRPC5|SLC22A4|ATP1A1|SLC34A2|SLC17A4|SLC17A2|KCNMB2|CACNA1D|TRPC6|KCNT2|ATP6V1B1|ATP7A|KCNA5|SLC22A3|CDH23|ATP1A3|HCN1|SLC12A9|SCN8A	Q9UBN4|Q01814|Q15858|Q5JUK3|O60896|Q12791|Q9Y226|Q7Z4N2|P32297|P50993|Q8N8Y2|Q9UL62|Q9H015|P05023|O95436|Q9Y2C5|O00624|Q9Y691|Q01668|Q9Y210|Q6UVM3|P15313|Q04656|P22460|O75751|Q9H251|P13637|O60741|Q9BXP2|Q9UQD0
PDZK1-1	SODIUM ION TRANSMEMBRANE TRANSPORT	SLC17A4|ATP1A2|ATP1A3|SLC17A2|SCN8A|ATP1A1|SLC34A2	Q9Y2C5|P50993|P13637|O00624|Q9UQD0|P05023|O95436
PDZK1-1	METAL ION TRANSPORT	TRPC4|ATP2B2|SLC17A4|SLC17A2|CACNA1D|KCNMB2|KCNT2|SCN9A|ATP6V1B1|KCNT1|RAMP3|KCNMA1|TRPM1|ATP7A|KCNA5|ATP1A2|CDH23|ATP6V0D2|TRPC5|HCN1|ATP1A3|SCN8A|ATP1A1|SLC34A2	Q9UBN4|Q01814|Q9Y2C5|O00624|Q01668|Q9Y691|Q6UVM3|Q15858|P15313|Q5JUK3|O60896|Q12791|Q7Z4N2|Q04656|P22460|P50993|Q9H251|Q8N8Y2|Q9UL62|O60741|P13637|Q9UQD0|P05023|O95436
PDZK1-1	SODIUM ION TRANSPORT	SLC17A4|ATP1A2|ATP1A3|SLC17A2|SCN8A|SCN9A|ATP1A1|SLC34A2	Q9Y2C5|P50993|P13637|O00624|Q9UQD0|Q15858|P05023|O95436
PDZK1-2	ION TRANSMEMBRANE TRANSPORT	ATP2B2|ATP2B1|ATP2B3|SLC22A13|ATP7A|CHRNA3|SLC22A11|ATP1A2|ATP11B|ATP1A3|SCN8A|HCN2|SLC22A4|ATP1A1	Q01814|P20020|Q16720|Q9Y226|Q04656|P32297|Q9NSA0|P50993|Q9Y2G3|P13637|Q9UQD0|Q9UL51|Q9H015|P05023
PDZK1-2	SODIUM ION TRANSMEMBRANE TRANSPORT	ATP1A2|ATP1A3|SCN8A|ATP1A1	P50993|P13637|Q9UQD0|P05023
PDZK1-2	CATION TRANSPORT	SLC22A13|ATP7A|ATP2B2|CHRNA3|ATP1A2|ATP1A3|SCN8A|HCN2|SLC22A4|ATP1A1|ATP6V1B1	Q9Y226|Q04656|Q01814|P32297|P50993|P13637|Q9UQD0|Q9UL51|Q9H015|P05023|P15313
PDZK1-2	SODIUM ION TRANSPORT	ATP1A2|ATP1A3|SCN8A|ATP1A1	P50993|P13637|Q9UQD0|P05023
PDZRN4-1	METAL ION TRANSPORT	ATP2B2|SCN5A|CACNG3|KCNB2|CACNB1|KCNJ12|ATP6V1H|SLC11A1|KCNMA1|TRPM1|KCNS3|ATP6V1D|ATP1A2|CLDN16|ATP6V0D2|ATP1A3|CACNG8|ATP1A4|KCNJ2|ATP1A1|KCNJ4|SCN4A|SLC39A8	Q01814|Q14524|O60359|Q92953|Q02641|Q14500|Q9UI12|P49279|Q12791|Q7Z4N2|Q9BQ31|Q9Y5K8|P50993|Q9Y5I7|Q8N8Y2|P13637|Q8WXS5|Q13733|P63252|P05023|P48050|P35499|Q9C0K1
PDZRN4-1	ION TRANSMEMBRANE TRANSPORT	ATP2B2|CACNG3|SCN5A|KCNJ12|KCNMA1|TRPM1|GABRA4|CLDN16|ATP1A2|SLC22A4|ABCC3|ATP1A4|KCNJ4|ATP1A1|KCNJ2|ATP2B4|KCNB2|CACNB1|TRPC6|SLC11A1|ATP2B1|ATP2B3|KCNS3|ATP11B|ATP1A3|CACNG8	Q01814|O60359|Q14524|Q14500|Q12791|Q7Z4N2|P48169|Q9Y5I7|P50993|Q9H015|O15438|Q13733|P48050|P05023|P63252|P23634|Q92953|Q02641|Q9Y210|P49279|P20020|Q16720|Q9BQ31|Q9Y2G3|P13637|Q8WXS5
[truncated: 712 more rows]
